# Supplementary material for: Quantitative Data-Independent Acquisition Glycoproteomics of Sparkling Wine
Source: Mol Cell Proteomics. 2020 Dec 21;20:100020. doi: 10.1074/mcp.RA120.002181 (PMC8724608; doi:10.1074/mcp.RA120.002181)
Supplement: MCPRO_MCP/2020/002181_4 [file mmc4.xlsx]

## Sheet: Sheet1
52 plant N-glycans
HexNAc(1)
HexNAc(2)
HexNAc(2)Hex(1)
HexNAc(2)Hex(2)
HexNAc(2)Hex(3)
HexNAc(2)Hex(4)
HexNAc(2)Hex(5)
HexNAc(2)Hex(6)
HexNAc(2)Hex(7)
HexNAc(2)Hex(8)
HexNAc(2)Hex(9)
HexNAc(2)Hex(10)
HexNAc(2)Hex(11)
HexNAc(2)Hex(3)Fuc(1)
HexNAc(2)Hex(4)Fuc(1)
HexNAc(2)Hex(5)Fuc(1)
HexNAc(2)Hex(6)Fuc(1)
HexNAc(3)Hex(3)Fuc(1)
HexNAc(3)Hex(3)
HexNAc(3)Hex(4)Fuc(1)
HexNAc(3)Hex(5)Fuc(1)
HexNAc(4)Hex(3)
HexNAc(4)Hex(3)Fuc(1)
HexNAc(4)Hex(4)Fuc(1)
HexNAc(4)Hex(5)Fuc(1)
HexNAc(2)Hex(3)Fuc(2)
HexNAc(2)Hex(4)Fuc(2)
HexNAc(2)Hex(5)Fuc(2)
HexNAc(2)Hex(6)Fuc(2)
HexNAc(3)Hex(3)Fuc(2)
HexNAc(3)Hex(4)Fuc(2)
HexNAc(3)Hex(5)Fuc(2)
HexNAc(4)Hex(3)Fuc(2)
HexNAc(4)Hex(4)Fuc(2)
HexNAc(4)Hex(5)Fuc(2)
HexNAc(2)Hex(3)Pent(1)
HexNAc(3)Hex(3)Pent(1)
HexNAc(4)Hex(3)Pent(1)
HexNAc(2)Hex(3)Fuc(1)Pent(1)
HexNAc(3)Hex(3)Fuc(1)Pent(1)
HexNAc(4)Hex(3)Fuc(1)Pent(1)
HexNAc(3)Hex(3)Fuc(2)Pent(1)
HexNAc(3)Hex(4)Fuc(1)Pent(1)
HexNAc(3)Hex(4)Fuc(2)Pent(1)
HexNAc(4)Hex(3)Fuc(2)Pent(1)
HexNAc(4)Hex(4)Fuc(1)Pent(1)
HexNAc(4)Hex(4)Fuc(2)Pent(1)
HexNAc(4)Hex(5)Fuc(1)Pent(1)
HexNAc(4)Hex(5)Fuc(2)Pent(1)
HexNAc(4)Hex(4)Fuc(3)Pent(1)
HexNAc(4)Hex(3)Fuc(3)Pent(1)
HexNAc(4)Hex(5)Fuc(3)Pent(1)
