# Supplementary material for: Quantitative Data-Independent Acquisition Glycoproteomics of Sparkling Wine
Source: Mol Cell Proteomics. 2020 Dec 21;20:100020. doi: 10.1074/mcp.RA120.002181 (PMC8724608; doi:10.1074/mcp.RA120.002181)
Supplement: MCPRO_MCP/2020/002181_6 [file mmc6.xlsx]

## Sheet: 20190605_S1_S6_R1_DDA
Q1	Q3	RT_detected	protein_name	isotype	relative_intensity	stripped_sequence	modification_sequence	prec_z	frg_type	frg_z	frg_nr	iRT	uniprot_id	score	decoy	prec_y	confidence	shared	N	rank		nterm	cterm
655.841	1048.54	14.04	PREDICTED: beta-fructofuranosidase, soluble isoenzyme I isoform X1 [Vitis vinifera]		60153.2	VYPTEAIYGAAR	VYPTEAIYGAAR	2	y	1	10	14.04	XP_002265534.1		FALSE	71022.7	1	FALSE	1
655.841	951.489	14.04	PREDICTED: beta-fructofuranosidase, soluble isoenzyme I isoform X1 [Vitis vinifera]		42632.9	VYPTEAIYGAAR	VYPTEAIYGAAR	2	y	1	9	14.04	XP_002265534.1		FALSE	71022.7	1	FALSE	1
655.841	524.775	14.04	PREDICTED: beta-fructofuranosidase, soluble isoenzyme I isoform X1 [Vitis vinifera]		42120.2	VYPTEAIYGAAR	VYPTEAIYGAAR	2	y	2	10	14.04	XP_002265534.1		FALSE	71022.7	1	FALSE	1
655.841	850.442	14.04	PREDICTED: beta-fructofuranosidase, soluble isoenzyme I isoform X1 [Vitis vinifera]		41811.3	VYPTEAIYGAAR	VYPTEAIYGAAR	2	y	1	8	14.04	XP_002265534.1		FALSE	71022.7	1	FALSE	1
655.841	537.278	14.04	PREDICTED: beta-fructofuranosidase, soluble isoenzyme I isoform X1 [Vitis vinifera]		41720.6	VYPTEAIYGAAR	VYPTEAIYGAAR	2	y	1	5	14.04	XP_002265534.1		FALSE	71022.7	1	FALSE	1
655.841	721.399	14.04	PREDICTED: beta-fructofuranosidase, soluble isoenzyme I isoform X1 [Vitis vinifera]		41162.9	VYPTEAIYGAAR	VYPTEAIYGAAR	2	y	1	7	14.04	XP_002265534.1		FALSE	71022.7	1	FALSE	1
655.841	650.362	14.04	PREDICTED: beta-fructofuranosidase, soluble isoenzyme I isoform X1 [Vitis vinifera]		27285.2	VYPTEAIYGAAR	VYPTEAIYGAAR	2	y	1	6	14.04	XP_002265534.1		FALSE	71022.7	1	FALSE	1
655.841	374.215	14.04	PREDICTED: beta-fructofuranosidase, soluble isoenzyme I isoform X1 [Vitis vinifera]		17555.9	VYPTEAIYGAAR	VYPTEAIYGAAR	2	y	1	4	14.04	XP_002265534.1		FALSE	71022.7	1	FALSE	1
655.841	263.139	14.04	PREDICTED: beta-fructofuranosidase, soluble isoenzyme I isoform X1 [Vitis vinifera]		17041.2	VYPTEAIYGAAR	VYPTEAIYGAAR	2	b	1	2	14.04	XP_002265534.1		FALSE	71022.7	1	FALSE	1
655.841	175.119	14.04	PREDICTED: beta-fructofuranosidase, soluble isoenzyme I isoform X1 [Vitis vinifera]		10253	VYPTEAIYGAAR	VYPTEAIYGAAR	2	y	1	1	14.04	XP_002265534.1		FALSE	71022.7	1	FALSE	1
655.841	655.841	14.04	PREDICTED: beta-fructofuranosidase, soluble isoenzyme I isoform X1 [Vitis vinifera]		9976.37	VYPTEAIYGAAR	VYPTEAIYGAAR	2	y	2	12	14.04	XP_002265534.1		FALSE	71022.7	1	FALSE	1
655.841	606.306	14.04	PREDICTED: beta-fructofuranosidase, soluble isoenzyme I isoform X1 [Vitis vinifera]		9852.46	VYPTEAIYGAAR	VYPTEAIYGAAR	2	y	2	11	14.04	XP_002265534.1		FALSE	71022.7	1	FALSE	1
655.841	231.123	14.04	PREDICTED: beta-fructofuranosidase, soluble isoenzyme I isoform X1 [Vitis vinifera]		6582.1	VYPTEAIYGAAR	VYPTEAIYGAAR	2	b	2	4	14.04	XP_002265534.1		FALSE	71022.7	1	FALSE	1
655.841	646.835	14.04	PREDICTED: beta-fructofuranosidase, soluble isoenzyme I isoform X1 [Vitis vinifera]		3493.56	VYPTEAIYGAAR	VYPTEAIYGAAR	2	b	2	12	14.04	XP_002265534.1		FALSE	71022.7	1	FALSE	1
655.841	246.156	14.04	PREDICTED: beta-fructofuranosidase, soluble isoenzyme I isoform X1 [Vitis vinifera]		2863.46	VYPTEAIYGAAR	VYPTEAIYGAAR	2	y	1	2	14.04	XP_002265534.1		FALSE	71022.7	1	FALSE	1
655.841	317.193	14.04	PREDICTED: beta-fructofuranosidase, soluble isoenzyme I isoform X1 [Vitis vinifera]		2345.58	VYPTEAIYGAAR	VYPTEAIYGAAR	2	y	1	3	14.04	XP_002265534.1		FALSE	71022.7	1	FALSE	1
655.841	774.403	14.04	PREDICTED: beta-fructofuranosidase, soluble isoenzyme I isoform X1 [Vitis vinifera]		1900.31	VYPTEAIYGAAR	VYPTEAIYGAAR	2	b	1	7	14.04	XP_002265534.1		FALSE	71022.7	1	FALSE	1
655.841	476.248	14.04	PREDICTED: beta-fructofuranosidase, soluble isoenzyme I isoform X1 [Vitis vinifera]		1894.66	VYPTEAIYGAAR	VYPTEAIYGAAR	2	y	2	9	14.04	XP_002265534.1		FALSE	71022.7	1	FALSE	1
655.841	590.282	14.04	PREDICTED: beta-fructofuranosidase, soluble isoenzyme I isoform X1 [Vitis vinifera]		1816.84	VYPTEAIYGAAR	VYPTEAIYGAAR	2	b	1	5	14.04	XP_002265534.1		FALSE	71022.7	1	FALSE	1
655.841	661.319	14.04	PREDICTED: beta-fructofuranosidase, soluble isoenzyme I isoform X1 [Vitis vinifera]		1808.48	VYPTEAIYGAAR	VYPTEAIYGAAR	2	b	1	6	14.04	XP_002265534.1		FALSE	71022.7	1	FALSE	1
655.841	937.467	14.04	PREDICTED: beta-fructofuranosidase, soluble isoenzyme I isoform X1 [Vitis vinifera]		1303.27	VYPTEAIYGAAR	VYPTEAIYGAAR	2	b	1	8	14.04	XP_002265534.1		FALSE	71022.7	1	FALSE	1
655.841	1211.61	14.04	PREDICTED: beta-fructofuranosidase, soluble isoenzyme I isoform X1 [Vitis vinifera]		1217.35	VYPTEAIYGAAR	VYPTEAIYGAAR	2	y	1	11	14.04	XP_002265534.1		FALSE	71022.7	1	FALSE	1
655.841	360.192	14.04	PREDICTED: beta-fructofuranosidase, soluble isoenzyme I isoform X1 [Vitis vinifera]		1138.2	VYPTEAIYGAAR	VYPTEAIYGAAR	2	b	1	3	14.04	XP_002265534.1		FALSE	71022.7	1	FALSE	1
655.841	461.239	14.04	PREDICTED: beta-fructofuranosidase, soluble isoenzyme I isoform X1 [Vitis vinifera]		575.58	VYPTEAIYGAAR	VYPTEAIYGAAR	2	b	1	4	14.04	XP_002265534.1		FALSE	71022.7	1	FALSE	1
655.841	269.143	14.04	PREDICTED: beta-fructofuranosidase, soluble isoenzyme I isoform X1 [Vitis vinifera]		294	VYPTEAIYGAAR	VYPTEAIYGAAR	2	y	2	5	14.04	XP_002265534.1		FALSE	71022.7	1	FALSE	1
655.841	994.488	14.04	PREDICTED: beta-fructofuranosidase, soluble isoenzyme I isoform X1 [Vitis vinifera]		237.4	VYPTEAIYGAAR	VYPTEAIYGAAR	2	b	1	9	14.04	XP_002265534.1		FALSE	71022.7	1	FALSE	1
655.841	533.266	14.04	PREDICTED: beta-fructofuranosidase, soluble isoenzyme I isoform X1 [Vitis vinifera]		211.23	VYPTEAIYGAAR	VYPTEAIYGAAR	2	b	2	10	14.04	XP_002265534.1		FALSE	71022.7	1	FALSE	1
655.841	1065.53	14.04	PREDICTED: beta-fructofuranosidase, soluble isoenzyme I isoform X1 [Vitis vinifera]		180.53	VYPTEAIYGAAR	VYPTEAIYGAAR	2	b	1	10	14.04	XP_002265534.1		FALSE	71022.7	1	FALSE	1
655.841	1136.56	14.04	PREDICTED: beta-fructofuranosidase, soluble isoenzyme I isoform X1 [Vitis vinifera]		112.63	VYPTEAIYGAAR	VYPTEAIYGAAR	2	b	1	11	14.04	XP_002265534.1		FALSE	71022.7	1	FALSE	1
567.297	504.252	15.14	PREDICTED: beta-fructofuranosidase, soluble isoenzyme I isoform X1 [Vitis vinifera]		45282	VLVDHSIVEGFSQGGR	VLVDHSIVEGFSQGGR	3	y	1	5	15.14	XP_002265534.1		FALSE	69322.6	1	FALSE	1
567.297	708.342	15.14	PREDICTED: beta-fructofuranosidase, soluble isoenzyme I isoform X1 [Vitis vinifera]		33473.2	VLVDHSIVEGFSQGGR	VLVDHSIVEGFSQGGR	3	y	1	7	15.14	XP_002265534.1		FALSE	69322.6	1	FALSE	1
567.297	651.321	15.14	PREDICTED: beta-fructofuranosidase, soluble isoenzyme I isoform X1 [Vitis vinifera]		30276.2	VLVDHSIVEGFSQGGR	VLVDHSIVEGFSQGGR	3	y	1	6	15.14	XP_002265534.1		FALSE	69322.6	1	FALSE	1
567.297	837.385	15.14	PREDICTED: beta-fructofuranosidase, soluble isoenzyme I isoform X1 [Vitis vinifera]		26488.7	VLVDHSIVEGFSQGGR	VLVDHSIVEGFSQGGR	3	y	1	8	15.14	XP_002265534.1		FALSE	69322.6	1	FALSE	1
567.297	289.162	15.14	PREDICTED: beta-fructofuranosidase, soluble isoenzyme I isoform X1 [Vitis vinifera]		24692.1	VLVDHSIVEGFSQGGR	VLVDHSIVEGFSQGGR	3	y	1	3	15.14	XP_002265534.1		FALSE	69322.6	1	FALSE	1
567.297	764.43	15.14	PREDICTED: beta-fructofuranosidase, soluble isoenzyme I isoform X1 [Vitis vinifera]		18380	VLVDHSIVEGFSQGGR	VLVDHSIVEGFSQGGR	3	b	1	7	15.14	XP_002265534.1		FALSE	69322.6	1	FALSE	1
567.297	417.22	15.14	PREDICTED: beta-fructofuranosidase, soluble isoenzyme I isoform X1 [Vitis vinifera]		16569.7	VLVDHSIVEGFSQGGR	VLVDHSIVEGFSQGGR	3	y	1	4	15.14	XP_002265534.1		FALSE	69322.6	1	FALSE	1
567.297	213.16	15.14	PREDICTED: beta-fructofuranosidase, soluble isoenzyme I isoform X1 [Vitis vinifera]		15566.9	VLVDHSIVEGFSQGGR	VLVDHSIVEGFSQGGR	3	b	1	2	15.14	XP_002265534.1		FALSE	69322.6	1	FALSE	1
567.297	1049.54	15.14	PREDICTED: beta-fructofuranosidase, soluble isoenzyme I isoform X1 [Vitis vinifera]		14578.6	VLVDHSIVEGFSQGGR	VLVDHSIVEGFSQGGR	3	y	1	10	15.14	XP_002265534.1		FALSE	69322.6	1	FALSE	1
567.297	936.453	15.14	PREDICTED: beta-fructofuranosidase, soluble isoenzyme I isoform X1 [Vitis vinifera]		13575.7	VLVDHSIVEGFSQGGR	VLVDHSIVEGFSQGGR	3	y	1	9	15.14	XP_002265534.1		FALSE	69322.6	1	FALSE	1
567.297	863.499	15.14	PREDICTED: beta-fructofuranosidase, soluble isoenzyme I isoform X1 [Vitis vinifera]		10724.6	VLVDHSIVEGFSQGGR	VLVDHSIVEGFSQGGR	3	b	1	8	15.14	XP_002265534.1		FALSE	69322.6	1	FALSE	1
567.297	534.274	15.14	PREDICTED: beta-fructofuranosidase, soluble isoenzyme I isoform X1 [Vitis vinifera]		9483.58	VLVDHSIVEGFSQGGR	VLVDHSIVEGFSQGGR	3	y	3	15	15.14	XP_002265534.1		FALSE	69322.6	1	FALSE	1
567.297	744.365	15.14	PREDICTED: beta-fructofuranosidase, soluble isoenzyme I isoform X1 [Vitis vinifera]		8658.25	VLVDHSIVEGFSQGGR	VLVDHSIVEGFSQGGR	3	y	2	14	15.14	XP_002265534.1		FALSE	69322.6	1	FALSE	1
567.297	175.119	15.14	PREDICTED: beta-fructofuranosidase, soluble isoenzyme I isoform X1 [Vitis vinifera]		8364.12	VLVDHSIVEGFSQGGR	VLVDHSIVEGFSQGGR	3	y	1	1	15.14	XP_002265534.1		FALSE	69322.6	1	FALSE	1
567.297	1136.57	15.14	PREDICTED: beta-fructofuranosidase, soluble isoenzyme I isoform X1 [Vitis vinifera]		7233.8	VLVDHSIVEGFSQGGR	VLVDHSIVEGFSQGGR	3	y	1	11	15.14	XP_002265534.1		FALSE	69322.6	1	FALSE	1
567.297	564.314	15.14	PREDICTED: beta-fructofuranosidase, soluble isoenzyme I isoform X1 [Vitis vinifera]		5983.32	VLVDHSIVEGFSQGGR	VLVDHSIVEGFSQGGR	3	b	1	5	15.14	XP_002265534.1		FALSE	69322.6	1	FALSE	1
567.297	992.541	15.14	PREDICTED: beta-fructofuranosidase, soluble isoenzyme I isoform X1 [Vitis vinifera]		5297.69	VLVDHSIVEGFSQGGR	VLVDHSIVEGFSQGGR	3	b	1	9	15.14	XP_002265534.1		FALSE	69322.6	1	FALSE	1
567.297	800.908	15.14	PREDICTED: beta-fructofuranosidase, soluble isoenzyme I isoform X1 [Vitis vinifera]		4074.04	VLVDHSIVEGFSQGGR	VLVDHSIVEGFSQGGR	3	y	2	15	15.14	XP_002265534.1		FALSE	69322.6	1	FALSE	1
567.297	637.318	15.14	PREDICTED: beta-fructofuranosidase, soluble isoenzyme I isoform X1 [Vitis vinifera]		3789.91	VLVDHSIVEGFSQGGR	VLVDHSIVEGFSQGGR	3	y	2	12	15.14	XP_002265534.1		FALSE	69322.6	1	FALSE	1
567.297	326.164	15.14	PREDICTED: beta-fructofuranosidase, soluble isoenzyme I isoform X1 [Vitis vinifera]		2674.52	VLVDHSIVEGFSQGGR	VLVDHSIVEGFSQGGR	3	y	2	6	15.14	XP_002265534.1		FALSE	69322.6	1	FALSE	1
567.297	232.14	15.14	PREDICTED: beta-fructofuranosidase, soluble isoenzyme I isoform X1 [Vitis vinifera]		2490.73	VLVDHSIVEGFSQGGR	VLVDHSIVEGFSQGGR	3	y	1	2	15.14	XP_002265534.1		FALSE	69322.6	1	FALSE	1
567.297	252.63	15.14	PREDICTED: beta-fructofuranosidase, soluble isoenzyme I isoform X1 [Vitis vinifera]		1765.61	VLVDHSIVEGFSQGGR	VLVDHSIVEGFSQGGR	3	y	2	5	15.14	XP_002265534.1		FALSE	69322.6	1	FALSE	1
567.297	427.255	15.14	PREDICTED: beta-fructofuranosidase, soluble isoenzyme I isoform X1 [Vitis vinifera]		1419.4	VLVDHSIVEGFSQGGR	VLVDHSIVEGFSQGGR	3	b	1	4	15.14	XP_002265534.1		FALSE	69322.6	1	FALSE	1
567.297	694.831	15.14	PREDICTED: beta-fructofuranosidase, soluble isoenzyme I isoform X1 [Vitis vinifera]		1404.08	VLVDHSIVEGFSQGGR	VLVDHSIVEGFSQGGR	3	y	2	13	15.14	XP_002265534.1		FALSE	69322.6	1	FALSE	1
567.297	419.196	15.14	PREDICTED: beta-fructofuranosidase, soluble isoenzyme I isoform X1 [Vitis vinifera]		1382.6	VLVDHSIVEGFSQGGR	VLVDHSIVEGFSQGGR	3	y	2	8	15.14	XP_002265534.1		FALSE	69322.6	1	FALSE	1
567.297	567.297	15.14	PREDICTED: beta-fructofuranosidase, soluble isoenzyme I isoform X1 [Vitis vinifera]		1320.89	VLVDHSIVEGFSQGGR	VLVDHSIVEGFSQGGR	3	y	3	16	15.14	XP_002265534.1		FALSE	69322.6	1	FALSE	1
567.297	425.214	15.14	PREDICTED: beta-fructofuranosidase, soluble isoenzyme I isoform X1 [Vitis vinifera]		1293.81	VLVDHSIVEGFSQGGR	VLVDHSIVEGFSQGGR	3	y	3	12	15.14	XP_002265534.1		FALSE	69322.6	1	FALSE	1
567.297	496.774	15.14	PREDICTED: beta-fructofuranosidase, soluble isoenzyme I isoform X1 [Vitis vinifera]		1261.36	VLVDHSIVEGFSQGGR	VLVDHSIVEGFSQGGR	3	b	2	9	15.14	XP_002265534.1		FALSE	69322.6	1	FALSE	1
567.297	561.293	15.14	PREDICTED: beta-fructofuranosidase, soluble isoenzyme I isoform X1 [Vitis vinifera]		1200.21	VLVDHSIVEGFSQGGR	VLVDHSIVEGFSQGGR	3	b	3	16	15.14	XP_002265534.1		FALSE	69322.6	1	FALSE	1
567.297	1196.63	15.14	PREDICTED: beta-fructofuranosidase, soluble isoenzyme I isoform X1 [Vitis vinifera]		1044.65	VLVDHSIVEGFSQGGR	VLVDHSIVEGFSQGGR	3	b	1	11	15.14	XP_002265534.1		FALSE	69322.6	1	FALSE	1
567.297	382.719	15.14	PREDICTED: beta-fructofuranosidase, soluble isoenzyme I isoform X1 [Vitis vinifera]		891.36	VLVDHSIVEGFSQGGR	VLVDHSIVEGFSQGGR	3	b	2	7	15.14	XP_002265534.1		FALSE	69322.6	1	FALSE	1
567.297	468.73	15.14	PREDICTED: beta-fructofuranosidase, soluble isoenzyme I isoform X1 [Vitis vinifera]		768.52	VLVDHSIVEGFSQGGR	VLVDHSIVEGFSQGGR	3	y	2	9	15.14	XP_002265534.1		FALSE	69322.6	1	FALSE	1
567.297	432.253	15.14	PREDICTED: beta-fructofuranosidase, soluble isoenzyme I isoform X1 [Vitis vinifera]		734.19	VLVDHSIVEGFSQGGR	VLVDHSIVEGFSQGGR	3	b	2	8	15.14	XP_002265534.1		FALSE	69322.6	1	FALSE	1
567.297	642.335	15.14	PREDICTED: beta-fructofuranosidase, soluble isoenzyme I isoform X1 [Vitis vinifera]		658.44	VLVDHSIVEGFSQGGR	VLVDHSIVEGFSQGGR	3	b	2	12	15.14	XP_002265534.1		FALSE	69322.6	1	FALSE	1
567.297	209.114	15.14	PREDICTED: beta-fructofuranosidase, soluble isoenzyme I isoform X1 [Vitis vinifera]		643.84	VLVDHSIVEGFSQGGR	VLVDHSIVEGFSQGGR	3	y	2	4	15.14	XP_002265534.1		FALSE	69322.6	1	FALSE	1
567.297	312.228	15.14	PREDICTED: beta-fructofuranosidase, soluble isoenzyme I isoform X1 [Vitis vinifera]		596.38	VLVDHSIVEGFSQGGR	VLVDHSIVEGFSQGGR	3	b	1	3	15.14	XP_002265534.1		FALSE	69322.6	1	FALSE	1
567.297	598.819	15.14	PREDICTED: beta-fructofuranosidase, soluble isoenzyme I isoform X1 [Vitis vinifera]		568.13	VLVDHSIVEGFSQGGR	VLVDHSIVEGFSQGGR	3	b	2	11	15.14	XP_002265534.1		FALSE	69322.6	1	FALSE	1
567.297	354.675	15.14	PREDICTED: beta-fructofuranosidase, soluble isoenzyme I isoform X1 [Vitis vinifera]		547.03	VLVDHSIVEGFSQGGR	VLVDHSIVEGFSQGGR	3	y	2	7	15.14	XP_002265534.1		FALSE	69322.6	1	FALSE	1
567.297	1273.63	15.14	PREDICTED: beta-fructofuranosidase, soluble isoenzyme I isoform X1 [Vitis vinifera]		443.46	VLVDHSIVEGFSQGGR	VLVDHSIVEGFSQGGR	3	y	1	12	15.14	XP_002265534.1		FALSE	69322.6	1	FALSE	1
567.297	1283.66	15.14	PREDICTED: beta-fructofuranosidase, soluble isoenzyme I isoform X1 [Vitis vinifera]		294.1	VLVDHSIVEGFSQGGR	VLVDHSIVEGFSQGGR	3	b	1	12	15.14	XP_002265534.1		FALSE	69322.6	1	FALSE	1
567.297	1388.66	15.14	PREDICTED: beta-fructofuranosidase, soluble isoenzyme I isoform X1 [Vitis vinifera]		273.19	VLVDHSIVEGFSQGGR	VLVDHSIVEGFSQGGR	3	y	1	13	15.14	XP_002265534.1		FALSE	69322.6	1	FALSE	1
567.297	525.272	15.14	PREDICTED: beta-fructofuranosidase, soluble isoenzyme I isoform X1 [Vitis vinifera]		166.61	VLVDHSIVEGFSQGGR	VLVDHSIVEGFSQGGR	3	y	2	10	15.14	XP_002265534.1		FALSE	69322.6	1	FALSE	1
557.804	244.108	15.49	PREDICTED: beta-fructofuranosidase, soluble isoenzyme I isoform X1 [Vitis vinifera]		38261	GWASLQSIPR	GWASLQSIPR	2	b	1	2	15.49	XP_002265534.1		FALSE	34898.3	1	FALSE	1
557.804	871.5	15.49	PREDICTED: beta-fructofuranosidase, soluble isoenzyme I isoform X1 [Vitis vinifera]		36409.2	GWASLQSIPR	GWASLQSIPR	2	y	1	8	15.49	XP_002265534.1		FALSE	34898.3	1	FALSE	1
557.804	800.462	15.49	PREDICTED: beta-fructofuranosidase, soluble isoenzyme I isoform X1 [Vitis vinifera]		28519.6	GWASLQSIPR	GWASLQSIPR	2	y	1	7	15.49	XP_002265534.1		FALSE	34898.3	1	FALSE	1
557.804	272.172	15.49	PREDICTED: beta-fructofuranosidase, soluble isoenzyme I isoform X1 [Vitis vinifera]		23375.7	GWASLQSIPR	GWASLQSIPR	2	y	1	2	15.49	XP_002265534.1		FALSE	34898.3	1	FALSE	1
557.804	600.346	15.49	PREDICTED: beta-fructofuranosidase, soluble isoenzyme I isoform X1 [Vitis vinifera]		21309.3	GWASLQSIPR	GWASLQSIPR	2	y	1	5	15.49	XP_002265534.1		FALSE	34898.3	1	FALSE	1
557.804	472.288	15.49	PREDICTED: beta-fructofuranosidase, soluble isoenzyme I isoform X1 [Vitis vinifera]		16721	GWASLQSIPR	GWASLQSIPR	2	y	1	4	15.49	XP_002265534.1		FALSE	34898.3	1	FALSE	1
557.804	713.43	15.49	PREDICTED: beta-fructofuranosidase, soluble isoenzyme I isoform X1 [Vitis vinifera]		12472	GWASLQSIPR	GWASLQSIPR	2	y	1	6	15.49	XP_002265534.1		FALSE	34898.3	1	FALSE	1
557.804	175.119	15.49	PREDICTED: beta-fructofuranosidase, soluble isoenzyme I isoform X1 [Vitis vinifera]		8868.52	GWASLQSIPR	GWASLQSIPR	2	y	1	1	15.49	XP_002265534.1		FALSE	34898.3	1	FALSE	1
557.804	315.145	15.49	PREDICTED: beta-fructofuranosidase, soluble isoenzyme I isoform X1 [Vitis vinifera]		6051	GWASLQSIPR	GWASLQSIPR	2	b	1	3	15.49	XP_002265534.1		FALSE	34898.3	1	FALSE	1
557.804	385.256	15.49	PREDICTED: beta-fructofuranosidase, soluble isoenzyme I isoform X1 [Vitis vinifera]		4223.81	GWASLQSIPR	GWASLQSIPR	2	y	1	3	15.49	XP_002265534.1		FALSE	34898.3	1	FALSE	1
557.804	557.804	15.49	PREDICTED: beta-fructofuranosidase, soluble isoenzyme I isoform X1 [Vitis vinifera]		3192.29	GWASLQSIPR	GWASLQSIPR	2	y	2	10	15.49	XP_002265534.1		FALSE	34898.3	1	FALSE	1
557.804	402.177	15.49	PREDICTED: beta-fructofuranosidase, soluble isoenzyme I isoform X1 [Vitis vinifera]		2953.03	GWASLQSIPR	GWASLQSIPR	2	b	1	4	15.49	XP_002265534.1		FALSE	34898.3	1	FALSE	1
557.804	515.261	15.49	PREDICTED: beta-fructofuranosidase, soluble isoenzyme I isoform X1 [Vitis vinifera]		1782.35	GWASLQSIPR	GWASLQSIPR	2	b	1	5	15.49	XP_002265534.1		FALSE	34898.3	1	FALSE	1
557.804	548.799	15.49	PREDICTED: beta-fructofuranosidase, soluble isoenzyme I isoform X1 [Vitis vinifera]		1762.43	GWASLQSIPR	GWASLQSIPR	2	b	2	10	15.49	XP_002265534.1		FALSE	34898.3	1	FALSE	1
557.804	643.32	15.49	PREDICTED: beta-fructofuranosidase, soluble isoenzyme I isoform X1 [Vitis vinifera]		987	GWASLQSIPR	GWASLQSIPR	2	b	1	6	15.49	XP_002265534.1		FALSE	34898.3	1	FALSE	1
557.804	436.253	15.49	PREDICTED: beta-fructofuranosidase, soluble isoenzyme I isoform X1 [Vitis vinifera]		841.08	GWASLQSIPR	GWASLQSIPR	2	y	2	8	15.49	XP_002265534.1		FALSE	34898.3	1	FALSE	1
557.804	258.134	15.49	PREDICTED: beta-fructofuranosidase, soluble isoenzyme I isoform X1 [Vitis vinifera]		806.57	GWASLQSIPR	GWASLQSIPR	2	b	2	5	15.49	XP_002265534.1		FALSE	34898.3	1	FALSE	1
557.804	843.436	15.49	PREDICTED: beta-fructofuranosidase, soluble isoenzyme I isoform X1 [Vitis vinifera]		547.97	GWASLQSIPR	GWASLQSIPR	2	b	1	8	15.49	XP_002265534.1		FALSE	34898.3	1	FALSE	1
557.804	529.293	15.49	PREDICTED: beta-fructofuranosidase, soluble isoenzyme I isoform X1 [Vitis vinifera]		531.3	GWASLQSIPR	GWASLQSIPR	2	y	2	9	15.49	XP_002265534.1		FALSE	34898.3	1	FALSE	1
557.804	357.219	15.49	PREDICTED: beta-fructofuranosidase, soluble isoenzyme I isoform X1 [Vitis vinifera]		417.39	GWASLQSIPR	GWASLQSIPR	2	y	2	6	15.49	XP_002265534.1		FALSE	34898.3	1	FALSE	1
557.804	730.352	15.49	PREDICTED: beta-fructofuranosidase, soluble isoenzyme I isoform X1 [Vitis vinifera]		320.17	GWASLQSIPR	GWASLQSIPR	2	b	1	7	15.49	XP_002265534.1		FALSE	34898.3	1	FALSE	1
557.804	940.489	15.49	PREDICTED: beta-fructofuranosidase, soluble isoenzyme I isoform X1 [Vitis vinifera]		42	GWASLQSIPR	GWASLQSIPR	2	b	1	9	15.49	XP_002265534.1		FALSE	34898.3	1	FALSE	1
694.353	927.941	17.31	PREDICTED: beta-fructofuranosidase, soluble isoenzyme I isoform X1 [Vitis vinifera]		28531.7	ILYGWISEGDIESDDLKK	ILYGWISEGDIESDDLKK	3	y	2	16	17.31	XP_002265534.1		FALSE	31300.5	1	FALSE	1
694.353	227.175	17.31	PREDICTED: beta-fructofuranosidase, soluble isoenzyme I isoform X1 [Vitis vinifera]		26497.9	ILYGWISEGDIESDDLKK	ILYGWISEGDIESDDLKK	3	b	1	2	17.31	XP_002265534.1		FALSE	31300.5	1	FALSE	1
694.353	1335.63	17.31	PREDICTED: beta-fructofuranosidase, soluble isoenzyme I isoform X1 [Vitis vinifera]		19178.5	ILYGWISEGDIESDDLKK	ILYGWISEGDIESDDLKK	3	y	1	12	17.31	XP_002265534.1		FALSE	31300.5	1	FALSE	1
694.353	846.41	17.31	PREDICTED: beta-fructofuranosidase, soluble isoenzyme I isoform X1 [Vitis vinifera]		14133.9	ILYGWISEGDIESDDLKK	ILYGWISEGDIESDDLKK	3	y	2	15	17.31	XP_002265534.1		FALSE	31300.5	1	FALSE	1
694.353	694.353	17.31	PREDICTED: beta-fructofuranosidase, soluble isoenzyme I isoform X1 [Vitis vinifera]		12171.4	ILYGWISEGDIESDDLKK	ILYGWISEGDIESDDLKK	3	y	3	18	17.31	XP_002265534.1		FALSE	31300.5	1	FALSE	1
694.353	1119.55	17.31	PREDICTED: beta-fructofuranosidase, soluble isoenzyme I isoform X1 [Vitis vinifera]		10962.1	ILYGWISEGDIESDDLKK	ILYGWISEGDIESDDLKK	3	y	1	10	17.31	XP_002265534.1		FALSE	31300.5	1	FALSE	1
694.353	834.42	17.31	PREDICTED: beta-fructofuranosidase, soluble isoenzyme I isoform X1 [Vitis vinifera]		9952.66	ILYGWISEGDIESDDLKK	ILYGWISEGDIESDDLKK	3	y	1	7	17.31	XP_002265534.1		FALSE	31300.5	1	FALSE	1
694.353	705.378	17.31	PREDICTED: beta-fructofuranosidase, soluble isoenzyme I isoform X1 [Vitis vinifera]		9306.06	ILYGWISEGDIESDDLKK	ILYGWISEGDIESDDLKK	3	y	1	6	17.31	XP_002265534.1		FALSE	31300.5	1	FALSE	1
694.353	724.859	17.31	PREDICTED: beta-fructofuranosidase, soluble isoenzyme I isoform X1 [Vitis vinifera]		7821.75	ILYGWISEGDIESDDLKK	ILYGWISEGDIESDDLKK	3	y	2	13	17.31	XP_002265534.1		FALSE	31300.5	1	FALSE	1
694.353	984.483	17.31	PREDICTED: beta-fructofuranosidase, soluble isoenzyme I isoform X1 [Vitis vinifera]		7451.69	ILYGWISEGDIESDDLKK	ILYGWISEGDIESDDLKK	3	y	2	17	17.31	XP_002265534.1		FALSE	31300.5	1	FALSE	1
694.353	947.504	17.31	PREDICTED: beta-fructofuranosidase, soluble isoenzyme I isoform X1 [Vitis vinifera]		6099.07	ILYGWISEGDIESDDLKK	ILYGWISEGDIESDDLKK	3	y	1	8	17.31	XP_002265534.1		FALSE	31300.5	1	FALSE	1
694.353	817.899	17.31	PREDICTED: beta-fructofuranosidase, soluble isoenzyme I isoform X1 [Vitis vinifera]		6085.58	ILYGWISEGDIESDDLKK	ILYGWISEGDIESDDLKK	3	y	2	14	17.31	XP_002265534.1		FALSE	31300.5	1	FALSE	1
694.353	668.317	17.31	PREDICTED: beta-fructofuranosidase, soluble isoenzyme I isoform X1 [Vitis vinifera]		5946.25	ILYGWISEGDIESDDLKK	ILYGWISEGDIESDDLKK	3	y	2	12	17.31	XP_002265534.1		FALSE	31300.5	1	FALSE	1
694.353	1248.6	17.31	PREDICTED: beta-fructofuranosidase, soluble isoenzyme I isoform X1 [Vitis vinifera]		4991.06	ILYGWISEGDIESDDLKK	ILYGWISEGDIESDDLKK	3	y	1	11	17.31	XP_002265534.1		FALSE	31300.5	1	FALSE	1
694.353	1448.71	17.31	PREDICTED: beta-fructofuranosidase, soluble isoenzyme I isoform X1 [Vitis vinifera]		4809.02	ILYGWISEGDIESDDLKK	ILYGWISEGDIESDDLKK	3	y	1	13	17.31	XP_002265534.1		FALSE	31300.5	1	FALSE	1
694.353	388.292	17.31	PREDICTED: beta-fructofuranosidase, soluble isoenzyme I isoform X1 [Vitis vinifera]		4245.9	ILYGWISEGDIESDDLKK	ILYGWISEGDIESDDLKK	3	y	1	3	17.31	XP_002265534.1		FALSE	31300.5	1	FALSE	1
694.353	275.208	17.31	PREDICTED: beta-fructofuranosidase, soluble isoenzyme I isoform X1 [Vitis vinifera]		4219.38	ILYGWISEGDIESDDLKK	ILYGWISEGDIESDDLKK	3	y	1	2	17.31	XP_002265534.1		FALSE	31300.5	1	FALSE	1
694.353	474.256	17.31	PREDICTED: beta-fructofuranosidase, soluble isoenzyme I isoform X1 [Vitis vinifera]		3460.8	ILYGWISEGDIESDDLKK	ILYGWISEGDIESDDLKK	3	y	2	8	17.31	XP_002265534.1		FALSE	31300.5	1	FALSE	1
694.353	618.963	17.31	PREDICTED: beta-fructofuranosidase, soluble isoenzyme I isoform X1 [Vitis vinifera]		3407.23	ILYGWISEGDIESDDLKK	ILYGWISEGDIESDDLKK	3	y	3	16	17.31	XP_002265534.1		FALSE	31300.5	1	FALSE	1
694.353	633.34	17.31	PREDICTED: beta-fructofuranosidase, soluble isoenzyme I isoform X1 [Vitis vinifera]		3198.59	ILYGWISEGDIESDDLKK	ILYGWISEGDIESDDLKK	3	b	1	5	17.31	XP_002265534.1		FALSE	31300.5	1	FALSE	1
694.353	503.319	17.31	PREDICTED: beta-fructofuranosidase, soluble isoenzyme I isoform X1 [Vitis vinifera]		3162.32	ILYGWISEGDIESDDLKK	ILYGWISEGDIESDDLKK	3	y	1	4	17.31	XP_002265534.1		FALSE	31300.5	1	FALSE	1
694.353	390.239	17.31	PREDICTED: beta-fructofuranosidase, soluble isoenzyme I isoform X1 [Vitis vinifera]		2841.1	ILYGWISEGDIESDDLKK	ILYGWISEGDIESDDLKK	3	b	1	3	17.31	XP_002265534.1		FALSE	31300.5	1	FALSE	1
694.353	147.113	17.31	PREDICTED: beta-fructofuranosidase, soluble isoenzyme I isoform X1 [Vitis vinifera]		2301.23	ILYGWISEGDIESDDLKK	ILYGWISEGDIESDDLKK	3	y	1	1	17.31	XP_002265534.1		FALSE	31300.5	1	FALSE	1
694.353	618.346	17.31	PREDICTED: beta-fructofuranosidase, soluble isoenzyme I isoform X1 [Vitis vinifera]		2183.54	ILYGWISEGDIESDDLKK	ILYGWISEGDIESDDLKK	3	y	1	5	17.31	XP_002265534.1		FALSE	31300.5	1	FALSE	1
694.353	1062.53	17.31	PREDICTED: beta-fructofuranosidase, soluble isoenzyme I isoform X1 [Vitis vinifera]		2033.62	ILYGWISEGDIESDDLKK	ILYGWISEGDIESDDLKK	3	y	1	9	17.31	XP_002265534.1		FALSE	31300.5	1	FALSE	1
694.353	447.26	17.31	PREDICTED: beta-fructofuranosidase, soluble isoenzyme I isoform X1 [Vitis vinifera]		1978.19	ILYGWISEGDIESDDLKK	ILYGWISEGDIESDDLKK	3	b	1	4	17.31	XP_002265534.1		FALSE	31300.5	1	FALSE	1
694.353	746.424	17.31	PREDICTED: beta-fructofuranosidase, soluble isoenzyme I isoform X1 [Vitis vinifera]		1676.44	ILYGWISEGDIESDDLKK	ILYGWISEGDIESDDLKK	3	b	1	6	17.31	XP_002265534.1		FALSE	31300.5	1	FALSE	1
694.353	1134.55	17.31	PREDICTED: beta-fructofuranosidase, soluble isoenzyme I isoform X1 [Vitis vinifera]		1178.45	ILYGWISEGDIESDDLKK	ILYGWISEGDIESDDLKK	3	b	1	10	17.31	XP_002265534.1		FALSE	31300.5	1	FALSE	1
694.353	130.102	17.31	PREDICTED: beta-fructofuranosidase, soluble isoenzyme I isoform X1 [Vitis vinifera]		985.32	ILYGWISEGDIESDDLKK	ILYGWISEGDIESDDLKK	3	y	3	3	17.31	XP_002265534.1		FALSE	31300.5	1	FALSE	1
694.353	688.349	17.31	PREDICTED: beta-fructofuranosidase, soluble isoenzyme I isoform X1 [Vitis vinifera]		908.18	ILYGWISEGDIESDDLKK	ILYGWISEGDIESDDLKK	3	b	3	18	17.31	XP_002265534.1		FALSE	31300.5	1	FALSE	1
694.353	560.28	17.31	PREDICTED: beta-fructofuranosidase, soluble isoenzyme I isoform X1 [Vitis vinifera]		842.41	ILYGWISEGDIESDDLKK	ILYGWISEGDIESDDLKK	3	y	2	10	17.31	XP_002265534.1		FALSE	31300.5	1	FALSE	1
694.353	624.801	17.31	PREDICTED: beta-fructofuranosidase, soluble isoenzyme I isoform X1 [Vitis vinifera]		800.82	ILYGWISEGDIESDDLKK	ILYGWISEGDIESDDLKK	3	y	2	11	17.31	XP_002265534.1		FALSE	31300.5	1	FALSE	1
694.353	656.658	17.31	PREDICTED: beta-fructofuranosidase, soluble isoenzyme I isoform X1 [Vitis vinifera]		555.4	ILYGWISEGDIESDDLKK	ILYGWISEGDIESDDLKK	3	y	3	17	17.31	XP_002265534.1		FALSE	31300.5	1	FALSE	1
694.353	545.602	17.31	PREDICTED: beta-fructofuranosidase, soluble isoenzyme I isoform X1 [Vitis vinifera]		258.58	ILYGWISEGDIESDDLKK	ILYGWISEGDIESDDLKK	3	y	3	14	17.31	XP_002265534.1		FALSE	31300.5	1	FALSE	1
694.353	417.714	17.31	PREDICTED: beta-fructofuranosidase, soluble isoenzyme I isoform X1 [Vitis vinifera]		222.19	ILYGWISEGDIESDDLKK	ILYGWISEGDIESDDLKK	3	y	2	7	17.31	XP_002265534.1		FALSE	31300.5	1	FALSE	1
694.353	1247.63	17.31	PREDICTED: beta-fructofuranosidase, soluble isoenzyme I isoform X1 [Vitis vinifera]		209.01	ILYGWISEGDIESDDLKK	ILYGWISEGDIESDDLKK	3	b	1	11	17.31	XP_002265534.1		FALSE	31300.5	1	FALSE	1
694.353	962.498	17.31	PREDICTED: beta-fructofuranosidase, soluble isoenzyme I isoform X1 [Vitis vinifera]		167	ILYGWISEGDIESDDLKK	ILYGWISEGDIESDDLKK	3	b	1	8	17.31	XP_002265534.1		FALSE	31300.5	1	FALSE	1
694.353	353.193	17.31	PREDICTED: beta-fructofuranosidase, soluble isoenzyme I isoform X1 [Vitis vinifera]		146.6	ILYGWISEGDIESDDLKK	ILYGWISEGDIESDDLKK	3	y	2	6	17.31	XP_002265534.1		FALSE	31300.5	1	FALSE	1
694.353	833.456	17.31	PREDICTED: beta-fructofuranosidase, soluble isoenzyme I isoform X1 [Vitis vinifera]		145.23	ILYGWISEGDIESDDLKK	ILYGWISEGDIESDDLKK	3	b	1	7	17.31	XP_002265534.1		FALSE	31300.5	1	FALSE	1
694.353	252.163	17.31	PREDICTED: beta-fructofuranosidase, soluble isoenzyme I isoform X1 [Vitis vinifera]		134.04	ILYGWISEGDIESDDLKK	ILYGWISEGDIESDDLKK	3	y	2	4	17.31	XP_002265534.1		FALSE	31300.5	1	FALSE	1
694.353	1376.67	17.31	PREDICTED: beta-fructofuranosidase, soluble isoenzyme I isoform X1 [Vitis vinifera]		50	ILYGWISEGDIESDDLKK	ILYGWISEGDIESDDLKK	3	b	1	12	17.31	XP_002265534.1		FALSE	31300.5	1	FALSE	1
645.008	1300.66	16.61	PREDICTED: beta-fructofuranosidase, soluble isoenzyme I isoform X1 [Vitis vinifera]		21635.2	IYGSIVPVLDDEKPTMR	IYGSIVPVLDDEKPTMR	3	y	1	11	16.61	XP_002265534.1		FALSE	29259.3	1	FALSE	1
645.008	650.832	16.61	PREDICTED: beta-fructofuranosidase, soluble isoenzyme I isoform X1 [Vitis vinifera]		19270.9	IYGSIVPVLDDEKPTMR	IYGSIVPVLDDEKPTMR	3	y	2	11	16.61	XP_002265534.1		FALSE	29259.3	1	FALSE	1
645.008	828.935	16.61	PREDICTED: beta-fructofuranosidase, soluble isoenzyme I isoform X1 [Vitis vinifera]		15142.8	IYGSIVPVLDDEKPTMR	IYGSIVPVLDDEKPTMR	3	y	2	15	16.61	XP_002265534.1		FALSE	29259.3	1	FALSE	1
645.008	991.451	16.61	PREDICTED: beta-fructofuranosidase, soluble isoenzyme I isoform X1 [Vitis vinifera]		13453.3	IYGSIVPVLDDEKPTMR	IYGSIVPVLDDEKPTMR	3	y	1	8	16.61	XP_002265534.1		FALSE	29259.3	1	FALSE	1
645.008	277.165	16.61	PREDICTED: beta-fructofuranosidase, soluble isoenzyme I isoform X1 [Vitis vinifera]		11260	IYGSIVPVLDDEKPTMR	IYGSIVPVLDDEKPTMR	3	b	3	8	16.61	XP_002265534.1		FALSE	29259.3	1	FALSE	1
645.008	876.424	16.61	PREDICTED: beta-fructofuranosidase, soluble isoenzyme I isoform X1 [Vitis vinifera]		9700.41	IYGSIVPVLDDEKPTMR	IYGSIVPVLDDEKPTMR	3	y	1	7	16.61	XP_002265534.1		FALSE	29259.3	1	FALSE	1
645.008	504.26	16.61	PREDICTED: beta-fructofuranosidase, soluble isoenzyme I isoform X1 [Vitis vinifera]		8995.23	IYGSIVPVLDDEKPTMR	IYGSIVPVLDDEKPTMR	3	y	1	4	16.61	XP_002265534.1		FALSE	29259.3	1	FALSE	1
645.008	700.366	16.61	PREDICTED: beta-fructofuranosidase, soluble isoenzyme I isoform X1 [Vitis vinifera]		8958.23	IYGSIVPVLDDEKPTMR	IYGSIVPVLDDEKPTMR	3	y	2	12	16.61	XP_002265534.1		FALSE	29259.3	1	FALSE	1
645.008	632.355	16.61	PREDICTED: beta-fructofuranosidase, soluble isoenzyme I isoform X1 [Vitis vinifera]		8604.64	IYGSIVPVLDDEKPTMR	IYGSIVPVLDDEKPTMR	3	y	1	5	16.61	XP_002265534.1		FALSE	29259.3	1	FALSE	1
645.008	1104.54	16.61	PREDICTED: beta-fructofuranosidase, soluble isoenzyme I isoform X1 [Vitis vinifera]		7077.74	IYGSIVPVLDDEKPTMR	IYGSIVPVLDDEKPTMR	3	y	1	9	16.61	XP_002265534.1		FALSE	29259.3	1	FALSE	1
645.008	761.397	16.61	PREDICTED: beta-fructofuranosidase, soluble isoenzyme I isoform X1 [Vitis vinifera]		7023.77	IYGSIVPVLDDEKPTMR	IYGSIVPVLDDEKPTMR	3	y	1	6	16.61	XP_002265534.1		FALSE	29259.3	1	FALSE	1
645.008	645.008	16.61	PREDICTED: beta-fructofuranosidase, soluble isoenzyme I isoform X1 [Vitis vinifera]		6922	IYGSIVPVLDDEKPTMR	IYGSIVPVLDDEKPTMR	3	y	3	17	16.61	XP_002265534.1		FALSE	29259.3	1	FALSE	1
645.008	1301.66	16.61	PREDICTED: beta-fructofuranosidase, soluble isoenzyme I isoform X1 [Vitis vinifera]		5014	IYGSIVPVLDDEKPTMR	IYGSIVPVLDDEKPTMR	3	b	1	12	16.61	XP_002265534.1		FALSE	29259.3	1	FALSE	1
645.008	910.467	16.61	PREDICTED: beta-fructofuranosidase, soluble isoenzyme I isoform X1 [Vitis vinifera]		4481.78	IYGSIVPVLDDEKPTMR	IYGSIVPVLDDEKPTMR	3	y	2	16	16.61	XP_002265534.1		FALSE	29259.3	1	FALSE	1
645.008	552.771	16.61	PREDICTED: beta-fructofuranosidase, soluble isoenzyme I isoform X1 [Vitis vinifera]		3869.77	IYGSIVPVLDDEKPTMR	IYGSIVPVLDDEKPTMR	3	y	2	9	16.61	XP_002265534.1		FALSE	29259.3	1	FALSE	1
645.008	421.208	16.61	PREDICTED: beta-fructofuranosidase, soluble isoenzyme I isoform X1 [Vitis vinifera]		3547.71	IYGSIVPVLDDEKPTMR	IYGSIVPVLDDEKPTMR	3	b	1	4	16.61	XP_002265534.1		FALSE	29259.3	1	FALSE	1
645.008	334.176	16.61	PREDICTED: beta-fructofuranosidase, soluble isoenzyme I isoform X1 [Vitis vinifera]		2792.73	IYGSIVPVLDDEKPTMR	IYGSIVPVLDDEKPTMR	3	b	1	3	16.61	XP_002265534.1		FALSE	29259.3	1	FALSE	1
645.008	756.908	16.61	PREDICTED: beta-fructofuranosidase, soluble isoenzyme I isoform X1 [Vitis vinifera]		2427.52	IYGSIVPVLDDEKPTMR	IYGSIVPVLDDEKPTMR	3	y	2	13	16.61	XP_002265534.1		FALSE	29259.3	1	FALSE	1
645.008	175.119	16.61	PREDICTED: beta-fructofuranosidase, soluble isoenzyme I isoform X1 [Vitis vinifera]		2241.27	IYGSIVPVLDDEKPTMR	IYGSIVPVLDDEKPTMR	3	y	1	1	16.61	XP_002265534.1		FALSE	29259.3	1	FALSE	1
645.008	800.424	16.61	PREDICTED: beta-fructofuranosidase, soluble isoenzyme I isoform X1 [Vitis vinifera]		2116.03	IYGSIVPVLDDEKPTMR	IYGSIVPVLDDEKPTMR	3	y	2	14	16.61	XP_002265534.1		FALSE	29259.3	1	FALSE	1
645.008	496.229	16.61	PREDICTED: beta-fructofuranosidase, soluble isoenzyme I isoform X1 [Vitis vinifera]		1991	IYGSIVPVLDDEKPTMR	IYGSIVPVLDDEKPTMR	3	y	2	8	16.61	XP_002265534.1		FALSE	29259.3	1	FALSE	1
645.008	1203.6	16.61	PREDICTED: beta-fructofuranosidase, soluble isoenzyme I isoform X1 [Vitis vinifera]		1698.17	IYGSIVPVLDDEKPTMR	IYGSIVPVLDDEKPTMR	3	y	1	10	16.61	XP_002265534.1		FALSE	29259.3	1	FALSE	1
645.008	534.292	16.61	PREDICTED: beta-fructofuranosidase, soluble isoenzyme I isoform X1 [Vitis vinifera]		1489.8	IYGSIVPVLDDEKPTMR	IYGSIVPVLDDEKPTMR	3	b	1	5	16.61	XP_002265534.1		FALSE	29259.3	1	FALSE	1
645.008	1399.72	16.61	PREDICTED: beta-fructofuranosidase, soluble isoenzyme I isoform X1 [Vitis vinifera]		1318.97	IYGSIVPVLDDEKPTMR	IYGSIVPVLDDEKPTMR	3	y	1	12	16.61	XP_002265534.1		FALSE	29259.3	1	FALSE	1
645.008	639.005	16.61	PREDICTED: beta-fructofuranosidase, soluble isoenzyme I isoform X1 [Vitis vinifera]		1288.34	IYGSIVPVLDDEKPTMR	IYGSIVPVLDDEKPTMR	3	b	3	17	16.61	XP_002265534.1		FALSE	29259.3	1	FALSE	1
645.008	602.306	16.61	PREDICTED: beta-fructofuranosidase, soluble isoenzyme I isoform X1 [Vitis vinifera]		1139.18	IYGSIVPVLDDEKPTMR	IYGSIVPVLDDEKPTMR	3	y	2	10	16.61	XP_002265534.1		FALSE	29259.3	1	FALSE	1
645.008	438.716	16.61	PREDICTED: beta-fructofuranosidase, soluble isoenzyme I isoform X1 [Vitis vinifera]		883.13	IYGSIVPVLDDEKPTMR	IYGSIVPVLDDEKPTMR	3	y	2	7	16.61	XP_002265534.1		FALSE	29259.3	1	FALSE	1
645.008	407.207	16.61	PREDICTED: beta-fructofuranosidase, soluble isoenzyme I isoform X1 [Vitis vinifera]		882.19	IYGSIVPVLDDEKPTMR	IYGSIVPVLDDEKPTMR	3	y	1	3	16.61	XP_002265534.1		FALSE	29259.3	1	FALSE	1
645.008	306.159	16.61	PREDICTED: beta-fructofuranosidase, soluble isoenzyme I isoform X1 [Vitis vinifera]		843.68	IYGSIVPVLDDEKPTMR	IYGSIVPVLDDEKPTMR	3	y	1	2	16.61	XP_002265534.1		FALSE	29259.3	1	FALSE	1
645.008	607.313	16.61	PREDICTED: beta-fructofuranosidase, soluble isoenzyme I isoform X1 [Vitis vinifera]		840.09	IYGSIVPVLDDEKPTMR	IYGSIVPVLDDEKPTMR	3	y	3	16	16.61	XP_002265534.1		FALSE	29259.3	1	FALSE	1
645.008	381.202	16.61	PREDICTED: beta-fructofuranosidase, soluble isoenzyme I isoform X1 [Vitis vinifera]		399	IYGSIVPVLDDEKPTMR	IYGSIVPVLDDEKPTMR	3	y	2	6	16.61	XP_002265534.1		FALSE	29259.3	1	FALSE	1
645.008	353.202	16.61	PREDICTED: beta-fructofuranosidase, soluble isoenzyme I isoform X1 [Vitis vinifera]		252	IYGSIVPVLDDEKPTMR	IYGSIVPVLDDEKPTMR	3	b	3	10	16.61	XP_002265534.1		FALSE	29259.3	1	FALSE	1
645.008	1599.84	16.61	PREDICTED: beta-fructofuranosidase, soluble isoenzyme I isoform X1 [Vitis vinifera]		22.33	IYGSIVPVLDDEKPTMR	IYGSIVPVLDDEKPTMR	3	y	1	14	16.61	XP_002265534.1		FALSE	29259.3	1	FALSE	1
879.414	879.414	18.28	PREDICTED: beta-fructofuranosidase, soluble isoenzyme I isoform X1 [Vitis vinifera]		28641.5	IWEMASADIHPYPLD	IWEMASADIHPYPLD	2	y	2	15	18.28	XP_002265534.1		FALSE	27588.5	1	FALSE	1
879.414	1127.54	18.28	PREDICTED: beta-fructofuranosidase, soluble isoenzyme I isoform X1 [Vitis vinifera]		19233.9	IWEMASADIHPYPLD	IWEMASADIHPYPLD	2	y	1	10	18.28	XP_002265534.1		FALSE	27588.5	1	FALSE	1
879.414	300.171	18.28	PREDICTED: beta-fructofuranosidase, soluble isoenzyme I isoform X1 [Vitis vinifera]		16798.8	IWEMASADIHPYPLD	IWEMASADIHPYPLD	2	b	1	2	18.28	XP_002265534.1		FALSE	27588.5	1	FALSE	1
879.414	1458.66	18.28	PREDICTED: beta-fructofuranosidase, soluble isoenzyme I isoform X1 [Vitis vinifera]		16274.8	IWEMASADIHPYPLD	IWEMASADIHPYPLD	2	y	1	13	18.28	XP_002265534.1		FALSE	27588.5	1	FALSE	1
879.414	429.213	18.28	PREDICTED: beta-fructofuranosidase, soluble isoenzyme I isoform X1 [Vitis vinifera]		14336.1	IWEMASADIHPYPLD	IWEMASADIHPYPLD	2	b	1	3	18.28	XP_002265534.1		FALSE	27588.5	1	FALSE	1
879.414	344.182	18.28	PREDICTED: beta-fructofuranosidase, soluble isoenzyme I isoform X1 [Vitis vinifera]		13950.8	IWEMASADIHPYPLD	IWEMASADIHPYPLD	2	y	1	3	18.28	XP_002265534.1		FALSE	27588.5	1	FALSE	1
879.414	1198.57	18.28	PREDICTED: beta-fructofuranosidase, soluble isoenzyme I isoform X1 [Vitis vinifera]		13932.7	IWEMASADIHPYPLD	IWEMASADIHPYPLD	2	y	1	11	18.28	XP_002265534.1		FALSE	27588.5	1	FALSE	1
879.414	1329.61	18.28	PREDICTED: beta-fructofuranosidase, soluble isoenzyme I isoform X1 [Vitis vinifera]		13298	IWEMASADIHPYPLD	IWEMASADIHPYPLD	2	y	1	12	18.28	XP_002265534.1		FALSE	27588.5	1	FALSE	1
879.414	604.298	18.28	PREDICTED: beta-fructofuranosidase, soluble isoenzyme I isoform X1 [Vitis vinifera]		7163.34	IWEMASADIHPYPLD	IWEMASADIHPYPLD	2	y	1	5	18.28	XP_002265534.1		FALSE	27588.5	1	FALSE	1
879.414	969.468	18.28	PREDICTED: beta-fructofuranosidase, soluble isoenzyme I isoform X1 [Vitis vinifera]		6935.35	IWEMASADIHPYPLD	IWEMASADIHPYPLD	2	y	1	8	18.28	XP_002265534.1		FALSE	27588.5	1	FALSE	1
879.414	1040.5	18.28	PREDICTED: beta-fructofuranosidase, soluble isoenzyme I isoform X1 [Vitis vinifera]		6884.2	IWEMASADIHPYPLD	IWEMASADIHPYPLD	2	y	1	9	18.28	XP_002265534.1		FALSE	27588.5	1	FALSE	1
879.414	1414.65	18.28	PREDICTED: beta-fructofuranosidase, soluble isoenzyme I isoform X1 [Vitis vinifera]		6875.73	IWEMASADIHPYPLD	IWEMASADIHPYPLD	2	b	1	12	18.28	XP_002265534.1		FALSE	27588.5	1	FALSE	1
879.414	631.291	18.28	PREDICTED: beta-fructofuranosidase, soluble isoenzyme I isoform X1 [Vitis vinifera]		6215.35	IWEMASADIHPYPLD	IWEMASADIHPYPLD	2	b	1	5	18.28	XP_002265534.1		FALSE	27588.5	1	FALSE	1
879.414	741.357	18.28	PREDICTED: beta-fructofuranosidase, soluble isoenzyme I isoform X1 [Vitis vinifera]		5765.95	IWEMASADIHPYPLD	IWEMASADIHPYPLD	2	y	1	6	18.28	XP_002265534.1		FALSE	27588.5	1	FALSE	1
879.414	854.441	18.28	PREDICTED: beta-fructofuranosidase, soluble isoenzyme I isoform X1 [Vitis vinifera]		4455.53	IWEMASADIHPYPLD	IWEMASADIHPYPLD	2	y	1	7	18.28	XP_002265534.1		FALSE	27588.5	1	FALSE	1
879.414	316.149	18.28	PREDICTED: beta-fructofuranosidase, soluble isoenzyme I isoform X1 [Vitis vinifera]		4037.7	IWEMASADIHPYPLD	IWEMASADIHPYPLD	2	b	2	5	18.28	XP_002265534.1		FALSE	27588.5	1	FALSE	1
879.414	812.895	18.28	PREDICTED: beta-fructofuranosidase, soluble isoenzyme I isoform X1 [Vitis vinifera]		3934.31	IWEMASADIHPYPLD	IWEMASADIHPYPLD	2	b	2	14	18.28	XP_002265534.1		FALSE	27588.5	1	FALSE	1
879.414	560.254	18.28	PREDICTED: beta-fructofuranosidase, soluble isoenzyme I isoform X1 [Vitis vinifera]		3526.15	IWEMASADIHPYPLD	IWEMASADIHPYPLD	2	b	1	4	18.28	XP_002265534.1		FALSE	27588.5	1	FALSE	1
879.414	1154.53	18.28	PREDICTED: beta-fructofuranosidase, soluble isoenzyme I isoform X1 [Vitis vinifera]		2838.7	IWEMASADIHPYPLD	IWEMASADIHPYPLD	2	b	1	10	18.28	XP_002265534.1		FALSE	27588.5	1	FALSE	1
879.414	904.387	18.28	PREDICTED: beta-fructofuranosidase, soluble isoenzyme I isoform X1 [Vitis vinifera]		2634.93	IWEMASADIHPYPLD	IWEMASADIHPYPLD	2	b	1	8	18.28	XP_002265534.1		FALSE	27588.5	1	FALSE	1
879.414	718.323	18.28	PREDICTED: beta-fructofuranosidase, soluble isoenzyme I isoform X1 [Vitis vinifera]		2541.31	IWEMASADIHPYPLD	IWEMASADIHPYPLD	2	b	1	6	18.28	XP_002265534.1		FALSE	27588.5	1	FALSE	1
879.414	870.409	18.28	PREDICTED: beta-fructofuranosidase, soluble isoenzyme I isoform X1 [Vitis vinifera]		2526.26	IWEMASADIHPYPLD	IWEMASADIHPYPLD	2	b	2	15	18.28	XP_002265534.1		FALSE	27588.5	1	FALSE	1
879.414	1017.47	18.28	PREDICTED: beta-fructofuranosidase, soluble isoenzyme I isoform X1 [Vitis vinifera]		1980.51	IWEMASADIHPYPLD	IWEMASADIHPYPLD	2	b	1	9	18.28	XP_002265534.1		FALSE	27588.5	1	FALSE	1
879.414	789.36	18.28	PREDICTED: beta-fructofuranosidase, soluble isoenzyme I isoform X1 [Vitis vinifera]		1960.49	IWEMASADIHPYPLD	IWEMASADIHPYPLD	2	b	1	7	18.28	XP_002265534.1		FALSE	27588.5	1	FALSE	1
879.414	822.872	18.28	PREDICTED: beta-fructofuranosidase, soluble isoenzyme I isoform X1 [Vitis vinifera]		1931.31	IWEMASADIHPYPLD	IWEMASADIHPYPLD	2	y	2	14	18.28	XP_002265534.1		FALSE	27588.5	1	FALSE	1
879.414	507.245	18.28	PREDICTED: beta-fructofuranosidase, soluble isoenzyme I isoform X1 [Vitis vinifera]		1540.65	IWEMASADIHPYPLD	IWEMASADIHPYPLD	2	y	1	4	18.28	XP_002265534.1		FALSE	27588.5	1	FALSE	1
879.414	756.353	18.28	PREDICTED: beta-fructofuranosidase, soluble isoenzyme I isoform X1 [Vitis vinifera]		752.05	IWEMASADIHPYPLD	IWEMASADIHPYPLD	2	b	2	13	18.28	XP_002265534.1		FALSE	27588.5	1	FALSE	1
879.414	247.129	18.28	PREDICTED: beta-fructofuranosidase, soluble isoenzyme I isoform X1 [Vitis vinifera]		622.83	IWEMASADIHPYPLD	IWEMASADIHPYPLD	2	y	1	2	18.28	XP_002265534.1		FALSE	27588.5	1	FALSE	1
879.414	729.832	18.28	PREDICTED: beta-fructofuranosidase, soluble isoenzyme I isoform X1 [Vitis vinifera]		610.23	IWEMASADIHPYPLD	IWEMASADIHPYPLD	2	y	2	13	18.28	XP_002265534.1		FALSE	27588.5	1	FALSE	1
879.414	626.295	18.28	PREDICTED: beta-fructofuranosidase, soluble isoenzyme I isoform X1 [Vitis vinifera]		427.35	IWEMASADIHPYPLD	IWEMASADIHPYPLD	2	b	2	11	18.28	XP_002265534.1		FALSE	27588.5	1	FALSE	1
879.414	707.827	18.28	PREDICTED: beta-fructofuranosidase, soluble isoenzyme I isoform X1 [Vitis vinifera]		294.09	IWEMASADIHPYPLD	IWEMASADIHPYPLD	2	b	2	12	18.28	XP_002265534.1		FALSE	27588.5	1	FALSE	1
879.414	371.182	18.28	PREDICTED: beta-fructofuranosidase, soluble isoenzyme I isoform X1 [Vitis vinifera]		291.62	IWEMASADIHPYPLD	IWEMASADIHPYPLD	2	y	2	6	18.28	XP_002265534.1		FALSE	27588.5	1	FALSE	1
879.414	1251.58	18.28	PREDICTED: beta-fructofuranosidase, soluble isoenzyme I isoform X1 [Vitis vinifera]		190.23	IWEMASADIHPYPLD	IWEMASADIHPYPLD	2	b	1	11	18.28	XP_002265534.1		FALSE	27588.5	1	FALSE	1
879.414	1511.7	18.28	PREDICTED: beta-fructofuranosidase, soluble isoenzyme I isoform X1 [Vitis vinifera]		42	IWEMASADIHPYPLD	IWEMASADIHPYPLD	2	b	1	13	18.28	XP_002265534.1		FALSE	27588.5	1	FALSE	1
545.255	841.387	15.78	PREDICTED: beta-fructofuranosidase, soluble isoenzyme I isoform X1 [Vitis vinifera]		31003.2	TFFCTDLSR	TFFCTDLSR	2	y	1	7	15.78	XP_002265534.1		FALSE	24827.7	1	FALSE	1
545.255	694.319	15.78	PREDICTED: beta-fructofuranosidase, soluble isoenzyme I isoform X1 [Vitis vinifera]		16991.4	TFFCTDLSR	TFFCTDLSR	2	y	1	6	15.78	XP_002265534.1		FALSE	24827.7	1	FALSE	1
545.255	375.235	15.78	PREDICTED: beta-fructofuranosidase, soluble isoenzyme I isoform X1 [Vitis vinifera]		12079.6	TFFCTDLSR	TFFCTDLSR	2	y	1	3	15.78	XP_002265534.1		FALSE	24827.7	1	FALSE	1
545.255	249.123	15.78	PREDICTED: beta-fructofuranosidase, soluble isoenzyme I isoform X1 [Vitis vinifera]		10694	TFFCTDLSR	TFFCTDLSR	2	b	1	2	15.78	XP_002265534.1		FALSE	24827.7	1	FALSE	1
545.255	591.31	15.78	PREDICTED: beta-fructofuranosidase, soluble isoenzyme I isoform X1 [Vitis vinifera]		7554.43	TFFCTDLSR	TFFCTDLSR	2	y	1	5	15.78	XP_002265534.1		FALSE	24827.7	1	FALSE	1
545.255	175.119	15.78	PREDICTED: beta-fructofuranosidase, soluble isoenzyme I isoform X1 [Vitis vinifera]		6255.6	TFFCTDLSR	TFFCTDLSR	2	y	1	1	15.78	XP_002265534.1		FALSE	24827.7	1	FALSE	1
545.255	490.262	15.78	PREDICTED: beta-fructofuranosidase, soluble isoenzyme I isoform X1 [Vitis vinifera]		2973	TFFCTDLSR	TFFCTDLSR	2	y	1	4	15.78	XP_002265534.1		FALSE	24827.7	1	FALSE	1
545.255	262.151	15.78	PREDICTED: beta-fructofuranosidase, soluble isoenzyme I isoform X1 [Vitis vinifera]		2037.23	TFFCTDLSR	TFFCTDLSR	2	y	1	2	15.78	XP_002265534.1		FALSE	24827.7	1	FALSE	1
545.255	988.456	15.78	PREDICTED: beta-fructofuranosidase, soluble isoenzyme I isoform X1 [Vitis vinifera]		1659.23	TFFCTDLSR	TFFCTDLSR	2	y	1	8	15.78	XP_002265534.1		FALSE	24827.7	1	FALSE	1
545.255	396.192	15.78	PREDICTED: beta-fructofuranosidase, soluble isoenzyme I isoform X1 [Vitis vinifera]		735.09	TFFCTDLSR	TFFCTDLSR	2	b	1	3	15.78	XP_002265534.1		FALSE	24827.7	1	FALSE	1
545.255	421.197	15.78	PREDICTED: beta-fructofuranosidase, soluble isoenzyme I isoform X1 [Vitis vinifera]		658.63	TFFCTDLSR	TFFCTDLSR	2	y	2	7	15.78	XP_002265534.1		FALSE	24827.7	1	FALSE	1
545.255	545.255	15.78	PREDICTED: beta-fructofuranosidase, soluble isoenzyme I isoform X1 [Vitis vinifera]		589.23	TFFCTDLSR	TFFCTDLSR	2	y	2	9	15.78	XP_002265534.1		FALSE	24827.7	1	FALSE	1
545.255	499.201	15.78	PREDICTED: beta-fructofuranosidase, soluble isoenzyme I isoform X1 [Vitis vinifera]		343.35	TFFCTDLSR	TFFCTDLSR	2	b	1	4	15.78	XP_002265534.1		FALSE	24827.7	1	FALSE	1
545.255	536.25	15.78	PREDICTED: beta-fructofuranosidase, soluble isoenzyme I isoform X1 [Vitis vinifera]		336.01	TFFCTDLSR	TFFCTDLSR	2	b	2	9	15.78	XP_002265534.1		FALSE	24827.7	1	FALSE	1
545.255	494.731	15.78	PREDICTED: beta-fructofuranosidase, soluble isoenzyme I isoform X1 [Vitis vinifera]		280.45	TFFCTDLSR	TFFCTDLSR	2	y	2	8	15.78	XP_002265534.1		FALSE	24827.7	1	FALSE	1
976.978	976.978	18.38	PREDICTED: beta-fructofuranosidase, soluble isoenzyme I isoform X1 [Vitis vinifera]		44974.7	ILYGWISEGDIESDDLK	ILYGWISEGDIESDDLK	2	y	2	17	18.38	XP_002265534.1		FALSE	8709.47	1	FALSE	1
976.978	1207.53	18.38	PREDICTED: beta-fructofuranosidase, soluble isoenzyme I isoform X1 [Vitis vinifera]		28729.1	ILYGWISEGDIESDDLK	ILYGWISEGDIESDDLK	2	y	1	11	18.38	XP_002265534.1		FALSE	8709.47	1	FALSE	1
976.978	1320.62	18.38	PREDICTED: beta-fructofuranosidase, soluble isoenzyme I isoform X1 [Vitis vinifera]		15712.2	ILYGWISEGDIESDDLK	ILYGWISEGDIESDDLK	2	y	1	12	18.38	XP_002265534.1		FALSE	8709.47	1	FALSE	1
976.978	991.458	18.38	PREDICTED: beta-fructofuranosidase, soluble isoenzyme I isoform X1 [Vitis vinifera]		10983.7	ILYGWISEGDIESDDLK	ILYGWISEGDIESDDLK	2	y	1	9	18.38	XP_002265534.1		FALSE	8709.47	1	FALSE	1
976.978	633.34	18.38	PREDICTED: beta-fructofuranosidase, soluble isoenzyme I isoform X1 [Vitis vinifera]		9642.87	ILYGWISEGDIESDDLK	ILYGWISEGDIESDDLK	2	b	1	5	18.38	XP_002265534.1		FALSE	8709.47	1	FALSE	1
976.978	863.894	18.38	PREDICTED: beta-fructofuranosidase, soluble isoenzyme I isoform X1 [Vitis vinifera]		7357.62	ILYGWISEGDIESDDLK	ILYGWISEGDIESDDLK	2	y	2	15	18.38	XP_002265534.1		FALSE	8709.47	1	FALSE	1
976.978	746.424	18.38	PREDICTED: beta-fructofuranosidase, soluble isoenzyme I isoform X1 [Vitis vinifera]		6816.36	ILYGWISEGDIESDDLK	ILYGWISEGDIESDDLK	2	b	1	6	18.38	XP_002265534.1		FALSE	8709.47	1	FALSE	1
976.978	227.175	18.38	PREDICTED: beta-fructofuranosidase, soluble isoenzyme I isoform X1 [Vitis vinifera]		6810.64	ILYGWISEGDIESDDLK	ILYGWISEGDIESDDLK	2	b	1	2	18.38	XP_002265534.1		FALSE	8709.47	1	FALSE	1
976.978	1563.72	18.38	PREDICTED: beta-fructofuranosidase, soluble isoenzyme I isoform X1 [Vitis vinifera]		6595.14	ILYGWISEGDIESDDLK	ILYGWISEGDIESDDLK	2	y	1	14	18.38	XP_002265534.1		FALSE	8709.47	1	FALSE	1
976.978	577.283	18.38	PREDICTED: beta-fructofuranosidase, soluble isoenzyme I isoform X1 [Vitis vinifera]		5039.06	ILYGWISEGDIESDDLK	ILYGWISEGDIESDDLK	2	y	1	5	18.38	XP_002265534.1		FALSE	8709.47	1	FALSE	1
976.978	1120.5	18.38	PREDICTED: beta-fructofuranosidase, soluble isoenzyme I isoform X1 [Vitis vinifera]		4992.76	ILYGWISEGDIESDDLK	ILYGWISEGDIESDDLK	2	y	1	10	18.38	XP_002265534.1		FALSE	8709.47	1	FALSE	1
976.978	706.325	18.38	PREDICTED: beta-fructofuranosidase, soluble isoenzyme I isoform X1 [Vitis vinifera]		3998.66	ILYGWISEGDIESDDLK	ILYGWISEGDIESDDLK	2	y	1	6	18.38	XP_002265534.1		FALSE	8709.47	1	FALSE	1
976.978	819.409	18.38	PREDICTED: beta-fructofuranosidase, soluble isoenzyme I isoform X1 [Vitis vinifera]		3493.17	ILYGWISEGDIESDDLK	ILYGWISEGDIESDDLK	2	y	1	7	18.38	XP_002265534.1		FALSE	8709.47	1	FALSE	1
976.978	1506.7	18.38	PREDICTED: beta-fructofuranosidase, soluble isoenzyme I isoform X1 [Vitis vinifera]		3343.77	ILYGWISEGDIESDDLK	ILYGWISEGDIESDDLK	2	y	1	13	18.38	XP_002265534.1		FALSE	8709.47	1	FALSE	1
976.978	447.26	18.38	PREDICTED: beta-fructofuranosidase, soluble isoenzyme I isoform X1 [Vitis vinifera]		2381.78	ILYGWISEGDIESDDLK	ILYGWISEGDIESDDLK	2	b	1	4	18.38	XP_002265534.1		FALSE	8709.47	1	FALSE	1
976.978	390.239	18.38	PREDICTED: beta-fructofuranosidase, soluble isoenzyme I isoform X1 [Vitis vinifera]		1895.92	ILYGWISEGDIESDDLK	ILYGWISEGDIESDDLK	2	b	1	3	18.38	XP_002265534.1		FALSE	8709.47	1	FALSE	1
976.978	260.197	18.38	PREDICTED: beta-fructofuranosidase, soluble isoenzyme I isoform X1 [Vitis vinifera]		1767.08	ILYGWISEGDIESDDLK	ILYGWISEGDIESDDLK	2	y	1	2	18.38	XP_002265534.1		FALSE	8709.47	1	FALSE	1
976.978	962.498	18.38	PREDICTED: beta-fructofuranosidase, soluble isoenzyme I isoform X1 [Vitis vinifera]		1649.39	ILYGWISEGDIESDDLK	ILYGWISEGDIESDDLK	2	b	1	8	18.38	XP_002265534.1		FALSE	8709.47	1	FALSE	1
976.978	967.973	18.38	PREDICTED: beta-fructofuranosidase, soluble isoenzyme I isoform X1 [Vitis vinifera]		1634.34	ILYGWISEGDIESDDLK	ILYGWISEGDIESDDLK	2	b	2	17	18.38	XP_002265534.1		FALSE	8709.47	1	FALSE	1
976.978	934.436	18.38	PREDICTED: beta-fructofuranosidase, soluble isoenzyme I isoform X1 [Vitis vinifera]		1514.49	ILYGWISEGDIESDDLK	ILYGWISEGDIESDDLK	2	y	1	8	18.38	XP_002265534.1		FALSE	8709.47	1	FALSE	1
976.978	490.251	18.38	PREDICTED: beta-fructofuranosidase, soluble isoenzyme I isoform X1 [Vitis vinifera]		1483.88	ILYGWISEGDIESDDLK	ILYGWISEGDIESDDLK	2	y	1	4	18.38	XP_002265534.1		FALSE	8709.47	1	FALSE	1
976.978	375.224	18.38	PREDICTED: beta-fructofuranosidase, soluble isoenzyme I isoform X1 [Vitis vinifera]		1448.39	ILYGWISEGDIESDDLK	ILYGWISEGDIESDDLK	2	y	1	3	18.38	XP_002265534.1		FALSE	8709.47	1	FALSE	1
976.978	1247.63	18.38	PREDICTED: beta-fructofuranosidase, soluble isoenzyme I isoform X1 [Vitis vinifera]		1149.55	ILYGWISEGDIESDDLK	ILYGWISEGDIESDDLK	2	b	1	11	18.38	XP_002265534.1		FALSE	8709.47	1	FALSE	1
976.978	833.456	18.38	PREDICTED: beta-fructofuranosidase, soluble isoenzyme I isoform X1 [Vitis vinifera]		1007.19	ILYGWISEGDIESDDLK	ILYGWISEGDIESDDLK	2	b	1	7	18.38	XP_002265534.1		FALSE	8709.47	1	FALSE	1
976.978	147.113	18.38	PREDICTED: beta-fructofuranosidase, soluble isoenzyme I isoform X1 [Vitis vinifera]		863.29	ILYGWISEGDIESDDLK	ILYGWISEGDIESDDLK	2	y	1	1	18.38	XP_002265534.1		FALSE	8709.47	1	FALSE	1
976.978	1134.55	18.38	PREDICTED: beta-fructofuranosidase, soluble isoenzyme I isoform X1 [Vitis vinifera]		821.36	ILYGWISEGDIESDDLK	ILYGWISEGDIESDDLK	2	b	1	10	18.38	XP_002265534.1		FALSE	8709.47	1	FALSE	1
976.978	1376.67	18.38	PREDICTED: beta-fructofuranosidase, soluble isoenzyme I isoform X1 [Vitis vinifera]		735.24	ILYGWISEGDIESDDLK	ILYGWISEGDIESDDLK	2	b	1	12	18.38	XP_002265534.1		FALSE	8709.47	1	FALSE	1
976.978	920.436	18.38	PREDICTED: beta-fructofuranosidase, soluble isoenzyme I isoform X1 [Vitis vinifera]		720.22	ILYGWISEGDIESDDLK	ILYGWISEGDIESDDLK	2	y	2	16	18.38	XP_002265534.1		FALSE	8709.47	1	FALSE	1
976.978	753.852	18.38	PREDICTED: beta-fructofuranosidase, soluble isoenzyme I isoform X1 [Vitis vinifera]		421.23	ILYGWISEGDIESDDLK	ILYGWISEGDIESDDLK	2	y	2	13	18.38	XP_002265534.1		FALSE	8709.47	1	FALSE	1
976.978	782.362	18.38	PREDICTED: beta-fructofuranosidase, soluble isoenzyme I isoform X1 [Vitis vinifera]		400.22	ILYGWISEGDIESDDLK	ILYGWISEGDIESDDLK	2	y	2	14	18.38	XP_002265534.1		FALSE	8709.47	1	FALSE	1
976.978	1019.52	18.38	PREDICTED: beta-fructofuranosidase, soluble isoenzyme I isoform X1 [Vitis vinifera]		358.14	ILYGWISEGDIESDDLK	ILYGWISEGDIESDDLK	2	b	1	9	18.38	XP_002265534.1		FALSE	8709.47	1	FALSE	1
976.978	1578.73	18.38	PREDICTED: beta-fructofuranosidase, soluble isoenzyme I isoform X1 [Vitis vinifera]		189	ILYGWISEGDIESDDLK	ILYGWISEGDIESDDLK	2	b	1	14	18.38	XP_002265534.1		FALSE	8709.47	1	FALSE	1
976.978	1463.71	18.38	PREDICTED: beta-fructofuranosidase, soluble isoenzyme I isoform X1 [Vitis vinifera]		105.1	ILYGWISEGDIESDDLK	ILYGWISEGDIESDDLK	2	b	1	13	18.38	XP_002265534.1		FALSE	8709.47	1	FALSE	1
1010.04	1010.04	22.62	PREDICTED: beta-fructofuranosidase, soluble isoenzyme I isoform X1 [Vitis vinifera]		23334.3	TGTYLLLWPIEEVESLR	TGTYLLLWPIEEVESLR	2	y	2	17	22.62	XP_002265534.1		FALSE	8372.61	1	FALSE	1
1010.04	1071.57	22.62	PREDICTED: beta-fructofuranosidase, soluble isoenzyme I isoform X1 [Vitis vinifera]		21670.8	TGTYLLLWPIEEVESLR	TGTYLLLWPIEEVESLR	2	y	1	9	22.62	XP_002265534.1		FALSE	8372.61	1	FALSE	1
1010.04	1257.65	22.62	PREDICTED: beta-fructofuranosidase, soluble isoenzyme I isoform X1 [Vitis vinifera]		18056.3	TGTYLLLWPIEEVESLR	TGTYLLLWPIEEVESLR	2	y	1	10	22.62	XP_002265534.1		FALSE	8372.61	1	FALSE	1
1010.04	1370.73	22.62	PREDICTED: beta-fructofuranosidase, soluble isoenzyme I isoform X1 [Vitis vinifera]		7312.06	TGTYLLLWPIEEVESLR	TGTYLLLWPIEEVESLR	2	y	1	11	22.62	XP_002265534.1		FALSE	8372.61	1	FALSE	1
1010.04	762.44	22.62	PREDICTED: beta-fructofuranosidase, soluble isoenzyme I isoform X1 [Vitis vinifera]		6654.21	TGTYLLLWPIEEVESLR	TGTYLLLWPIEEVESLR	2	b	1	7	22.62	XP_002265534.1		FALSE	8372.61	1	FALSE	1
1010.04	948.519	22.62	PREDICTED: beta-fructofuranosidase, soluble isoenzyme I isoform X1 [Vitis vinifera]		5502.26	TGTYLLLWPIEEVESLR	TGTYLLLWPIEEVESLR	2	b	1	8	22.62	XP_002265534.1		FALSE	8372.61	1	FALSE	1
1010.04	1483.82	22.62	PREDICTED: beta-fructofuranosidase, soluble isoenzyme I isoform X1 [Vitis vinifera]		4659.45	TGTYLLLWPIEEVESLR	TGTYLLLWPIEEVESLR	2	y	1	12	22.62	XP_002265534.1		FALSE	8372.61	1	FALSE	1
1010.04	649.356	22.62	PREDICTED: beta-fructofuranosidase, soluble isoenzyme I isoform X1 [Vitis vinifera]		4093.46	TGTYLLLWPIEEVESLR	TGTYLLLWPIEEVESLR	2	b	1	6	22.62	XP_002265534.1		FALSE	8372.61	1	FALSE	1
1010.04	536.288	22.62	PREDICTED: beta-fructofuranosidase, soluble isoenzyme I isoform X1 [Vitis vinifera]		2414.51	TGTYLLLWPIEEVESLR	TGTYLLLWPIEEVESLR	2	y	2	9	22.62	XP_002265534.1		FALSE	8372.61	1	FALSE	1
1010.04	732.389	22.62	PREDICTED: beta-fructofuranosidase, soluble isoenzyme I isoform X1 [Vitis vinifera]		752.54	TGTYLLLWPIEEVESLR	TGTYLLLWPIEEVESLR	2	y	1	6	22.62	XP_002265534.1		FALSE	8372.61	1	FALSE	1
1010.04	1596.9	22.62	PREDICTED: beta-fructofuranosidase, soluble isoenzyme I isoform X1 [Vitis vinifera]		662.23	TGTYLLLWPIEEVESLR	TGTYLLLWPIEEVESLR	2	y	1	13	22.62	XP_002265534.1		FALSE	8372.61	1	FALSE	1
1010.04	375.235	22.62	PREDICTED: beta-fructofuranosidase, soluble isoenzyme I isoform X1 [Vitis vinifera]		642.07	TGTYLLLWPIEEVESLR	TGTYLLLWPIEEVESLR	2	y	1	3	22.62	XP_002265534.1		FALSE	8372.61	1	FALSE	1
1010.04	861.431	22.62	PREDICTED: beta-fructofuranosidase, soluble isoenzyme I isoform X1 [Vitis vinifera]		621.13	TGTYLLLWPIEEVESLR	TGTYLLLWPIEEVESLR	2	y	1	7	22.62	XP_002265534.1		FALSE	8372.61	1	FALSE	1
1010.04	423.187	22.62	PREDICTED: beta-fructofuranosidase, soluble isoenzyme I isoform X1 [Vitis vinifera]		606.6	TGTYLLLWPIEEVESLR	TGTYLLLWPIEEVESLR	2	b	1	4	22.62	XP_002265534.1		FALSE	8372.61	1	FALSE	1
1010.04	603.346	22.62	PREDICTED: beta-fructofuranosidase, soluble isoenzyme I isoform X1 [Vitis vinifera]		590.95	TGTYLLLWPIEEVESLR	TGTYLLLWPIEEVESLR	2	y	1	5	22.62	XP_002265534.1		FALSE	8372.61	1	FALSE	1
1010.04	260.124	22.62	PREDICTED: beta-fructofuranosidase, soluble isoenzyme I isoform X1 [Vitis vinifera]		541.54	TGTYLLLWPIEEVESLR	TGTYLLLWPIEEVESLR	2	b	1	3	22.62	XP_002265534.1		FALSE	8372.61	1	FALSE	1
1010.04	974.515	22.62	PREDICTED: beta-fructofuranosidase, soluble isoenzyme I isoform X1 [Vitis vinifera]		519.58	TGTYLLLWPIEEVESLR	TGTYLLLWPIEEVESLR	2	y	1	8	22.62	XP_002265534.1		FALSE	8372.61	1	FALSE	1
1010.04	504.278	22.62	PREDICTED: beta-fructofuranosidase, soluble isoenzyme I isoform X1 [Vitis vinifera]		477.74	TGTYLLLWPIEEVESLR	TGTYLLLWPIEEVESLR	2	y	1	4	22.62	XP_002265534.1		FALSE	8372.61	1	FALSE	1
1010.04	175.119	22.62	PREDICTED: beta-fructofuranosidase, soluble isoenzyme I isoform X1 [Vitis vinifera]		471.01	TGTYLLLWPIEEVESLR	TGTYLLLWPIEEVESLR	2	y	1	1	22.62	XP_002265534.1		FALSE	8372.61	1	FALSE	1
1010.04	1001.04	22.62	PREDICTED: beta-fructofuranosidase, soluble isoenzyme I isoform X1 [Vitis vinifera]		280.05	TGTYLLLWPIEEVESLR	TGTYLLLWPIEEVESLR	2	b	2	17	22.62	XP_002265534.1		FALSE	8372.61	1	FALSE	1
1010.04	1045.57	22.62	PREDICTED: beta-fructofuranosidase, soluble isoenzyme I isoform X1 [Vitis vinifera]		189.03	TGTYLLLWPIEEVESLR	TGTYLLLWPIEEVESLR	2	b	1	9	22.62	XP_002265534.1		FALSE	8372.61	1	FALSE	1
1010.04	288.203	22.62	PREDICTED: beta-fructofuranosidase, soluble isoenzyme I isoform X1 [Vitis vinifera]		153	TGTYLLLWPIEEVESLR	TGTYLLLWPIEEVESLR	2	y	1	2	22.62	XP_002265534.1		FALSE	8372.61	1	FALSE	1
1010.04	880.485	22.62	PREDICTED: beta-fructofuranosidase, soluble isoenzyme I isoform X1 [Vitis vinifera]		152.58	TGTYLLLWPIEEVESLR	TGTYLLLWPIEEVESLR	2	y	2	14	22.62	XP_002265534.1		FALSE	8372.61	1	FALSE	1
1010.04	798.953	22.62	PREDICTED: beta-fructofuranosidase, soluble isoenzyme I isoform X1 [Vitis vinifera]		133	TGTYLLLWPIEEVESLR	TGTYLLLWPIEEVESLR	2	y	2	13	22.62	XP_002265534.1		FALSE	8372.61	1	FALSE	1
1010.04	1287.7	22.62	PREDICTED: beta-fructofuranosidase, soluble isoenzyme I isoform X1 [Vitis vinifera]		112.49	TGTYLLLWPIEEVESLR	TGTYLLLWPIEEVESLR	2	b	1	11	22.62	XP_002265534.1		FALSE	8372.61	1	FALSE	1
1010.04	1158.66	22.62	PREDICTED: beta-fructofuranosidase, soluble isoenzyme I isoform X1 [Vitis vinifera]		103.54	TGTYLLLWPIEEVESLR	TGTYLLLWPIEEVESLR	2	b	1	10	22.62	XP_002265534.1		FALSE	8372.61	1	FALSE	1
1010.04	1416.74	22.62	PREDICTED: beta-fructofuranosidase, soluble isoenzyme I isoform X1 [Vitis vinifera]		70.58	TGTYLLLWPIEEVESLR	TGTYLLLWPIEEVESLR	2	b	1	12	22.62	XP_002265534.1		FALSE	8372.61	1	FALSE	1
602.794	747.327	12	PREDICTED: beta-fructofuranosidase, soluble isoenzyme I isoform X1 [Vitis vinifera]		7173.15	SSLAVDDVDQR	SSLAVDDVDQR	2	y	1	6	12	XP_002265534.1		FALSE	7287.36	1	FALSE	1
602.794	846.395	12	PREDICTED: beta-fructofuranosidase, soluble isoenzyme I isoform X1 [Vitis vinifera]		6046.94	SSLAVDDVDQR	SSLAVDDVDQR	2	y	1	7	12	XP_002265534.1		FALSE	7287.36	1	FALSE	1
602.794	303.178	12	PREDICTED: beta-fructofuranosidase, soluble isoenzyme I isoform X1 [Vitis vinifera]		5317.56	SSLAVDDVDQR	SSLAVDDVDQR	2	y	1	2	12	XP_002265534.1		FALSE	7287.36	1	FALSE	1
602.794	917.432	12	PREDICTED: beta-fructofuranosidase, soluble isoenzyme I isoform X1 [Vitis vinifera]		4678.1	SSLAVDDVDQR	SSLAVDDVDQR	2	y	1	8	12	XP_002265534.1		FALSE	7287.36	1	FALSE	1
602.794	288.155	12	PREDICTED: beta-fructofuranosidase, soluble isoenzyme I isoform X1 [Vitis vinifera]		2305.55	SSLAVDDVDQR	SSLAVDDVDQR	2	b	1	3	12	XP_002265534.1		FALSE	7287.36	1	FALSE	1
602.794	359.193	12	PREDICTED: beta-fructofuranosidase, soluble isoenzyme I isoform X1 [Vitis vinifera]		2162.92	SSLAVDDVDQR	SSLAVDDVDQR	2	b	1	4	12	XP_002265534.1		FALSE	7287.36	1	FALSE	1
602.794	632.3	12	PREDICTED: beta-fructofuranosidase, soluble isoenzyme I isoform X1 [Vitis vinifera]		2119.01	SSLAVDDVDQR	SSLAVDDVDQR	2	y	1	5	12	XP_002265534.1		FALSE	7287.36	1	FALSE	1
602.794	517.273	12	PREDICTED: beta-fructofuranosidase, soluble isoenzyme I isoform X1 [Vitis vinifera]		1416.55	SSLAVDDVDQR	SSLAVDDVDQR	2	y	1	4	12	XP_002265534.1		FALSE	7287.36	1	FALSE	1
602.794	602.794	12	PREDICTED: beta-fructofuranosidase, soluble isoenzyme I isoform X1 [Vitis vinifera]		1367.94	SSLAVDDVDQR	SSLAVDDVDQR	2	y	2	11	12	XP_002265534.1		FALSE	7287.36	1	FALSE	1
602.794	458.261	12	PREDICTED: beta-fructofuranosidase, soluble isoenzyme I isoform X1 [Vitis vinifera]		931.43	SSLAVDDVDQR	SSLAVDDVDQR	2	b	1	5	12	XP_002265534.1		FALSE	7287.36	1	FALSE	1
602.794	175.119	12	PREDICTED: beta-fructofuranosidase, soluble isoenzyme I isoform X1 [Vitis vinifera]		860	SSLAVDDVDQR	SSLAVDDVDQR	2	y	1	1	12	XP_002265534.1		FALSE	7287.36	1	FALSE	1
602.794	418.204	12	PREDICTED: beta-fructofuranosidase, soluble isoenzyme I isoform X1 [Vitis vinifera]		819	SSLAVDDVDQR	SSLAVDDVDQR	2	y	1	3	12	XP_002265534.1		FALSE	7287.36	1	FALSE	1
602.794	175.071	12	PREDICTED: beta-fructofuranosidase, soluble isoenzyme I isoform X1 [Vitis vinifera]		707.68	SSLAVDDVDQR	SSLAVDDVDQR	2	b	1	2	12	XP_002265534.1		FALSE	7287.36	1	FALSE	1
602.794	1030.52	12	PREDICTED: beta-fructofuranosidase, soluble isoenzyme I isoform X1 [Vitis vinifera]		637.53	SSLAVDDVDQR	SSLAVDDVDQR	2	y	1	9	12	XP_002265534.1		FALSE	7287.36	1	FALSE	1
602.794	515.762	12	PREDICTED: beta-fructofuranosidase, soluble isoenzyme I isoform X1 [Vitis vinifera]		517.85	SSLAVDDVDQR	SSLAVDDVDQR	2	y	2	9	12	XP_002265534.1		FALSE	7287.36	1	FALSE	1
602.794	593.789	12	PREDICTED: beta-fructofuranosidase, soluble isoenzyme I isoform X1 [Vitis vinifera]		253.32	SSLAVDDVDQR	SSLAVDDVDQR	2	b	2	11	12	XP_002265534.1		FALSE	7287.36	1	FALSE	1
602.794	573.288	12	PREDICTED: beta-fructofuranosidase, soluble isoenzyme I isoform X1 [Vitis vinifera]		148.23	SSLAVDDVDQR	SSLAVDDVDQR	2	b	1	6	12	XP_002265534.1		FALSE	7287.36	1	FALSE	1
602.794	688.315	12	PREDICTED: beta-fructofuranosidase, soluble isoenzyme I isoform X1 [Vitis vinifera]		84	SSLAVDDVDQR	SSLAVDDVDQR	2	b	1	7	12	XP_002265534.1		FALSE	7287.36	1	FALSE	1
920.415	775.348	19.51	PREDICTED: beta-fructofuranosidase, soluble isoenzyme I isoform X1 [Vitis vinifera]		10458.1	YENNPVMVPPAGIGSDDFRDPTTMWVGADGNWR	YENNPVMVPP[PGP]AGIGSDDFRDPTTMWVGADGNWR	4	y	1	7	19.51	XP_002265534.1		FALSE	4505.79	1	FALSE	1		Pro->pyro-Glu
920.415	874.417	19.51	PREDICTED: beta-fructofuranosidase, soluble isoenzyme I isoform X1 [Vitis vinifera]		2768.76	YENNPVMVPPAGIGSDDFRDPTTMWVGADGNWR	YENNPVMVPP[PGP]AGIGSDDFRDPTTMWVGADGNWR	4	y	1	8	19.51	XP_002265534.1		FALSE	4505.79	1	FALSE	1		Pro->pyro-Glu
920.415	159.085	19.51	PREDICTED: beta-fructofuranosidase, soluble isoenzyme I isoform X1 [Vitis vinifera]		2441.49	YENNPVMVPPAGIGSDDFRDPTTMWVGADGNWR	YENNPVMVPP[PGP]AGIGSDDFRDPTTMWVGADGNWR	4	y	3	3	19.51	XP_002265534.1		FALSE	4505.79	1	FALSE	1		Pro->pyro-Glu
920.415	532.263	19.51	PREDICTED: beta-fructofuranosidase, soluble isoenzyme I isoform X1 [Vitis vinifera]		2406.09	YENNPVMVPPAGIGSDDFRDPTTMWVGADGNWR	YENNPVMVPP[PGP]AGIGSDDFRDPTTMWVGADGNWR	4	y	1	4	19.51	XP_002265534.1		FALSE	4505.79	1	FALSE	1		Pro->pyro-Glu
920.415	947.429	19.51	PREDICTED: beta-fructofuranosidase, soluble isoenzyme I isoform X1 [Vitis vinifera]		2272.84	YENNPVMVPPAGIGSDDFRDPTTMWVGADGNWR	YENNPVMVPP[PGP]AGIGSDDFRDPTTMWVGADGNWR	4	b	1	8	19.51	XP_002265534.1		FALSE	4505.79	1	FALSE	1		Pro->pyro-Glu
920.415	1310.08	19.51	PREDICTED: beta-fructofuranosidase, soluble isoenzyme I isoform X1 [Vitis vinifera]		1862.73	YENNPVMVPPAGIGSDDFRDPTTMWVGADGNWR	YENNPVMVPP[PGP]AGIGSDDFRDPTTMWVGADGNWR	4	b	2	24	19.51	XP_002265534.1		FALSE	4505.79	1	FALSE	1		Pro->pyro-Glu
920.415	718.327	19.51	PREDICTED: beta-fructofuranosidase, soluble isoenzyme I isoform X1 [Vitis vinifera]		1663.88	YENNPVMVPPAGIGSDDFRDPTTMWVGADGNWR	YENNPVMVPP[PGP]AGIGSDDFRDPTTMWVGADGNWR	4	y	1	6	19.51	XP_002265534.1		FALSE	4505.79	1	FALSE	1		Pro->pyro-Glu
920.415	968.77	19.51	PREDICTED: beta-fructofuranosidase, soluble isoenzyme I isoform X1 [Vitis vinifera]		1324.42	YENNPVMVPPAGIGSDDFRDPTTMWVGADGNWR	YENNPVMVPP[PGP]AGIGSDDFRDPTTMWVGADGNWR	4	b	3	26	19.51	XP_002265534.1		FALSE	4505.79	1	FALSE	1		Pro->pyro-Glu
920.415	1060.5	19.51	PREDICTED: beta-fructofuranosidase, soluble isoenzyme I isoform X1 [Vitis vinifera]		1245.3	YENNPVMVPPAGIGSDDFRDPTTMWVGADGNWR	YENNPVMVPP[PGP]AGIGSDDFRDPTTMWVGADGNWR	4	y	1	9	19.51	XP_002265534.1		FALSE	4505.79	1	FALSE	1		Pro->pyro-Glu
920.415	647.29	19.51	PREDICTED: beta-fructofuranosidase, soluble isoenzyme I isoform X1 [Vitis vinifera]		1137.59	YENNPVMVPPAGIGSDDFRDPTTMWVGADGNWR	YENNPVMVPP[PGP]AGIGSDDFRDPTTMWVGADGNWR	4	y	1	5	19.51	XP_002265534.1		FALSE	4505.79	1	FALSE	1		Pro->pyro-Glu
920.415	920.415	19.51	PREDICTED: beta-fructofuranosidase, soluble isoenzyme I isoform X1 [Vitis vinifera]		1134.45	YENNPVMVPPAGIGSDDFRDPTTMWVGADGNWR	YENNPVMVPP[PGP]AGIGSDDFRDPTTMWVGADGNWR	4	y	4	33	19.51	XP_002265534.1		FALSE	4505.79	1	FALSE	1		Pro->pyro-Glu
920.415	911.41	19.51	PREDICTED: beta-fructofuranosidase, soluble isoenzyme I isoform X1 [Vitis vinifera]		1066.41	YENNPVMVPPAGIGSDDFRDPTTMWVGADGNWR	YENNPVMVPP[PGP]AGIGSDDFRDPTTMWVGADGNWR	4	y	3	25	19.51	XP_002265534.1		FALSE	4505.79	1	FALSE	1		Pro->pyro-Glu
920.415	848.361	19.51	PREDICTED: beta-fructofuranosidase, soluble isoenzyme I isoform X1 [Vitis vinifera]		614.94	YENNPVMVPPAGIGSDDFRDPTTMWVGADGNWR	YENNPVMVPP[PGP]AGIGSDDFRDPTTMWVGADGNWR	4	b	1	7	19.51	XP_002265534.1		FALSE	4505.79	1	FALSE	1		Pro->pyro-Glu
920.415	935.748	19.51	PREDICTED: beta-fructofuranosidase, soluble isoenzyme I isoform X1 [Vitis vinifera]		609.04	YENNPVMVPPAGIGSDDFRDPTTMWVGADGNWR	YENNPVMVPP[PGP]AGIGSDDFRDPTTMWVGADGNWR	4	b	3	25	19.51	XP_002265534.1		FALSE	4505.79	1	FALSE	1		Pro->pyro-Glu
920.415	1244.56	19.51	PREDICTED: beta-fructofuranosidase, soluble isoenzyme I isoform X1 [Vitis vinifera]		505.42	YENNPVMVPPAGIGSDDFRDPTTMWVGADGNWR	YENNPVMVPP[PGP]AGIGSDDFRDPTTMWVGADGNWR	4	b	2	23	19.51	XP_002265534.1		FALSE	4505.79	1	FALSE	1		Pro->pyro-Glu
920.415	1318.09	19.51	PREDICTED: beta-fructofuranosidase, soluble isoenzyme I isoform X1 [Vitis vinifera]		448.44	YENNPVMVPPAGIGSDDFRDPTTMWVGADGNWR	YENNPVMVPP[PGP]AGIGSDDFRDPTTMWVGADGNWR	4	y	2	24	19.51	XP_002265534.1		FALSE	4505.79	1	FALSE	1		Pro->pyro-Glu
920.415	1113.49	19.51	PREDICTED: beta-fructofuranosidase, soluble isoenzyme I isoform X1 [Vitis vinifera]		445.82	YENNPVMVPPAGIGSDDFRDPTTMWVGADGNWR	YENNPVMVPP[PGP]AGIGSDDFRDPTTMWVGADGNWR	4	y	2	19	19.51	XP_002265534.1		FALSE	4505.79	1	FALSE	1		Pro->pyro-Glu
920.415	1403.12	19.51	PREDICTED: beta-fructofuranosidase, soluble isoenzyme I isoform X1 [Vitis vinifera]		405.22	YENNPVMVPPAGIGSDDFRDPTTMWVGADGNWR	YENNPVMVPP[PGP]AGIGSDDFRDPTTMWVGADGNWR	4	b	2	25	19.51	XP_002265534.1		FALSE	4505.79	1	FALSE	1		Pro->pyro-Glu
920.415	954.944	19.51	PREDICTED: beta-fructofuranosidase, soluble isoenzyme I isoform X1 [Vitis vinifera]		379.23	YENNPVMVPPAGIGSDDFRDPTTMWVGADGNWR	YENNPVMVPP[PGP]AGIGSDDFRDPTTMWVGADGNWR	4	y	2	16	19.51	XP_002265534.1		FALSE	4505.79	1	FALSE	1		Pro->pyro-Glu
920.415	437.712	19.51	PREDICTED: beta-fructofuranosidase, soluble isoenzyme I isoform X1 [Vitis vinifera]		378	YENNPVMVPPAGIGSDDFRDPTTMWVGADGNWR	YENNPVMVPP[PGP]AGIGSDDFRDPTTMWVGADGNWR	4	y	2	8	19.51	XP_002265534.1		FALSE	4505.79	1	FALSE	1		Pro->pyro-Glu
920.415	987.778	19.51	PREDICTED: beta-fructofuranosidase, soluble isoenzyme I isoform X1 [Vitis vinifera]		336	YENNPVMVPPAGIGSDDFRDPTTMWVGADGNWR	YENNPVMVPP[PGP]AGIGSDDFRDPTTMWVGADGNWR	4	b	3	27	19.51	XP_002265534.1		FALSE	4505.79	1	FALSE	1		Pro->pyro-Glu
920.415	361.198	19.51	PREDICTED: beta-fructofuranosidase, soluble isoenzyme I isoform X1 [Vitis vinifera]		315.1	YENNPVMVPPAGIGSDDFRDPTTMWVGADGNWR	YENNPVMVPP[PGP]AGIGSDDFRDPTTMWVGADGNWR	4	y	1	2	19.51	XP_002265534.1		FALSE	4505.79	1	FALSE	1		Pro->pyro-Glu
920.415	988.113	19.51	PREDICTED: beta-fructofuranosidase, soluble isoenzyme I isoform X1 [Vitis vinifera]		315	YENNPVMVPPAGIGSDDFRDPTTMWVGADGNWR	YENNPVMVPP[PGP]AGIGSDDFRDPTTMWVGADGNWR	4	y	3	27	19.51	XP_002265534.1		FALSE	4505.79	1	FALSE	1		Pro->pyro-Glu
920.415	1366.61	19.51	PREDICTED: beta-fructofuranosidase, soluble isoenzyme I isoform X1 [Vitis vinifera]		299.18	YENNPVMVPPAGIGSDDFRDPTTMWVGADGNWR	YENNPVMVPP[PGP]AGIGSDDFRDPTTMWVGADGNWR	4	y	2	25	19.51	XP_002265534.1		FALSE	4505.79	1	FALSE	1		Pro->pyro-Glu
920.415	717.32	19.51	PREDICTED: beta-fructofuranosidase, soluble isoenzyme I isoform X1 [Vitis vinifera]		273.09	YENNPVMVPPAGIGSDDFRDPTTMWVGADGNWR	YENNPVMVPP[PGP]AGIGSDDFRDPTTMWVGADGNWR	4	b	1	6	19.51	XP_002265534.1		FALSE	4505.79	1	FALSE	1		Pro->pyro-Glu
920.415	521.199	19.51	PREDICTED: beta-fructofuranosidase, soluble isoenzyme I isoform X1 [Vitis vinifera]		273	YENNPVMVPPAGIGSDDFRDPTTMWVGADGNWR	YENNPVMVPP[PGP]AGIGSDDFRDPTTMWVGADGNWR	4	b	1	4	19.51	XP_002265534.1		FALSE	4505.79	1	FALSE	1		Pro->pyro-Glu
920.415	530.752	19.51	PREDICTED: beta-fructofuranosidase, soluble isoenzyme I isoform X1 [Vitis vinifera]		273	YENNPVMVPPAGIGSDDFRDPTTMWVGADGNWR	YENNPVMVPP[PGP]AGIGSDDFRDPTTMWVGADGNWR	4	y	2	9	19.51	XP_002265534.1		FALSE	4505.79	1	FALSE	1		Pro->pyro-Glu
920.415	1011.46	19.51	PREDICTED: beta-fructofuranosidase, soluble isoenzyme I isoform X1 [Vitis vinifera]		252.1	YENNPVMVPPAGIGSDDFRDPTTMWVGADGNWR	YENNPVMVPP[PGP]AGIGSDDFRDPTTMWVGADGNWR	4	b	3	28	19.51	XP_002265534.1		FALSE	4505.79	1	FALSE	1		Pro->pyro-Glu
920.415	475.241	19.51	PREDICTED: beta-fructofuranosidase, soluble isoenzyme I isoform X1 [Vitis vinifera]		231.19	YENNPVMVPPAGIGSDDFRDPTTMWVGADGNWR	YENNPVMVPP[PGP]AGIGSDDFRDPTTMWVGADGNWR	4	y	1	3	19.51	XP_002265534.1		FALSE	4505.79	1	FALSE	1		Pro->pyro-Glu
920.415	293.113	19.51	PREDICTED: beta-fructofuranosidase, soluble isoenzyme I isoform X1 [Vitis vinifera]		220.31	YENNPVMVPPAGIGSDDFRDPTTMWVGADGNWR	YENNPVMVPP[PGP]AGIGSDDFRDPTTMWVGADGNWR	4	b	1	2	19.51	XP_002265534.1		FALSE	4505.79	1	FALSE	1		Pro->pyro-Glu
920.415	915.912	19.51	PREDICTED: beta-fructofuranosidase, soluble isoenzyme I isoform X1 [Vitis vinifera]		211.23	YENNPVMVPPAGIGSDDFRDPTTMWVGADGNWR	YENNPVMVPP[PGP]AGIGSDDFRDPTTMWVGADGNWR	4	b	4	33	19.51	XP_002265534.1		FALSE	4505.79	1	FALSE	1		Pro->pyro-Glu
920.415	175.119	19.51	PREDICTED: beta-fructofuranosidase, soluble isoenzyme I isoform X1 [Vitis vinifera]		210	YENNPVMVPPAGIGSDDFRDPTTMWVGADGNWR	YENNPVMVPP[PGP]AGIGSDDFRDPTTMWVGADGNWR	4	y	1	1	19.51	XP_002265534.1		FALSE	4505.79	1	FALSE	1		Pro->pyro-Glu
920.415	1037.47	19.51	PREDICTED: beta-fructofuranosidase, soluble isoenzyme I isoform X1 [Vitis vinifera]		147.19	YENNPVMVPPAGIGSDDFRDPTTMWVGADGNWR	YENNPVMVPP[PGP]AGIGSDDFRDPTTMWVGADGNWR	4	b	2	19	19.51	XP_002265534.1		FALSE	4505.79	1	FALSE	1		Pro->pyro-Glu
920.415	407.156	19.51	PREDICTED: beta-fructofuranosidase, soluble isoenzyme I isoform X1 [Vitis vinifera]		147.1	YENNPVMVPPAGIGSDDFRDPTTMWVGADGNWR	YENNPVMVPP[PGP]AGIGSDDFRDPTTMWVGADGNWR	4	b	1	3	19.51	XP_002265534.1		FALSE	4505.79	1	FALSE	1		Pro->pyro-Glu
920.415	596.272	19.51	PREDICTED: beta-fructofuranosidase, soluble isoenzyme I isoform X1 [Vitis vinifera]		147	YENNPVMVPPAGIGSDDFRDPTTMWVGADGNWR	YENNPVMVPP[PGP]AGIGSDDFRDPTTMWVGADGNWR	4	y	2	10	19.51	XP_002265534.1		FALSE	4505.79	1	FALSE	1		Pro->pyro-Glu
920.415	727.343	19.51	PREDICTED: beta-fructofuranosidase, soluble isoenzyme I isoform X1 [Vitis vinifera]		147	YENNPVMVPPAGIGSDDFRDPTTMWVGADGNWR	YENNPVMVPP[PGP]AGIGSDDFRDPTTMWVGADGNWR	4	b	2	14	19.51	XP_002265534.1		FALSE	4505.79	1	FALSE	1		Pro->pyro-Glu
920.415	1094.98	19.51	PREDICTED: beta-fructofuranosidase, soluble isoenzyme I isoform X1 [Vitis vinifera]		147	YENNPVMVPPAGIGSDDFRDPTTMWVGADGNWR	YENNPVMVPP[PGP]AGIGSDDFRDPTTMWVGADGNWR	4	b	2	20	19.51	XP_002265534.1		FALSE	4505.79	1	FALSE	1		Pro->pyro-Glu
920.415	818.37	19.51	PREDICTED: beta-fructofuranosidase, soluble isoenzyme I isoform X1 [Vitis vinifera]		126.01	YENNPVMVPPAGIGSDDFRDPTTMWVGADGNWR	YENNPVMVPP[PGP]AGIGSDDFRDPTTMWVGADGNWR	4	y	3	22	19.51	XP_002265534.1		FALSE	4505.79	1	FALSE	1		Pro->pyro-Glu
920.415	1292.58	19.51	PREDICTED: beta-fructofuranosidase, soluble isoenzyme I isoform X1 [Vitis vinifera]		105	YENNPVMVPPAGIGSDDFRDPTTMWVGADGNWR	YENNPVMVPP[PGP]AGIGSDDFRDPTTMWVGADGNWR	4	y	1	11	19.51	XP_002265534.1		FALSE	4505.79	1	FALSE	1		Pro->pyro-Glu
920.415	1490.68	19.51	PREDICTED: beta-fructofuranosidase, soluble isoenzyme I isoform X1 [Vitis vinifera]		85.13	YENNPVMVPPAGIGSDDFRDPTTMWVGADGNWR	YENNPVMVPP[PGP]AGIGSDDFRDPTTMWVGADGNWR	4	y	1	13	19.51	XP_002265534.1		FALSE	4505.79	1	FALSE	1		Pro->pyro-Glu
920.415	1452.65	19.51	PREDICTED: beta-fructofuranosidase, soluble isoenzyme I isoform X1 [Vitis vinifera]		55.27	YENNPVMVPPAGIGSDDFRDPTTMWVGADGNWR	YENNPVMVPP[PGP]AGIGSDDFRDPTTMWVGADGNWR	4	b	2	26	19.51	XP_002265534.1		FALSE	4505.79	1	FALSE	1		Pro->pyro-Glu
803.359	803.359	16.76	PREDICTED: beta-fructofuranosidase, soluble isoenzyme I isoform X1 [Vitis vinifera]		9618.25	DPTTMWVGADGNWR	DPTTMWVGADGNWR	2	y	2	14	16.76	XP_002265534.1		FALSE	4264.26	1	FALSE	1
803.359	775.348	16.76	PREDICTED: beta-fructofuranosidase, soluble isoenzyme I isoform X1 [Vitis vinifera]		6732.63	DPTTMWVGADGNWR	DPTTMWVGADGNWR	2	y	1	7	16.76	XP_002265534.1		FALSE	4264.26	1	FALSE	1
803.359	1060.5	16.76	PREDICTED: beta-fructofuranosidase, soluble isoenzyme I isoform X1 [Vitis vinifera]		4797.69	DPTTMWVGADGNWR	DPTTMWVGADGNWR	2	y	1	9	16.76	XP_002265534.1		FALSE	4264.26	1	FALSE	1
803.359	874.417	16.76	PREDICTED: beta-fructofuranosidase, soluble isoenzyme I isoform X1 [Vitis vinifera]		4347.2	DPTTMWVGADGNWR	DPTTMWVGADGNWR	2	y	1	8	16.76	XP_002265534.1		FALSE	4264.26	1	FALSE	1
803.359	532.263	16.76	PREDICTED: beta-fructofuranosidase, soluble isoenzyme I isoform X1 [Vitis vinifera]		2319.81	DPTTMWVGADGNWR	DPTTMWVGADGNWR	2	y	1	4	16.76	XP_002265534.1		FALSE	4264.26	1	FALSE	1
803.359	1191.54	16.76	PREDICTED: beta-fructofuranosidase, soluble isoenzyme I isoform X1 [Vitis vinifera]		1637.75	DPTTMWVGADGNWR	DPTTMWVGADGNWR	2	y	1	10	16.76	XP_002265534.1		FALSE	4264.26	1	FALSE	1
803.359	546.223	16.76	PREDICTED: beta-fructofuranosidase, soluble isoenzyme I isoform X1 [Vitis vinifera]		1404.92	DPTTMWVGADGNWR	DPTTMWVGADGNWR	2	b	1	5	16.76	XP_002265534.1		FALSE	4264.26	1	FALSE	1
803.359	831.371	16.76	PREDICTED: beta-fructofuranosidase, soluble isoenzyme I isoform X1 [Vitis vinifera]		1295.91	DPTTMWVGADGNWR	DPTTMWVGADGNWR	2	b	1	7	16.76	XP_002265534.1		FALSE	4264.26	1	FALSE	1
803.359	1292.58	16.76	PREDICTED: beta-fructofuranosidase, soluble isoenzyme I isoform X1 [Vitis vinifera]		1260.06	DPTTMWVGADGNWR	DPTTMWVGADGNWR	2	y	1	11	16.76	XP_002265534.1		FALSE	4264.26	1	FALSE	1
803.359	732.302	16.76	PREDICTED: beta-fructofuranosidase, soluble isoenzyme I isoform X1 [Vitis vinifera]		1191.72	DPTTMWVGADGNWR	DPTTMWVGADGNWR	2	b	1	6	16.76	XP_002265534.1		FALSE	4264.26	1	FALSE	1
803.359	718.327	16.76	PREDICTED: beta-fructofuranosidase, soluble isoenzyme I isoform X1 [Vitis vinifera]		924.14	DPTTMWVGADGNWR	DPTTMWVGADGNWR	2	y	1	6	16.76	XP_002265534.1		FALSE	4264.26	1	FALSE	1
803.359	415.182	16.76	PREDICTED: beta-fructofuranosidase, soluble isoenzyme I isoform X1 [Vitis vinifera]		714.94	DPTTMWVGADGNWR	DPTTMWVGADGNWR	2	b	1	4	16.76	XP_002265534.1		FALSE	4264.26	1	FALSE	1
803.359	647.29	16.76	PREDICTED: beta-fructofuranosidase, soluble isoenzyme I isoform X1 [Vitis vinifera]		590.44	DPTTMWVGADGNWR	DPTTMWVGADGNWR	2	y	1	5	16.76	XP_002265534.1		FALSE	4264.26	1	FALSE	1
803.359	314.135	16.76	PREDICTED: beta-fructofuranosidase, soluble isoenzyme I isoform X1 [Vitis vinifera]		525	DPTTMWVGADGNWR	DPTTMWVGADGNWR	2	b	1	3	16.76	XP_002265534.1		FALSE	4264.26	1	FALSE	1
803.359	794.354	16.76	PREDICTED: beta-fructofuranosidase, soluble isoenzyme I isoform X1 [Vitis vinifera]		400.22	DPTTMWVGADGNWR	DPTTMWVGADGNWR	2	b	2	14	16.76	XP_002265534.1		FALSE	4264.26	1	FALSE	1
803.359	213.087	16.76	PREDICTED: beta-fructofuranosidase, soluble isoenzyme I isoform X1 [Vitis vinifera]		349.83	DPTTMWVGADGNWR	DPTTMWVGADGNWR	2	b	1	2	16.76	XP_002265534.1		FALSE	4264.26	1	FALSE	1
803.359	1393.63	16.76	PREDICTED: beta-fructofuranosidase, soluble isoenzyme I isoform X1 [Vitis vinifera]		342.31	DPTTMWVGADGNWR	DPTTMWVGADGNWR	2	y	1	12	16.76	XP_002265534.1		FALSE	4264.26	1	FALSE	1
803.359	175.119	16.76	PREDICTED: beta-fructofuranosidase, soluble isoenzyme I isoform X1 [Vitis vinifera]		337.23	DPTTMWVGADGNWR	DPTTMWVGADGNWR	2	y	1	1	16.76	XP_002265534.1		FALSE	4264.26	1	FALSE	1
803.359	745.846	16.76	PREDICTED: beta-fructofuranosidase, soluble isoenzyme I isoform X1 [Vitis vinifera]		212.17	DPTTMWVGADGNWR	DPTTMWVGADGNWR	2	y	2	13	16.76	XP_002265534.1		FALSE	4264.26	1	FALSE	1
803.359	959.429	16.76	PREDICTED: beta-fructofuranosidase, soluble isoenzyme I isoform X1 [Vitis vinifera]		210.1	DPTTMWVGADGNWR	DPTTMWVGADGNWR	2	b	1	9	16.76	XP_002265534.1		FALSE	4264.26	1	FALSE	1
803.359	181.103	16.76	PREDICTED: beta-fructofuranosidase, soluble isoenzyme I isoform X1 [Vitis vinifera]		190.23	DPTTMWVGADGNWR	DPTTMWVGADGNWR	2	y	2	2	16.76	XP_002265534.1		FALSE	4264.26	1	FALSE	1
803.359	1074.46	16.76	PREDICTED: beta-fructofuranosidase, soluble isoenzyme I isoform X1 [Vitis vinifera]		169.13	DPTTMWVGADGNWR	DPTTMWVGADGNWR	2	b	1	10	16.76	XP_002265534.1		FALSE	4264.26	1	FALSE	1
803.359	888.392	16.76	PREDICTED: beta-fructofuranosidase, soluble isoenzyme I isoform X1 [Vitis vinifera]		84.19	DPTTMWVGADGNWR	DPTTMWVGADGNWR	2	b	1	8	16.76	XP_002265534.1		FALSE	4264.26	1	FALSE	1
803.359	1245.52	16.76	PREDICTED: beta-fructofuranosidase, soluble isoenzyme I isoform X1 [Vitis vinifera]		84.1	DPTTMWVGADGNWR	DPTTMWVGADGNWR	2	b	1	12	16.76	XP_002265534.1		FALSE	4264.26	1	FALSE	1
803.359	1431.6	16.76	PREDICTED: beta-fructofuranosidase, soluble isoenzyme I isoform X1 [Vitis vinifera]		63	DPTTMWVGADGNWR	DPTTMWVGADGNWR	2	b	1	13	16.76	XP_002265534.1		FALSE	4264.26	1	FALSE	1
703.697	941.957	18.48	PREDICTED: beta-fructofuranosidase, soluble isoenzyme I isoform X1 [Vitis vinifera]		7034.02	ILYGWISEGDIESDDLKK	ILYGWISEGDIESDDLK[AAR]K	3	y	2	16	18.48	XP_002265534.1		FALSE	3722.02	1	FALSE	1		Delta:H(4)C(2)
703.697	227.175	18.48	PREDICTED: beta-fructofuranosidase, soluble isoenzyme I isoform X1 [Vitis vinifera]		3242.49	ILYGWISEGDIESDDLKK	ILYGWISEGDIESDDLK[AAR]K	3	b	1	2	18.48	XP_002265534.1		FALSE	3722.02	1	FALSE	1		Delta:H(4)C(2)
703.697	703.697	18.48	PREDICTED: beta-fructofuranosidase, soluble isoenzyme I isoform X1 [Vitis vinifera]		2964	ILYGWISEGDIESDDLKK	ILYGWISEGDIESDDLK[AAR]K	3	y	3	18	18.48	XP_002265534.1		FALSE	3722.02	1	FALSE	1		Delta:H(4)C(2)
703.697	860.425	18.48	PREDICTED: beta-fructofuranosidase, soluble isoenzyme I isoform X1 [Vitis vinifera]		2314	ILYGWISEGDIESDDLKK	ILYGWISEGDIESDDLK[AAR]K	3	y	2	15	18.48	XP_002265534.1		FALSE	3722.02	1	FALSE	1		Delta:H(4)C(2)
703.697	1363.66	18.48	PREDICTED: beta-fructofuranosidase, soluble isoenzyme I isoform X1 [Vitis vinifera]		1862.48	ILYGWISEGDIESDDLKK	ILYGWISEGDIESDDLK[AAR]K	3	y	1	12	18.48	XP_002265534.1		FALSE	3722.02	1	FALSE	1		Delta:H(4)C(2)
703.697	862.452	18.48	PREDICTED: beta-fructofuranosidase, soluble isoenzyme I isoform X1 [Vitis vinifera]		1629.86	ILYGWISEGDIESDDLKK	ILYGWISEGDIESDDLK[AAR]K	3	y	1	7	18.48	XP_002265534.1		FALSE	3722.02	1	FALSE	1		Delta:H(4)C(2)
703.697	1147.58	18.48	PREDICTED: beta-fructofuranosidase, soluble isoenzyme I isoform X1 [Vitis vinifera]		1303.89	ILYGWISEGDIESDDLKK	ILYGWISEGDIESDDLK[AAR]K	3	y	1	10	18.48	XP_002265534.1		FALSE	3722.02	1	FALSE	1		Delta:H(4)C(2)
703.697	998.499	18.48	PREDICTED: beta-fructofuranosidase, soluble isoenzyme I isoform X1 [Vitis vinifera]		946.04	ILYGWISEGDIESDDLKK	ILYGWISEGDIESDDLK[AAR]K	3	y	2	17	18.48	XP_002265534.1		FALSE	3722.02	1	FALSE	1		Delta:H(4)C(2)
703.697	975.536	18.48	PREDICTED: beta-fructofuranosidase, soluble isoenzyme I isoform X1 [Vitis vinifera]		785.47	ILYGWISEGDIESDDLKK	ILYGWISEGDIESDDLK[AAR]K	3	y	1	8	18.48	XP_002265534.1		FALSE	3722.02	1	FALSE	1		Delta:H(4)C(2)
703.697	738.875	18.48	PREDICTED: beta-fructofuranosidase, soluble isoenzyme I isoform X1 [Vitis vinifera]		738.59	ILYGWISEGDIESDDLKK	ILYGWISEGDIESDDLK[AAR]K	3	y	2	13	18.48	XP_002265534.1		FALSE	3722.02	1	FALSE	1		Delta:H(4)C(2)
703.697	682.333	18.48	PREDICTED: beta-fructofuranosidase, soluble isoenzyme I isoform X1 [Vitis vinifera]		695.35	ILYGWISEGDIESDDLKK	ILYGWISEGDIESDDLK[AAR]K	3	y	2	12	18.48	XP_002265534.1		FALSE	3722.02	1	FALSE	1		Delta:H(4)C(2)
703.697	831.915	18.48	PREDICTED: beta-fructofuranosidase, soluble isoenzyme I isoform X1 [Vitis vinifera]		672	ILYGWISEGDIESDDLKK	ILYGWISEGDIESDDLK[AAR]K	3	y	2	14	18.48	XP_002265534.1		FALSE	3722.02	1	FALSE	1		Delta:H(4)C(2)
703.697	1476.74	18.48	PREDICTED: beta-fructofuranosidase, soluble isoenzyme I isoform X1 [Vitis vinifera]		531.31	ILYGWISEGDIESDDLKK	ILYGWISEGDIESDDLK[AAR]K	3	y	1	13	18.48	XP_002265534.1		FALSE	3722.02	1	FALSE	1		Delta:H(4)C(2)
703.697	216.131	18.48	PREDICTED: beta-fructofuranosidase, soluble isoenzyme I isoform X1 [Vitis vinifera]		483	ILYGWISEGDIESDDLKK	ILYGWISEGDIESDDLK[AAR]K	3	y	3	5	18.48	XP_002265534.1		FALSE	3722.02	1	FALSE	1		Delta:H(4)C(2)
703.697	633.34	18.48	PREDICTED: beta-fructofuranosidase, soluble isoenzyme I isoform X1 [Vitis vinifera]		462	ILYGWISEGDIESDDLKK	ILYGWISEGDIESDDLK[AAR]K	3	b	1	5	18.48	XP_002265534.1		FALSE	3722.02	1	FALSE	1		Delta:H(4)C(2)
703.697	1276.63	18.48	PREDICTED: beta-fructofuranosidase, soluble isoenzyme I isoform X1 [Vitis vinifera]		422.26	ILYGWISEGDIESDDLKK	ILYGWISEGDIESDDLK[AAR]K	3	y	1	11	18.48	XP_002265534.1		FALSE	3722.02	1	FALSE	1		Delta:H(4)C(2)
703.697	1090.56	18.48	PREDICTED: beta-fructofuranosidase, soluble isoenzyme I isoform X1 [Vitis vinifera]		317.45	ILYGWISEGDIESDDLKK	ILYGWISEGDIESDDLK[AAR]K	3	y	1	9	18.48	XP_002265534.1		FALSE	3722.02	1	FALSE	1		Delta:H(4)C(2)
703.697	447.26	18.48	PREDICTED: beta-fructofuranosidase, soluble isoenzyme I isoform X1 [Vitis vinifera]		262.82	ILYGWISEGDIESDDLKK	ILYGWISEGDIESDDLK[AAR]K	3	b	1	4	18.48	XP_002265534.1		FALSE	3722.02	1	FALSE	1		Delta:H(4)C(2)
703.697	628.307	18.48	PREDICTED: beta-fructofuranosidase, soluble isoenzyme I isoform X1 [Vitis vinifera]		252	ILYGWISEGDIESDDLKK	ILYGWISEGDIESDDLK[AAR]K	3	y	3	16	18.48	XP_002265534.1		FALSE	3722.02	1	FALSE	1		Delta:H(4)C(2)
703.697	245.141	18.48	PREDICTED: beta-fructofuranosidase, soluble isoenzyme I isoform X1 [Vitis vinifera]		232.23	ILYGWISEGDIESDDLKK	ILYGWISEGDIESDDLK[AAR]K	3	y	3	6	18.48	XP_002265534.1		FALSE	3722.02	1	FALSE	1		Delta:H(4)C(2)
703.697	147.113	18.48	PREDICTED: beta-fructofuranosidase, soluble isoenzyme I isoform X1 [Vitis vinifera]		227.15	ILYGWISEGDIESDDLKK	ILYGWISEGDIESDDLK[AAR]K	3	y	1	1	18.48	XP_002265534.1		FALSE	3722.02	1	FALSE	1		Delta:H(4)C(2)
703.697	390.239	18.48	PREDICTED: beta-fructofuranosidase, soluble isoenzyme I isoform X1 [Vitis vinifera]		168.09	ILYGWISEGDIESDDLKK	ILYGWISEGDIESDDLK[AAR]K	3	b	1	3	18.48	XP_002265534.1		FALSE	3722.02	1	FALSE	1		Delta:H(4)C(2)
703.697	746.424	18.48	PREDICTED: beta-fructofuranosidase, soluble isoenzyme I isoform X1 [Vitis vinifera]		106.13	ILYGWISEGDIESDDLKK	ILYGWISEGDIESDDLK[AAR]K	3	b	1	6	18.48	XP_002265534.1		FALSE	3722.02	1	FALSE	1		Delta:H(4)C(2)
703.697	1134.55	18.48	PREDICTED: beta-fructofuranosidase, soluble isoenzyme I isoform X1 [Vitis vinifera]		105	ILYGWISEGDIESDDLKK	ILYGWISEGDIESDDLK[AAR]K	3	b	1	10	18.48	XP_002265534.1		FALSE	3722.02	1	FALSE	1		Delta:H(4)C(2)
552.777	552.777	12.21	PREDICTED: beta-fructofuranosidase, soluble isoenzyme I isoform X1 [Vitis vinifera]		2981.05	TAFHFQPEK	TAFHFQPEK	2	y	2	9	12.21	XP_002265534.1		FALSE	3693.23	1	FALSE	1
552.777	373.208	12.21	PREDICTED: beta-fructofuranosidase, soluble isoenzyme I isoform X1 [Vitis vinifera]		1014.22	TAFHFQPEK	TAFHFQPEK	2	y	1	3	12.21	XP_002265534.1		FALSE	3693.23	1	FALSE	1
552.777	466.735	12.21	PREDICTED: beta-fructofuranosidase, soluble isoenzyme I isoform X1 [Vitis vinifera]		742.62	TAFHFQPEK	TAFHFQPEK	2	y	2	7	12.21	XP_002265534.1		FALSE	3693.23	1	FALSE	1
552.777	732.346	12.21	PREDICTED: beta-fructofuranosidase, soluble isoenzyme I isoform X1 [Vitis vinifera]		675.3	TAFHFQPEK	TAFHFQPEK	2	b	1	6	12.21	XP_002265534.1		FALSE	3693.23	1	FALSE	1
552.777	173.092	12.21	PREDICTED: beta-fructofuranosidase, soluble isoenzyme I isoform X1 [Vitis vinifera]		588.09	TAFHFQPEK	TAFHFQPEK	2	b	1	2	12.21	XP_002265534.1		FALSE	3693.23	1	FALSE	1
552.777	147.113	12.21	PREDICTED: beta-fructofuranosidase, soluble isoenzyme I isoform X1 [Vitis vinifera]		526.23	TAFHFQPEK	TAFHFQPEK	2	y	1	1	12.21	XP_002265534.1		FALSE	3693.23	1	FALSE	1
552.777	648.335	12.21	PREDICTED: beta-fructofuranosidase, soluble isoenzyme I isoform X1 [Vitis vinifera]		513.8	TAFHFQPEK	TAFHFQPEK	2	y	1	5	12.21	XP_002265534.1		FALSE	3693.23	1	FALSE	1
552.777	785.394	12.21	PREDICTED: beta-fructofuranosidase, soluble isoenzyme I isoform X1 [Vitis vinifera]		483.19	TAFHFQPEK	TAFHFQPEK	2	y	1	6	12.21	XP_002265534.1		FALSE	3693.23	1	FALSE	1
552.777	457.219	12.21	PREDICTED: beta-fructofuranosidase, soluble isoenzyme I isoform X1 [Vitis vinifera]		463.32	TAFHFQPEK	TAFHFQPEK	2	b	1	4	12.21	XP_002265534.1		FALSE	3693.23	1	FALSE	1
552.777	393.201	12.21	PREDICTED: beta-fructofuranosidase, soluble isoenzyme I isoform X1 [Vitis vinifera]		432.52	TAFHFQPEK	TAFHFQPEK	2	y	2	6	12.21	XP_002265534.1		FALSE	3693.23	1	FALSE	1
552.777	932.462	12.21	PREDICTED: beta-fructofuranosidase, soluble isoenzyme I isoform X1 [Vitis vinifera]		379.04	TAFHFQPEK	TAFHFQPEK	2	y	1	7	12.21	XP_002265534.1		FALSE	3693.23	1	FALSE	1
552.777	276.155	12.21	PREDICTED: beta-fructofuranosidase, soluble isoenzyme I isoform X1 [Vitis vinifera]		266.11	TAFHFQPEK	TAFHFQPEK	2	y	1	2	12.21	XP_002265534.1		FALSE	3693.23	1	FALSE	1
552.777	604.288	12.21	PREDICTED: beta-fructofuranosidase, soluble isoenzyme I isoform X1 [Vitis vinifera]		233.46	TAFHFQPEK	TAFHFQPEK	2	b	1	5	12.21	XP_002265534.1		FALSE	3693.23	1	FALSE	1
552.777	502.253	12.21	PREDICTED: beta-fructofuranosidase, soluble isoenzyme I isoform X1 [Vitis vinifera]		180.75	TAFHFQPEK	TAFHFQPEK	2	y	2	8	12.21	XP_002265534.1		FALSE	3693.23	1	FALSE	1
552.777	958.442	12.21	PREDICTED: beta-fructofuranosidase, soluble isoenzyme I isoform X1 [Vitis vinifera]		168	TAFHFQPEK	TAFHFQPEK	2	b	1	8	12.21	XP_002265534.1		FALSE	3693.23	1	FALSE	1
552.777	501.267	12.21	PREDICTED: beta-fructofuranosidase, soluble isoenzyme I isoform X1 [Vitis vinifera]		147.19	TAFHFQPEK	TAFHFQPEK	2	y	1	4	12.21	XP_002265534.1		FALSE	3693.23	1	FALSE	1
552.777	543.772	12.21	PREDICTED: beta-fructofuranosidase, soluble isoenzyme I isoform X1 [Vitis vinifera]		105	TAFHFQPEK	TAFHFQPEK	2	b	2	9	12.21	XP_002265534.1		FALSE	3693.23	1	FALSE	1
552.777	829.399	12.21	PREDICTED: beta-fructofuranosidase, soluble isoenzyme I isoform X1 [Vitis vinifera]		42	TAFHFQPEK	TAFHFQPEK	2	b	1	7	12.21	XP_002265534.1		FALSE	3693.23	1	FALSE	1
552.777	1003.5	12.21	PREDICTED: beta-fructofuranosidase, soluble isoenzyme I isoform X1 [Vitis vinifera]		21	TAFHFQPEK	TAFHFQPEK	2	y	1	8	12.21	XP_002265534.1		FALSE	3693.23	1	FALSE	1
893.429	893.429	19.34	PREDICTED: beta-fructofuranosidase, soluble isoenzyme I isoform X1 [Vitis vinifera]		8628.91	IWEMASADIHPYPLD	IWEMASADIH[AAR]PYPLD	2	y	2	15	19.34	XP_002265534.1		FALSE	3418.53	1	FALSE	1		Delta:H(4)C(2)
893.429	300.171	19.34	PREDICTED: beta-fructofuranosidase, soluble isoenzyme I isoform X1 [Vitis vinifera]		2137.28	IWEMASADIHPYPLD	IWEMASADIH[AAR]PYPLD	2	b	1	2	19.34	XP_002265534.1		FALSE	3418.53	1	FALSE	1		Delta:H(4)C(2)
893.429	1155.57	19.34	PREDICTED: beta-fructofuranosidase, soluble isoenzyme I isoform X1 [Vitis vinifera]		2136.18	IWEMASADIHPYPLD	IWEMASADIH[AAR]PYPLD	2	y	1	10	19.34	XP_002265534.1		FALSE	3418.53	1	FALSE	1		Delta:H(4)C(2)
893.429	1486.69	19.34	PREDICTED: beta-fructofuranosidase, soluble isoenzyme I isoform X1 [Vitis vinifera]		2011.62	IWEMASADIHPYPLD	IWEMASADIH[AAR]PYPLD	2	y	1	13	19.34	XP_002265534.1		FALSE	3418.53	1	FALSE	1		Delta:H(4)C(2)
893.429	429.213	19.34	PREDICTED: beta-fructofuranosidase, soluble isoenzyme I isoform X1 [Vitis vinifera]		1714.17	IWEMASADIHPYPLD	IWEMASADIH[AAR]PYPLD	2	b	1	3	19.34	XP_002265534.1		FALSE	3418.53	1	FALSE	1		Delta:H(4)C(2)
893.429	1226.61	19.34	PREDICTED: beta-fructofuranosidase, soluble isoenzyme I isoform X1 [Vitis vinifera]		1185.77	IWEMASADIHPYPLD	IWEMASADIH[AAR]PYPLD	2	y	1	11	19.34	XP_002265534.1		FALSE	3418.53	1	FALSE	1		Delta:H(4)C(2)
893.429	1068.54	19.34	PREDICTED: beta-fructofuranosidase, soluble isoenzyme I isoform X1 [Vitis vinifera]		1008.23	IWEMASADIHPYPLD	IWEMASADIH[AAR]PYPLD	2	y	1	9	19.34	XP_002265534.1		FALSE	3418.53	1	FALSE	1		Delta:H(4)C(2)
893.429	997.499	19.34	PREDICTED: beta-fructofuranosidase, soluble isoenzyme I isoform X1 [Vitis vinifera]		771.76	IWEMASADIHPYPLD	IWEMASADIH[AAR]PYPLD	2	y	1	8	19.34	XP_002265534.1		FALSE	3418.53	1	FALSE	1		Delta:H(4)C(2)
893.429	631.291	19.34	PREDICTED: beta-fructofuranosidase, soluble isoenzyme I isoform X1 [Vitis vinifera]		730.01	IWEMASADIHPYPLD	IWEMASADIH[AAR]PYPLD	2	b	1	5	19.34	XP_002265534.1		FALSE	3418.53	1	FALSE	1		Delta:H(4)C(2)
893.429	1357.65	19.34	PREDICTED: beta-fructofuranosidase, soluble isoenzyme I isoform X1 [Vitis vinifera]		693.68	IWEMASADIHPYPLD	IWEMASADIH[AAR]PYPLD	2	y	1	12	19.34	XP_002265534.1		FALSE	3418.53	1	FALSE	1		Delta:H(4)C(2)
893.429	316.149	19.34	PREDICTED: beta-fructofuranosidase, soluble isoenzyme I isoform X1 [Vitis vinifera]		532.44	IWEMASADIHPYPLD	IWEMASADIH[AAR]PYPLD	2	b	2	5	19.34	XP_002265534.1		FALSE	3418.53	1	FALSE	1		Delta:H(4)C(2)
893.429	769.388	19.34	PREDICTED: beta-fructofuranosidase, soluble isoenzyme I isoform X1 [Vitis vinifera]		531.31	IWEMASADIHPYPLD	IWEMASADIH[AAR]PYPLD	2	y	1	6	19.34	XP_002265534.1		FALSE	3418.53	1	FALSE	1		Delta:H(4)C(2)
893.429	560.254	19.34	PREDICTED: beta-fructofuranosidase, soluble isoenzyme I isoform X1 [Vitis vinifera]		463.23	IWEMASADIHPYPLD	IWEMASADIH[AAR]PYPLD	2	b	1	4	19.34	XP_002265534.1		FALSE	3418.53	1	FALSE	1		Delta:H(4)C(2)
893.429	718.323	19.34	PREDICTED: beta-fructofuranosidase, soluble isoenzyme I isoform X1 [Vitis vinifera]		378.1	IWEMASADIHPYPLD	IWEMASADIH[AAR]PYPLD	2	b	1	6	19.34	XP_002265534.1		FALSE	3418.53	1	FALSE	1		Delta:H(4)C(2)
893.429	882.472	19.34	PREDICTED: beta-fructofuranosidase, soluble isoenzyme I isoform X1 [Vitis vinifera]		290.33	IWEMASADIHPYPLD	IWEMASADIH[AAR]PYPLD	2	y	1	7	19.34	XP_002265534.1		FALSE	3418.53	1	FALSE	1		Delta:H(4)C(2)
893.429	1017.47	19.34	PREDICTED: beta-fructofuranosidase, soluble isoenzyme I isoform X1 [Vitis vinifera]		274.32	IWEMASADIHPYPLD	IWEMASADIH[AAR]PYPLD	2	b	1	9	19.34	XP_002265534.1		FALSE	3418.53	1	FALSE	1		Delta:H(4)C(2)
893.429	789.36	19.34	PREDICTED: beta-fructofuranosidase, soluble isoenzyme I isoform X1 [Vitis vinifera]		274.22	IWEMASADIHPYPLD	IWEMASADIH[AAR]PYPLD	2	b	1	7	19.34	XP_002265534.1		FALSE	3418.53	1	FALSE	1		Delta:H(4)C(2)
893.429	884.424	19.34	PREDICTED: beta-fructofuranosidase, soluble isoenzyme I isoform X1 [Vitis vinifera]		231.09	IWEMASADIHPYPLD	IWEMASADIH[AAR]PYPLD	2	b	2	15	19.34	XP_002265534.1		FALSE	3418.53	1	FALSE	1		Delta:H(4)C(2)
893.429	904.387	19.34	PREDICTED: beta-fructofuranosidase, soluble isoenzyme I isoform X1 [Vitis vinifera]		210.09	IWEMASADIHPYPLD	IWEMASADIH[AAR]PYPLD	2	b	1	8	19.34	XP_002265534.1		FALSE	3418.53	1	FALSE	1		Delta:H(4)C(2)
893.429	836.887	19.34	PREDICTED: beta-fructofuranosidase, soluble isoenzyme I isoform X1 [Vitis vinifera]		147	IWEMASADIHPYPLD	IWEMASADIH[AAR]PYPLD	2	y	2	14	19.34	XP_002265534.1		FALSE	3418.53	1	FALSE	1		Delta:H(4)C(2)
893.429	604.298	19.34	PREDICTED: beta-fructofuranosidase, soluble isoenzyme I isoform X1 [Vitis vinifera]		27.44	IWEMASADIHPYPLD	IWEMASADIH[AAR]PYPLD	2	y	1	5	19.34	XP_002265534.1		FALSE	3418.53	1	FALSE	1		Delta:H(4)C(2)
450.727	652.33	11.97	PREDICTED: beta-fructofuranosidase, soluble isoenzyme I isoform X1 [Vitis vinifera]		2144.39	TFYDQVK	TFYDQVK	2	y	1	5	11.97	XP_002265534.1		FALSE	3242.99	1	FALSE	1
450.727	246.181	11.97	PREDICTED: beta-fructofuranosidase, soluble isoenzyme I isoform X1 [Vitis vinifera]		315	TFYDQVK	TFYDQVK	2	y	1	2	11.97	XP_002265534.1		FALSE	3242.99	1	FALSE	1
450.727	249.123	11.97	PREDICTED: beta-fructofuranosidase, soluble isoenzyme I isoform X1 [Vitis vinifera]		252	TFYDQVK	TFYDQVK	2	b	1	2	11.97	XP_002265534.1		FALSE	3242.99	1	FALSE	1
450.727	799.398	11.97	PREDICTED: beta-fructofuranosidase, soluble isoenzyme I isoform X1 [Vitis vinifera]		211.04	TFYDQVK	TFYDQVK	2	y	1	6	11.97	XP_002265534.1		FALSE	3242.99	1	FALSE	1
450.727	74.06	11.97	PREDICTED: beta-fructofuranosidase, soluble isoenzyme I isoform X1 [Vitis vinifera]		210	TFYDQVK	TFYDQVK	2	y	2	1	11.97	XP_002265534.1		FALSE	3242.99	1	FALSE	1
450.727	374.24	11.97	PREDICTED: beta-fructofuranosidase, soluble isoenzyme I isoform X1 [Vitis vinifera]		189.09	TFYDQVK	TFYDQVK	2	y	1	3	11.97	XP_002265534.1		FALSE	3242.99	1	FALSE	1
450.727	147.113	11.97	PREDICTED: beta-fructofuranosidase, soluble isoenzyme I isoform X1 [Vitis vinifera]		168	TFYDQVK	TFYDQVK	2	y	1	1	11.97	XP_002265534.1		FALSE	3242.99	1	FALSE	1
450.727	489.267	11.97	PREDICTED: beta-fructofuranosidase, soluble isoenzyme I isoform X1 [Vitis vinifera]		96.62	TFYDQVK	TFYDQVK	2	y	1	4	11.97	XP_002265534.1		FALSE	3242.99	1	FALSE	1
450.727	400.203	11.97	PREDICTED: beta-fructofuranosidase, soluble isoenzyme I isoform X1 [Vitis vinifera]		84	TFYDQVK	TFYDQVK	2	y	2	6	11.97	XP_002265534.1		FALSE	3242.99	1	FALSE	1
450.727	450.727	11.97	PREDICTED: beta-fructofuranosidase, soluble isoenzyme I isoform X1 [Vitis vinifera]		63	TFYDQVK	TFYDQVK	2	y	2	7	11.97	XP_002265534.1		FALSE	3242.99	1	FALSE	1
560.042	603.361	16.41	PREDICTED: beta-fructofuranosidase, soluble isoenzyme I isoform X1 [Vitis vinifera]		2194.32	RILYGWISEGDIESDDLKK	RILYGWISEGDIESDDLKK	4	b	1	5	16.41	XP_002265534.1		FALSE	2671.51	1	FALSE	1
560.042	789.441	16.41	PREDICTED: beta-fructofuranosidase, soluble isoenzyme I isoform X1 [Vitis vinifera]		1946	RILYGWISEGDIESDDLKK	RILYGWISEGDIESDDLKK	4	b	1	6	16.41	XP_002265534.1		FALSE	2671.51	1	FALSE	1
560.042	668.317	16.41	PREDICTED: beta-fructofuranosidase, soluble isoenzyme I isoform X1 [Vitis vinifera]		876.92	RILYGWISEGDIESDDLKK	RILYGWISEGDIESDDLKK	4	y	2	12	16.41	XP_002265534.1		FALSE	2671.51	1	FALSE	1
560.042	546.34	16.41	PREDICTED: beta-fructofuranosidase, soluble isoenzyme I isoform X1 [Vitis vinifera]		679.63	RILYGWISEGDIESDDLKK	RILYGWISEGDIESDDLKK	4	b	1	4	16.41	XP_002265534.1		FALSE	2671.51	1	FALSE	1
560.042	383.277	16.41	PREDICTED: beta-fructofuranosidase, soluble isoenzyme I isoform X1 [Vitis vinifera]		526.13	RILYGWISEGDIESDDLKK	RILYGWISEGDIESDDLKK	4	b	1	3	16.41	XP_002265534.1		FALSE	2671.51	1	FALSE	1
560.042	834.42	16.41	PREDICTED: beta-fructofuranosidase, soluble isoenzyme I isoform X1 [Vitis vinifera]		490.64	RILYGWISEGDIESDDLKK	RILYGWISEGDIESDDLKK	4	y	1	7	16.41	XP_002265534.1		FALSE	2671.51	1	FALSE	1
560.042	705.378	16.41	PREDICTED: beta-fructofuranosidase, soluble isoenzyme I isoform X1 [Vitis vinifera]		470.67	RILYGWISEGDIESDDLKK	RILYGWISEGDIESDDLKK	4	y	1	6	16.41	XP_002265534.1		FALSE	2671.51	1	FALSE	1
560.042	275.208	16.41	PREDICTED: beta-fructofuranosidase, soluble isoenzyme I isoform X1 [Vitis vinifera]		420.19	RILYGWISEGDIESDDLKK	RILYGWISEGDIESDDLKK	4	y	1	2	16.41	XP_002265534.1		FALSE	2671.51	1	FALSE	1
560.042	560.28	16.41	PREDICTED: beta-fructofuranosidase, soluble isoenzyme I isoform X1 [Vitis vinifera]		420.09	RILYGWISEGDIESDDLKK	RILYGWISEGDIESDDLKK	4	y	2	10	16.41	XP_002265534.1		FALSE	2671.51	1	FALSE	1
560.042	1119.55	16.41	PREDICTED: beta-fructofuranosidase, soluble isoenzyme I isoform X1 [Vitis vinifera]		374.05	RILYGWISEGDIESDDLKK	RILYGWISEGDIESDDLKK	4	y	1	10	16.41	XP_002265534.1		FALSE	2671.51	1	FALSE	1
560.042	724.859	16.41	PREDICTED: beta-fructofuranosidase, soluble isoenzyme I isoform X1 [Vitis vinifera]		337.13	RILYGWISEGDIESDDLKK	RILYGWISEGDIESDDLKK	4	y	2	13	16.41	XP_002265534.1		FALSE	2671.51	1	FALSE	1
560.042	947.504	16.41	PREDICTED: beta-fructofuranosidase, soluble isoenzyme I isoform X1 [Vitis vinifera]		294	RILYGWISEGDIESDDLKK	RILYGWISEGDIESDDLKK	4	y	1	8	16.41	XP_002265534.1		FALSE	2671.51	1	FALSE	1
560.042	270.192	16.41	PREDICTED: beta-fructofuranosidase, soluble isoenzyme I isoform X1 [Vitis vinifera]		220.66	RILYGWISEGDIESDDLKK	RILYGWISEGDIESDDLKK	4	b	1	2	16.41	XP_002265534.1		FALSE	2671.51	1	FALSE	1
560.042	388.292	16.41	PREDICTED: beta-fructofuranosidase, soluble isoenzyme I isoform X1 [Vitis vinifera]		210	RILYGWISEGDIESDDLKK	RILYGWISEGDIESDDLKK	4	y	1	3	16.41	XP_002265534.1		FALSE	2671.51	1	FALSE	1
560.042	618.346	16.41	PREDICTED: beta-fructofuranosidase, soluble isoenzyme I isoform X1 [Vitis vinifera]		171.4	RILYGWISEGDIESDDLKK	RILYGWISEGDIESDDLKK	4	y	1	5	16.41	XP_002265534.1		FALSE	2671.51	1	FALSE	1
560.042	474.256	16.41	PREDICTED: beta-fructofuranosidase, soluble isoenzyme I isoform X1 [Vitis vinifera]		169.23	RILYGWISEGDIESDDLKK	RILYGWISEGDIESDDLKK	4	y	2	8	16.41	XP_002265534.1		FALSE	2671.51	1	FALSE	1
560.042	1335.63	16.41	PREDICTED: beta-fructofuranosidase, soluble isoenzyme I isoform X1 [Vitis vinifera]		168.1	RILYGWISEGDIESDDLKK	RILYGWISEGDIESDDLKK	4	y	1	12	16.41	XP_002265534.1		FALSE	2671.51	1	FALSE	1
560.042	902.525	16.41	PREDICTED: beta-fructofuranosidase, soluble isoenzyme I isoform X1 [Vitis vinifera]		168	RILYGWISEGDIESDDLKK	RILYGWISEGDIESDDLKK	4	b	1	7	16.41	XP_002265534.1		FALSE	2671.51	1	FALSE	1
560.042	147.113	16.41	PREDICTED: beta-fructofuranosidase, soluble isoenzyme I isoform X1 [Vitis vinifera]		147	RILYGWISEGDIESDDLKK	RILYGWISEGDIESDDLKK	4	y	1	1	16.41	XP_002265534.1		FALSE	2671.51	1	FALSE	1
560.042	624.801	16.41	PREDICTED: beta-fructofuranosidase, soluble isoenzyme I isoform X1 [Vitis vinifera]		127.13	RILYGWISEGDIESDDLKK	RILYGWISEGDIESDDLKK	4	y	2	11	16.41	XP_002265534.1		FALSE	2671.51	1	FALSE	1
560.042	503.319	16.41	PREDICTED: beta-fructofuranosidase, soluble isoenzyme I isoform X1 [Vitis vinifera]		126.09	RILYGWISEGDIESDDLKK	RILYGWISEGDIESDDLKK	4	y	1	4	16.41	XP_002265534.1		FALSE	2671.51	1	FALSE	1
560.042	395.224	16.41	PREDICTED: beta-fructofuranosidase, soluble isoenzyme I isoform X1 [Vitis vinifera]		105	RILYGWISEGDIESDDLKK	RILYGWISEGDIESDDLKK	4	b	2	6	16.41	XP_002265534.1		FALSE	2671.51	1	FALSE	1
560.042	483.575	16.41	PREDICTED: beta-fructofuranosidase, soluble isoenzyme I isoform X1 [Vitis vinifera]		105	RILYGWISEGDIESDDLKK	RILYGWISEGDIESDDLKK	4	y	3	13	16.41	XP_002265534.1		FALSE	2671.51	1	FALSE	1
560.042	1062.53	16.41	PREDICTED: beta-fructofuranosidase, soluble isoenzyme I isoform X1 [Vitis vinifera]		42	RILYGWISEGDIESDDLKK	RILYGWISEGDIESDDLKK	4	y	1	9	16.41	XP_002265534.1		FALSE	2671.51	1	FALSE	1
560.042	1248.6	16.41	PREDICTED: beta-fructofuranosidase, soluble isoenzyme I isoform X1 [Vitis vinifera]		42	RILYGWISEGDIESDDLKK	RILYGWISEGDIESDDLKK	4	y	1	11	16.41	XP_002265534.1		FALSE	2671.51	1	FALSE	1
821.9	821.9	18.6	PREDICTED: beta-fructofuranosidase, soluble isoenzyme I isoform X1 [Vitis vinifera]		5655.91	IWEMASADIHPYPL	IWEMASADIHPYPL	2	y	2	14	18.6	XP_002265534.1		FALSE	2235.16	1	FALSE	1
821.9	1343.63	18.6	PREDICTED: beta-fructofuranosidase, soluble isoenzyme I isoform X1 [Vitis vinifera]		3070.48	IWEMASADIHPYPL	IWEMASADIHPYPL	2	y	1	12	18.6	XP_002265534.1		FALSE	2235.16	1	FALSE	1
821.9	300.171	18.6	PREDICTED: beta-fructofuranosidase, soluble isoenzyme I isoform X1 [Vitis vinifera]		2619.69	IWEMASADIHPYPL	IWEMASADIHPYPL	2	b	1	2	18.6	XP_002265534.1		FALSE	2235.16	1	FALSE	1
821.9	1012.51	18.6	PREDICTED: beta-fructofuranosidase, soluble isoenzyme I isoform X1 [Vitis vinifera]		2277.43	IWEMASADIHPYPL	IWEMASADIHPYPL	2	y	1	9	18.6	XP_002265534.1		FALSE	2235.16	1	FALSE	1
821.9	429.213	18.6	PREDICTED: beta-fructofuranosidase, soluble isoenzyme I isoform X1 [Vitis vinifera]		1908.57	IWEMASADIHPYPL	IWEMASADIHPYPL	2	b	1	3	18.6	XP_002265534.1		FALSE	2235.16	1	FALSE	1
821.9	229.155	18.6	PREDICTED: beta-fructofuranosidase, soluble isoenzyme I isoform X1 [Vitis vinifera]		1899.97	IWEMASADIHPYPL	IWEMASADIHPYPL	2	y	1	2	18.6	XP_002265534.1		FALSE	2235.16	1	FALSE	1
821.9	1083.55	18.6	PREDICTED: beta-fructofuranosidase, soluble isoenzyme I isoform X1 [Vitis vinifera]		1658.95	IWEMASADIHPYPL	IWEMASADIHPYPL	2	y	1	10	18.6	XP_002265534.1		FALSE	2235.16	1	FALSE	1
821.9	1214.59	18.6	PREDICTED: beta-fructofuranosidase, soluble isoenzyme I isoform X1 [Vitis vinifera]		1475.24	IWEMASADIHPYPL	IWEMASADIHPYPL	2	y	1	11	18.6	XP_002265534.1		FALSE	2235.16	1	FALSE	1
821.9	925.478	18.6	PREDICTED: beta-fructofuranosidase, soluble isoenzyme I isoform X1 [Vitis vinifera]		862.23	IWEMASADIHPYPL	IWEMASADIHPYPL	2	y	1	8	18.6	XP_002265534.1		FALSE	2235.16	1	FALSE	1
821.9	316.149	18.6	PREDICTED: beta-fructofuranosidase, soluble isoenzyme I isoform X1 [Vitis vinifera]		861.09	IWEMASADIHPYPL	IWEMASADIHPYPL	2	b	2	5	18.6	XP_002265534.1		FALSE	2235.16	1	FALSE	1
821.9	626.295	18.6	PREDICTED: beta-fructofuranosidase, soluble isoenzyme I isoform X1 [Vitis vinifera]		788.3	IWEMASADIHPYPL	IWEMASADIHPYPL	2	b	2	11	18.6	XP_002265534.1		FALSE	2235.16	1	FALSE	1
821.9	854.441	18.6	PREDICTED: beta-fructofuranosidase, soluble isoenzyme I isoform X1 [Vitis vinifera]		590.37	IWEMASADIHPYPL	IWEMASADIHPYPL	2	y	1	7	18.6	XP_002265534.1		FALSE	2235.16	1	FALSE	1
821.9	489.271	18.6	PREDICTED: beta-fructofuranosidase, soluble isoenzyme I isoform X1 [Vitis vinifera]		483	IWEMASADIHPYPL	IWEMASADIHPYPL	2	y	1	4	18.6	XP_002265534.1		FALSE	2235.16	1	FALSE	1
821.9	560.254	18.6	PREDICTED: beta-fructofuranosidase, soluble isoenzyme I isoform X1 [Vitis vinifera]		468.49	IWEMASADIHPYPL	IWEMASADIHPYPL	2	b	1	4	18.6	XP_002265534.1		FALSE	2235.16	1	FALSE	1
821.9	1414.65	18.6	PREDICTED: beta-fructofuranosidase, soluble isoenzyme I isoform X1 [Vitis vinifera]		439.77	IWEMASADIHPYPL	IWEMASADIHPYPL	2	b	1	12	18.6	XP_002265534.1		FALSE	2235.16	1	FALSE	1
821.9	631.291	18.6	PREDICTED: beta-fructofuranosidase, soluble isoenzyme I isoform X1 [Vitis vinifera]		436.21	IWEMASADIHPYPL	IWEMASADIHPYPL	2	b	1	5	18.6	XP_002265534.1		FALSE	2235.16	1	FALSE	1
821.9	739.414	18.6	PREDICTED: beta-fructofuranosidase, soluble isoenzyme I isoform X1 [Vitis vinifera]		349.67	IWEMASADIHPYPL	IWEMASADIHPYPL	2	y	1	6	18.6	XP_002265534.1		FALSE	2235.16	1	FALSE	1
821.9	392.218	18.6	PREDICTED: beta-fructofuranosidase, soluble isoenzyme I isoform X1 [Vitis vinifera]		294	IWEMASADIHPYPL	IWEMASADIHPYPL	2	y	1	3	18.6	XP_002265534.1		FALSE	2235.16	1	FALSE	1
821.9	904.387	18.6	PREDICTED: beta-fructofuranosidase, soluble isoenzyme I isoform X1 [Vitis vinifera]		275.56	IWEMASADIHPYPL	IWEMASADIHPYPL	2	b	1	8	18.6	XP_002265534.1		FALSE	2235.16	1	FALSE	1
821.9	1154.53	18.6	PREDICTED: beta-fructofuranosidase, soluble isoenzyme I isoform X1 [Vitis vinifera]		253.04	IWEMASADIHPYPL	IWEMASADIHPYPL	2	b	1	10	18.6	XP_002265534.1		FALSE	2235.16	1	FALSE	1
821.9	812.895	18.6	PREDICTED: beta-fructofuranosidase, soluble isoenzyme I isoform X1 [Vitis vinifera]		252.1	IWEMASADIHPYPL	IWEMASADIHPYPL	2	b	2	14	18.6	XP_002265534.1		FALSE	2235.16	1	FALSE	1
821.9	718.323	18.6	PREDICTED: beta-fructofuranosidase, soluble isoenzyme I isoform X1 [Vitis vinifera]		231.1	IWEMASADIHPYPL	IWEMASADIHPYPL	2	b	1	6	18.6	XP_002265534.1		FALSE	2235.16	1	FALSE	1
821.9	1017.47	18.6	PREDICTED: beta-fructofuranosidase, soluble isoenzyme I isoform X1 [Vitis vinifera]		211.23	IWEMASADIHPYPL	IWEMASADIHPYPL	2	b	1	9	18.6	XP_002265534.1		FALSE	2235.16	1	FALSE	1
821.9	789.36	18.6	PREDICTED: beta-fructofuranosidase, soluble isoenzyme I isoform X1 [Vitis vinifera]		147	IWEMASADIHPYPL	IWEMASADIHPYPL	2	b	1	7	18.6	XP_002265534.1		FALSE	2235.16	1	FALSE	1
821.9	765.358	18.6	PREDICTED: beta-fructofuranosidase, soluble isoenzyme I isoform X1 [Vitis vinifera]		126.1	IWEMASADIHPYPL	IWEMASADIHPYPL	2	y	2	13	18.6	XP_002265534.1		FALSE	2235.16	1	FALSE	1
821.9	672.319	18.6	PREDICTED: beta-fructofuranosidase, soluble isoenzyme I isoform X1 [Vitis vinifera]		126	IWEMASADIHPYPL	IWEMASADIHPYPL	2	y	2	12	18.6	XP_002265534.1		FALSE	2235.16	1	FALSE	1
821.9	1529.71	18.6	PREDICTED: beta-fructofuranosidase, soluble isoenzyme I isoform X1 [Vitis vinifera]		84	IWEMASADIHPYPL	IWEMASADIHPYPL	2	y	1	13	18.6	XP_002265534.1		FALSE	2235.16	1	FALSE	1
991.969	991.969	18.14	PREDICTED: beta-fructofuranosidase, soluble isoenzyme I isoform X1 [Vitis vinifera]		13182.4	IWEMASADIHPYPLDQP	IWEMASADIHPYPLDQP	2	y	2	17	18.14	XP_002265534.1		FALSE	1929.97	1	FALSE	1
991.969	934.438	18.14	PREDICTED: beta-fructofuranosidase, soluble isoenzyme I isoform X1 [Vitis vinifera]		2900.48	IWEMASADIHPYPLDQP	IWEMASADIHPYPLDQP	2	b	2	16	18.14	XP_002265534.1		FALSE	1929.97	1	FALSE	1
991.969	569.293	18.14	PREDICTED: beta-fructofuranosidase, soluble isoenzyme I isoform X1 [Vitis vinifera]		1835.08	IWEMASADIHPYPLDQP	IWEMASADIHPYPLDQP	2	y	1	5	18.14	XP_002265534.1		FALSE	1929.97	1	FALSE	1
991.969	1414.65	18.14	PREDICTED: beta-fructofuranosidase, soluble isoenzyme I isoform X1 [Vitis vinifera]		1804.37	IWEMASADIHPYPLDQP	IWEMASADIHPYPLDQP	2	b	1	12	18.14	XP_002265534.1		FALSE	1929.97	1	FALSE	1
991.969	429.213	18.14	PREDICTED: beta-fructofuranosidase, soluble isoenzyme I isoform X1 [Vitis vinifera]		1584.19	IWEMASADIHPYPLDQP	IWEMASADIHPYPLDQP	2	b	1	3	18.14	XP_002265534.1		FALSE	1929.97	1	FALSE	1
991.969	300.171	18.14	PREDICTED: beta-fructofuranosidase, soluble isoenzyme I isoform X1 [Vitis vinifera]		1413.42	IWEMASADIHPYPLDQP	IWEMASADIHPYPLDQP	2	b	1	2	18.14	XP_002265534.1		FALSE	1929.97	1	FALSE	1
991.969	1352.65	18.14	PREDICTED: beta-fructofuranosidase, soluble isoenzyme I isoform X1 [Vitis vinifera]		1391.36	IWEMASADIHPYPLDQP	IWEMASADIHPYPLDQP	2	y	1	12	18.14	XP_002265534.1		FALSE	1929.97	1	FALSE	1
991.969	1423.69	18.14	PREDICTED: beta-fructofuranosidase, soluble isoenzyme I isoform X1 [Vitis vinifera]		1255.71	IWEMASADIHPYPLDQP	IWEMASADIHPYPLDQP	2	y	1	13	18.14	XP_002265534.1		FALSE	1929.97	1	FALSE	1
991.969	1194.58	18.14	PREDICTED: beta-fructofuranosidase, soluble isoenzyme I isoform X1 [Vitis vinifera]		840.29	IWEMASADIHPYPLDQP	IWEMASADIHPYPLDQP	2	y	1	10	18.14	XP_002265534.1		FALSE	1929.97	1	FALSE	1
991.969	829.409	18.14	PREDICTED: beta-fructofuranosidase, soluble isoenzyme I isoform X1 [Vitis vinifera]		798	IWEMASADIHPYPLDQP	IWEMASADIHPYPLDQP	2	y	1	7	18.14	XP_002265534.1		FALSE	1929.97	1	FALSE	1
991.969	1079.55	18.14	PREDICTED: beta-fructofuranosidase, soluble isoenzyme I isoform X1 [Vitis vinifera]		658.44	IWEMASADIHPYPLDQP	IWEMASADIHPYPLDQP	2	y	1	9	18.14	XP_002265534.1		FALSE	1929.97	1	FALSE	1
991.969	631.291	18.14	PREDICTED: beta-fructofuranosidase, soluble isoenzyme I isoform X1 [Vitis vinifera]		643.46	IWEMASADIHPYPLDQP	IWEMASADIHPYPLDQP	2	b	1	5	18.14	XP_002265534.1		FALSE	1929.97	1	FALSE	1
991.969	1154.53	18.14	PREDICTED: beta-fructofuranosidase, soluble isoenzyme I isoform X1 [Vitis vinifera]		490.63	IWEMASADIHPYPLDQP	IWEMASADIHPYPLDQP	2	b	1	10	18.14	XP_002265534.1		FALSE	1929.97	1	FALSE	1
991.969	316.149	18.14	PREDICTED: beta-fructofuranosidase, soluble isoenzyme I isoform X1 [Vitis vinifera]		435.92	IWEMASADIHPYPLDQP	IWEMASADIHPYPLDQP	2	b	2	5	18.14	XP_002265534.1		FALSE	1929.97	1	FALSE	1
991.969	966.468	18.14	PREDICTED: beta-fructofuranosidase, soluble isoenzyme I isoform X1 [Vitis vinifera]		429.9	IWEMASADIHPYPLDQP	IWEMASADIHPYPLDQP	2	y	1	8	18.14	XP_002265534.1		FALSE	1929.97	1	FALSE	1
991.969	1554.73	18.14	PREDICTED: beta-fructofuranosidase, soluble isoenzyme I isoform X1 [Vitis vinifera]		427.26	IWEMASADIHPYPLDQP	IWEMASADIHPYPLDQP	2	y	1	14	18.14	XP_002265534.1		FALSE	1929.97	1	FALSE	1
991.969	982.964	18.14	PREDICTED: beta-fructofuranosidase, soluble isoenzyme I isoform X1 [Vitis vinifera]		368.79	IWEMASADIHPYPLDQP	IWEMASADIHPYPLDQP	2	b	2	17	18.14	XP_002265534.1		FALSE	1929.97	1	FALSE	1
991.969	560.254	18.14	PREDICTED: beta-fructofuranosidase, soluble isoenzyme I isoform X1 [Vitis vinifera]		339.68	IWEMASADIHPYPLDQP	IWEMASADIHPYPLDQP	2	b	1	4	18.14	XP_002265534.1		FALSE	1929.97	1	FALSE	1
991.969	718.323	18.14	PREDICTED: beta-fructofuranosidase, soluble isoenzyme I isoform X1 [Vitis vinifera]		295.33	IWEMASADIHPYPLDQP	IWEMASADIHPYPLDQP	2	b	1	6	18.14	XP_002265534.1		FALSE	1929.97	1	FALSE	1
991.969	244.129	18.14	PREDICTED: beta-fructofuranosidase, soluble isoenzyme I isoform X1 [Vitis vinifera]		279.31	IWEMASADIHPYPLDQP	IWEMASADIHPYPLDQP	2	y	1	2	18.14	XP_002265534.1		FALSE	1929.97	1	FALSE	1
991.969	1017.47	18.14	PREDICTED: beta-fructofuranosidase, soluble isoenzyme I isoform X1 [Vitis vinifera]		273	IWEMASADIHPYPLDQP	IWEMASADIHPYPLDQP	2	b	1	9	18.14	XP_002265534.1		FALSE	1929.97	1	FALSE	1
991.969	904.387	18.14	PREDICTED: beta-fructofuranosidase, soluble isoenzyme I isoform X1 [Vitis vinifera]		264.62	IWEMASADIHPYPLDQP	IWEMASADIHPYPLDQP	2	b	1	8	18.14	XP_002265534.1		FALSE	1929.97	1	FALSE	1
991.969	359.156	18.14	PREDICTED: beta-fructofuranosidase, soluble isoenzyme I isoform X1 [Vitis vinifera]		211.32	IWEMASADIHPYPLDQP	IWEMASADIHPYPLDQP	2	y	1	3	18.14	XP_002265534.1		FALSE	1929.97	1	FALSE	1
991.969	870.409	18.14	PREDICTED: beta-fructofuranosidase, soluble isoenzyme I isoform X1 [Vitis vinifera]		210.1	IWEMASADIHPYPLDQP	IWEMASADIHPYPLDQP	2	b	2	15	18.14	XP_002265534.1		FALSE	1929.97	1	FALSE	1
991.969	1265.62	18.14	PREDICTED: beta-fructofuranosidase, soluble isoenzyme I isoform X1 [Vitis vinifera]		169.22	IWEMASADIHPYPLDQP	IWEMASADIHPYPLDQP	2	y	1	11	18.14	XP_002265534.1		FALSE	1929.97	1	FALSE	1
991.969	732.356	18.14	PREDICTED: beta-fructofuranosidase, soluble isoenzyme I isoform X1 [Vitis vinifera]		168	IWEMASADIHPYPLDQP	IWEMASADIHPYPLDQP	2	y	1	6	18.14	XP_002265534.1		FALSE	1929.97	1	FALSE	1
991.969	789.36	18.14	PREDICTED: beta-fructofuranosidase, soluble isoenzyme I isoform X1 [Vitis vinifera]		105	IWEMASADIHPYPLDQP	IWEMASADIHPYPLDQP	2	b	1	7	18.14	XP_002265534.1		FALSE	1929.97	1	FALSE	1
991.969	935.427	18.14	PREDICTED: beta-fructofuranosidase, soluble isoenzyme I isoform X1 [Vitis vinifera]		105	IWEMASADIHPYPLDQP	IWEMASADIHPYPLDQP	2	y	2	16	18.14	XP_002265534.1		FALSE	1929.97	1	FALSE	1
916.92	775.348	19.37	PREDICTED: beta-fructofuranosidase, soluble isoenzyme I isoform X1 [Vitis vinifera]		3417.2	YENNPVMVPPAGIGSDDFRDPTTMWVGADGNWR	YENNPVMVPPAGIGSDDFRDPTTMWVGADGNWR	4	y	1	7	19.37	XP_002265534.1		FALSE	1859.12	1	FALSE	1
916.92	874.399	19.37	PREDICTED: beta-fructofuranosidase, soluble isoenzyme I isoform X1 [Vitis vinifera]		1632.99	YENNPVMVPPAGIGSDDFRDPTTMWVGADGNWR	YENNPVMVPPAGIGSDDFRDPTTMWVGADGNWR	4	y	3	24	19.37	XP_002265534.1		FALSE	1859.12	1	FALSE	1
916.92	947.429	19.37	PREDICTED: beta-fructofuranosidase, soluble isoenzyme I isoform X1 [Vitis vinifera]		919.31	YENNPVMVPPAGIGSDDFRDPTTMWVGADGNWR	YENNPVMVPPAGIGSDDFRDPTTMWVGADGNWR	4	b	1	8	19.37	XP_002265534.1		FALSE	1859.12	1	FALSE	1
916.92	159.085	19.37	PREDICTED: beta-fructofuranosidase, soluble isoenzyme I isoform X1 [Vitis vinifera]		881	YENNPVMVPPAGIGSDDFRDPTTMWVGADGNWR	YENNPVMVPPAGIGSDDFRDPTTMWVGADGNWR	4	y	3	3	19.37	XP_002265534.1		FALSE	1859.12	1	FALSE	1
916.92	532.263	19.37	PREDICTED: beta-fructofuranosidase, soluble isoenzyme I isoform X1 [Vitis vinifera]		798.19	YENNPVMVPPAGIGSDDFRDPTTMWVGADGNWR	YENNPVMVPPAGIGSDDFRDPTTMWVGADGNWR	4	y	1	4	19.37	XP_002265534.1		FALSE	1859.12	1	FALSE	1
916.92	1303.09	19.37	PREDICTED: beta-fructofuranosidase, soluble isoenzyme I isoform X1 [Vitis vinifera]		672.1	YENNPVMVPPAGIGSDDFRDPTTMWVGADGNWR	YENNPVMVPPAGIGSDDFRDPTTMWVGADGNWR	4	b	2	24	19.37	XP_002265534.1		FALSE	1859.12	1	FALSE	1
916.92	964.111	19.37	PREDICTED: beta-fructofuranosidase, soluble isoenzyme I isoform X1 [Vitis vinifera]		504.09	YENNPVMVPPAGIGSDDFRDPTTMWVGADGNWR	YENNPVMVPPAGIGSDDFRDPTTMWVGADGNWR	4	b	3	26	19.37	XP_002265534.1		FALSE	1859.12	1	FALSE	1
916.92	718.327	19.37	PREDICTED: beta-fructofuranosidase, soluble isoenzyme I isoform X1 [Vitis vinifera]		501.05	YENNPVMVPPAGIGSDDFRDPTTMWVGADGNWR	YENNPVMVPPAGIGSDDFRDPTTMWVGADGNWR	4	y	1	6	19.37	XP_002265534.1		FALSE	1859.12	1	FALSE	1
916.92	906.75	19.37	PREDICTED: beta-fructofuranosidase, soluble isoenzyme I isoform X1 [Vitis vinifera]		484.13	YENNPVMVPPAGIGSDDFRDPTTMWVGADGNWR	YENNPVMVPPAGIGSDDFRDPTTMWVGADGNWR	4	y	3	25	19.37	XP_002265534.1		FALSE	1859.12	1	FALSE	1
916.92	647.29	19.37	PREDICTED: beta-fructofuranosidase, soluble isoenzyme I isoform X1 [Vitis vinifera]		343.44	YENNPVMVPPAGIGSDDFRDPTTMWVGADGNWR	YENNPVMVPPAGIGSDDFRDPTTMWVGADGNWR	4	y	1	5	19.37	XP_002265534.1		FALSE	1859.12	1	FALSE	1
916.92	1142	19.37	PREDICTED: beta-fructofuranosidase, soluble isoenzyme I isoform X1 [Vitis vinifera]		322.44	YENNPVMVPPAGIGSDDFRDPTTMWVGADGNWR	YENNPVMVPPAGIGSDDFRDPTTMWVGADGNWR	4	y	2	20	19.37	XP_002265534.1		FALSE	1859.12	1	FALSE	1
916.92	916.92	19.37	PREDICTED: beta-fructofuranosidase, soluble isoenzyme I isoform X1 [Vitis vinifera]		316.22	YENNPVMVPPAGIGSDDFRDPTTMWVGADGNWR	YENNPVMVPPAGIGSDDFRDPTTMWVGADGNWR	4	y	4	33	19.37	XP_002265534.1		FALSE	1859.12	1	FALSE	1
916.92	521.199	19.37	PREDICTED: beta-fructofuranosidase, soluble isoenzyme I isoform X1 [Vitis vinifera]		281.66	YENNPVMVPPAGIGSDDFRDPTTMWVGADGNWR	YENNPVMVPPAGIGSDDFRDPTTMWVGADGNWR	4	b	1	4	19.37	XP_002265534.1		FALSE	1859.12	1	FALSE	1
916.92	1060.5	19.37	PREDICTED: beta-fructofuranosidase, soluble isoenzyme I isoform X1 [Vitis vinifera]		274.22	YENNPVMVPPAGIGSDDFRDPTTMWVGADGNWR	YENNPVMVPPAGIGSDDFRDPTTMWVGADGNWR	4	y	1	9	19.37	XP_002265534.1		FALSE	1859.12	1	FALSE	1
916.92	1396.13	19.37	PREDICTED: beta-fructofuranosidase, soluble isoenzyme I isoform X1 [Vitis vinifera]		273.09	YENNPVMVPPAGIGSDDFRDPTTMWVGADGNWR	YENNPVMVPPAGIGSDDFRDPTTMWVGADGNWR	4	b	2	25	19.37	XP_002265534.1		FALSE	1859.12	1	FALSE	1
916.92	1269.59	19.37	PREDICTED: beta-fructofuranosidase, soluble isoenzyme I isoform X1 [Vitis vinifera]		231	YENNPVMVPPAGIGSDDFRDPTTMWVGADGNWR	YENNPVMVPPAGIGSDDFRDPTTMWVGADGNWR	4	b	1	12	19.37	XP_002265534.1		FALSE	1859.12	1	FALSE	1
916.92	1237.57	19.37	PREDICTED: beta-fructofuranosidase, soluble isoenzyme I isoform X1 [Vitis vinifera]		210.09	YENNPVMVPPAGIGSDDFRDPTTMWVGADGNWR	YENNPVMVPPAGIGSDDFRDPTTMWVGADGNWR	4	b	2	23	19.37	XP_002265534.1		FALSE	1859.12	1	FALSE	1
916.92	954.944	19.37	PREDICTED: beta-fructofuranosidase, soluble isoenzyme I isoform X1 [Vitis vinifera]		189	YENNPVMVPPAGIGSDDFRDPTTMWVGADGNWR	YENNPVMVPPAGIGSDDFRDPTTMWVGADGNWR	4	y	2	16	19.37	XP_002265534.1		FALSE	1859.12	1	FALSE	1
916.92	1113.49	19.37	PREDICTED: beta-fructofuranosidase, soluble isoenzyme I isoform X1 [Vitis vinifera]		170.36	YENNPVMVPPAGIGSDDFRDPTTMWVGADGNWR	YENNPVMVPPAGIGSDDFRDPTTMWVGADGNWR	4	y	2	19	19.37	XP_002265534.1		FALSE	1859.12	1	FALSE	1
916.92	848.361	19.37	PREDICTED: beta-fructofuranosidase, soluble isoenzyme I isoform X1 [Vitis vinifera]		168	YENNPVMVPPAGIGSDDFRDPTTMWVGADGNWR	YENNPVMVPPAGIGSDDFRDPTTMWVGADGNWR	4	b	1	7	19.37	XP_002265534.1		FALSE	1859.12	1	FALSE	1
916.92	931.088	19.37	PREDICTED: beta-fructofuranosidase, soluble isoenzyme I isoform X1 [Vitis vinifera]		168	YENNPVMVPPAGIGSDDFRDPTTMWVGADGNWR	YENNPVMVPPAGIGSDDFRDPTTMWVGADGNWR	4	b	3	25	19.37	XP_002265534.1		FALSE	1859.12	1	FALSE	1
916.92	717.32	19.37	PREDICTED: beta-fructofuranosidase, soluble isoenzyme I isoform X1 [Vitis vinifera]		148.23	YENNPVMVPPAGIGSDDFRDPTTMWVGADGNWR	YENNPVMVPPAGIGSDDFRDPTTMWVGADGNWR	4	b	1	6	19.37	XP_002265534.1		FALSE	1859.12	1	FALSE	1
916.92	437.712	19.37	PREDICTED: beta-fructofuranosidase, soluble isoenzyme I isoform X1 [Vitis vinifera]		147	YENNPVMVPPAGIGSDDFRDPTTMWVGADGNWR	YENNPVMVPPAGIGSDDFRDPTTMWVGADGNWR	4	y	2	8	19.37	XP_002265534.1		FALSE	1859.12	1	FALSE	1
916.92	1509.69	19.37	PREDICTED: beta-fructofuranosidase, soluble isoenzyme I isoform X1 [Vitis vinifera]		147	YENNPVMVPPAGIGSDDFRDPTTMWVGADGNWR	YENNPVMVPPAGIGSDDFRDPTTMWVGADGNWR	4	b	2	28	19.37	XP_002265534.1		FALSE	1859.12	1	FALSE	1
916.92	530.752	19.37	PREDICTED: beta-fructofuranosidase, soluble isoenzyme I isoform X1 [Vitis vinifera]		126.1	YENNPVMVPPAGIGSDDFRDPTTMWVGADGNWR	YENNPVMVPPAGIGSDDFRDPTTMWVGADGNWR	4	y	2	9	19.37	XP_002265534.1		FALSE	1859.12	1	FALSE	1
916.92	557.247	19.37	PREDICTED: beta-fructofuranosidase, soluble isoenzyme I isoform X1 [Vitis vinifera]		107.92	YENNPVMVPPAGIGSDDFRDPTTMWVGADGNWR	YENNPVMVPPAGIGSDDFRDPTTMWVGADGNWR	4	y	4	19	19.37	XP_002265534.1		FALSE	1859.12	1	FALSE	1
916.92	983.118	19.37	PREDICTED: beta-fructofuranosidase, soluble isoenzyme I isoform X1 [Vitis vinifera]		105	YENNPVMVPPAGIGSDDFRDPTTMWVGADGNWR	YENNPVMVPPAGIGSDDFRDPTTMWVGADGNWR	4	b	3	27	19.37	XP_002265534.1		FALSE	1859.12	1	FALSE	1
916.92	1311.1	19.37	PREDICTED: beta-fructofuranosidase, soluble isoenzyme I isoform X1 [Vitis vinifera]		105	YENNPVMVPPAGIGSDDFRDPTTMWVGADGNWR	YENNPVMVPPAGIGSDDFRDPTTMWVGADGNWR	4	y	2	24	19.37	XP_002265534.1		FALSE	1859.12	1	FALSE	1
916.92	293.113	19.37	PREDICTED: beta-fructofuranosidase, soluble isoenzyme I isoform X1 [Vitis vinifera]		84	YENNPVMVPPAGIGSDDFRDPTTMWVGADGNWR	YENNPVMVPPAGIGSDDFRDPTTMWVGADGNWR	4	b	1	2	19.37	XP_002265534.1		FALSE	1859.12	1	FALSE	1
916.92	1030.48	19.37	PREDICTED: beta-fructofuranosidase, soluble isoenzyme I isoform X1 [Vitis vinifera]		84	YENNPVMVPPAGIGSDDFRDPTTMWVGADGNWR	YENNPVMVPPAGIGSDDFRDPTTMWVGADGNWR	4	b	2	19	19.37	XP_002265534.1		FALSE	1859.12	1	FALSE	1
916.92	1359.62	19.37	PREDICTED: beta-fructofuranosidase, soluble isoenzyme I isoform X1 [Vitis vinifera]		84	YENNPVMVPPAGIGSDDFRDPTTMWVGADGNWR	YENNPVMVPPAGIGSDDFRDPTTMWVGADGNWR	4	y	2	25	19.37	XP_002265534.1		FALSE	1859.12	1	FALSE	1
916.92	1382.68	19.37	PREDICTED: beta-fructofuranosidase, soluble isoenzyme I isoform X1 [Vitis vinifera]		84	YENNPVMVPPAGIGSDDFRDPTTMWVGADGNWR	YENNPVMVPPAGIGSDDFRDPTTMWVGADGNWR	4	b	1	13	19.37	XP_002265534.1		FALSE	1859.12	1	FALSE	1
916.92	175.119	19.37	PREDICTED: beta-fructofuranosidase, soluble isoenzyme I isoform X1 [Vitis vinifera]		63	YENNPVMVPPAGIGSDDFRDPTTMWVGADGNWR	YENNPVMVPPAGIGSDDFRDPTTMWVGADGNWR	4	y	1	1	19.37	XP_002265534.1		FALSE	1859.12	1	FALSE	1
916.92	1490.68	19.37	PREDICTED: beta-fructofuranosidase, soluble isoenzyme I isoform X1 [Vitis vinifera]		63	YENNPVMVPPAGIGSDDFRDPTTMWVGADGNWR	YENNPVMVPPAGIGSDDFRDPTTMWVGADGNWR	4	y	1	13	19.37	XP_002265534.1		FALSE	1859.12	1	FALSE	1
665.026	861.431	20.98	PREDICTED: beta-fructofuranosidase, soluble isoenzyme I isoform X1 [Vitis vinifera]		5374.28	TGTYLLLWPIEEVESLR	TGTYLLLW[Kyn]P[PYD]IEEVESLR	3	y	1	7	20.98	XP_002265534.1		FALSE	1841.23	1	FALSE	1		Trp->Kynurenin,Pro->Pyrrolidinone
665.026	510.282	20.98	PREDICTED: beta-fructofuranosidase, soluble isoenzyme I isoform X1 [Vitis vinifera]		2566	TGTYLLLWPIEEVESLR	TGTYLLLW[Kyn]P[PYD]IEEVESLR	3	b	2	9	20.98	XP_002265534.1		FALSE	1841.23	1	FALSE	1		Trp->Kynurenin,Pro->Pyrrolidinone
665.026	536.271	20.98	PREDICTED: beta-fructofuranosidase, soluble isoenzyme I isoform X1 [Vitis vinifera]		2480.39	TGTYLLLWPIEEVESLR	TGTYLLLW[Kyn]P[PYD]IEEVESLR	3	b	1	5	20.98	XP_002265534.1		FALSE	1841.23	1	FALSE	1		Trp->Kynurenin,Pro->Pyrrolidinone
665.026	732.389	20.98	PREDICTED: beta-fructofuranosidase, soluble isoenzyme I isoform X1 [Vitis vinifera]		1841.56	TGTYLLLWPIEEVESLR	TGTYLLLW[Kyn]P[PYD]IEEVESLR	3	y	1	6	20.98	XP_002265534.1		FALSE	1841.23	1	FALSE	1		Trp->Kynurenin,Pro->Pyrrolidinone
665.026	974.515	20.98	PREDICTED: beta-fructofuranosidase, soluble isoenzyme I isoform X1 [Vitis vinifera]		1734.72	TGTYLLLWPIEEVESLR	TGTYLLLW[Kyn]P[PYD]IEEVESLR	3	y	1	8	20.98	XP_002265534.1		FALSE	1841.23	1	FALSE	1		Trp->Kynurenin,Pro->Pyrrolidinone
665.026	603.346	20.98	PREDICTED: beta-fructofuranosidase, soluble isoenzyme I isoform X1 [Vitis vinifera]		1592.66	TGTYLLLWPIEEVESLR	TGTYLLLW[Kyn]P[PYD]IEEVESLR	3	y	1	5	20.98	XP_002265534.1		FALSE	1841.23	1	FALSE	1		Trp->Kynurenin,Pro->Pyrrolidinone
665.026	504.278	20.98	PREDICTED: beta-fructofuranosidase, soluble isoenzyme I isoform X1 [Vitis vinifera]		1146.45	TGTYLLLWPIEEVESLR	TGTYLLLW[Kyn]P[PYD]IEEVESLR	3	y	1	4	20.98	XP_002265534.1		FALSE	1841.23	1	FALSE	1		Trp->Kynurenin,Pro->Pyrrolidinone
665.026	375.235	20.98	PREDICTED: beta-fructofuranosidase, soluble isoenzyme I isoform X1 [Vitis vinifera]		1080.56	TGTYLLLWPIEEVESLR	TGTYLLLW[Kyn]P[PYD]IEEVESLR	3	y	1	3	20.98	XP_002265534.1		FALSE	1841.23	1	FALSE	1		Trp->Kynurenin,Pro->Pyrrolidinone
665.026	175.119	20.98	PREDICTED: beta-fructofuranosidase, soluble isoenzyme I isoform X1 [Vitis vinifera]		665.8	TGTYLLLWPIEEVESLR	TGTYLLLW[Kyn]P[PYD]IEEVESLR	3	y	1	1	20.98	XP_002265534.1		FALSE	1841.23	1	FALSE	1		Trp->Kynurenin,Pro->Pyrrolidinone
665.026	665.026	20.98	PREDICTED: beta-fructofuranosidase, soluble isoenzyme I isoform X1 [Vitis vinifera]		334.79	TGTYLLLWPIEEVESLR	TGTYLLLW[Kyn]P[PYD]IEEVESLR	3	y	3	17	20.98	XP_002265534.1		FALSE	1841.23	1	FALSE	1		Trp->Kynurenin,Pro->Pyrrolidinone
665.026	695.866	20.98	PREDICTED: beta-fructofuranosidase, soluble isoenzyme I isoform X1 [Vitis vinifera]		311.04	TGTYLLLWPIEEVESLR	TGTYLLLW[Kyn]P[PYD]IEEVESLR	3	b	2	12	20.98	XP_002265534.1		FALSE	1841.23	1	FALSE	1		Trp->Kynurenin,Pro->Pyrrolidinone
665.026	631.344	20.98	PREDICTED: beta-fructofuranosidase, soluble isoenzyme I isoform X1 [Vitis vinifera]		268	TGTYLLLWPIEEVESLR	TGTYLLLW[Kyn]P[PYD]IEEVESLR	3	y	3	16	20.98	XP_002265534.1		FALSE	1841.23	1	FALSE	1		Trp->Kynurenin,Pro->Pyrrolidinone
665.026	566.824	20.98	PREDICTED: beta-fructofuranosidase, soluble isoenzyme I isoform X1 [Vitis vinifera]		216.63	TGTYLLLWPIEEVESLR	TGTYLLLW[Kyn]P[PYD]IEEVESLR	3	b	2	10	20.98	XP_002265534.1		FALSE	1841.23	1	FALSE	1		Trp->Kynurenin,Pro->Pyrrolidinone
665.026	1132.64	20.98	PREDICTED: beta-fructofuranosidase, soluble isoenzyme I isoform X1 [Vitis vinifera]		194.59	TGTYLLLWPIEEVESLR	TGTYLLLW[Kyn]P[PYD]IEEVESLR	3	b	1	10	20.98	XP_002265534.1		FALSE	1841.23	1	FALSE	1		Trp->Kynurenin,Pro->Pyrrolidinone
665.026	288.203	20.98	PREDICTED: beta-fructofuranosidase, soluble isoenzyme I isoform X1 [Vitis vinifera]		189.66	TGTYLLLWPIEEVESLR	TGTYLLLW[Kyn]P[PYD]IEEVESLR	3	y	1	2	20.98	XP_002265534.1		FALSE	1841.23	1	FALSE	1		Trp->Kynurenin,Pro->Pyrrolidinone
665.026	431.219	20.98	PREDICTED: beta-fructofuranosidase, soluble isoenzyme I isoform X1 [Vitis vinifera]		165.04	TGTYLLLWPIEEVESLR	TGTYLLLW[Kyn]P[PYD]IEEVESLR	3	y	2	7	20.98	XP_002265534.1		FALSE	1841.23	1	FALSE	1		Trp->Kynurenin,Pro->Pyrrolidinone
665.026	745.401	20.98	PREDICTED: beta-fructofuranosidase, soluble isoenzyme I isoform X1 [Vitis vinifera]		122.54	TGTYLLLWPIEEVESLR	TGTYLLLW[Kyn]P[PYD]IEEVESLR	3	b	2	13	20.98	XP_002265534.1		FALSE	1841.23	1	FALSE	1		Trp->Kynurenin,Pro->Pyrrolidinone
665.026	464.247	20.98	PREDICTED: beta-fructofuranosidase, soluble isoenzyme I isoform X1 [Vitis vinifera]		81	TGTYLLLWPIEEVESLR	TGTYLLLW[Kyn]P[PYD]IEEVESLR	3	b	3	12	20.98	XP_002265534.1		FALSE	1841.23	1	FALSE	1		Trp->Kynurenin,Pro->Pyrrolidinone
665.026	809.922	20.98	PREDICTED: beta-fructofuranosidase, soluble isoenzyme I isoform X1 [Vitis vinifera]		71.05	TGTYLLLWPIEEVESLR	TGTYLLLW[Kyn]P[PYD]IEEVESLR	3	b	2	14	20.98	XP_002265534.1		FALSE	1841.23	1	FALSE	1		Trp->Kynurenin,Pro->Pyrrolidinone
665.026	1261.68	20.98	PREDICTED: beta-fructofuranosidase, soluble isoenzyme I isoform X1 [Vitis vinifera]		50.05	TGTYLLLWPIEEVESLR	TGTYLLLW[Kyn]P[PYD]IEEVESLR	3	b	1	11	20.98	XP_002265534.1		FALSE	1841.23	1	FALSE	1		Trp->Kynurenin,Pro->Pyrrolidinone
665.026	1019.56	20.98	PREDICTED: beta-fructofuranosidase, soluble isoenzyme I isoform X1 [Vitis vinifera]		50	TGTYLLLWPIEEVESLR	TGTYLLLW[Kyn]P[PYD]IEEVESLR	3	b	1	9	20.98	XP_002265534.1		FALSE	1841.23	1	FALSE	1		Trp->Kynurenin,Pro->Pyrrolidinone
665.026	1390.73	20.98	PREDICTED: beta-fructofuranosidase, soluble isoenzyme I isoform X1 [Vitis vinifera]		40	TGTYLLLWPIEEVESLR	TGTYLLLW[Kyn]P[PYD]IEEVESLR	3	b	1	12	20.98	XP_002265534.1		FALSE	1841.23	1	FALSE	1		Trp->Kynurenin,Pro->Pyrrolidinone
665.026	1041.56	20.98	PREDICTED: beta-fructofuranosidase, soluble isoenzyme I isoform X1 [Vitis vinifera]		21	TGTYLLLWPIEEVESLR	TGTYLLLW[Kyn]P[PYD]IEEVESLR	3	y	1	9	20.98	XP_002265534.1		FALSE	1841.23	1	FALSE	1		Trp->Kynurenin,Pro->Pyrrolidinone
639.005	1282.65	16.85	PREDICTED: beta-fructofuranosidase, soluble isoenzyme I isoform X1 [Vitis vinifera]		1793.48	IYGSIVPVLDDEKPTMR	IYGSIVPVLDD[Dhy]EKPTMR	3	y	1	11	16.85	XP_002265534.1		FALSE	1772.76	1	FALSE	1		Dehydrated
639.005	641.827	16.85	PREDICTED: beta-fructofuranosidase, soluble isoenzyme I isoform X1 [Vitis vinifera]		1507.19	IYGSIVPVLDDEKPTMR	IYGSIVPVLDD[Dhy]EKPTMR	3	y	2	11	16.85	XP_002265534.1		FALSE	1772.76	1	FALSE	1		Dehydrated
639.005	819.93	16.85	PREDICTED: beta-fructofuranosidase, soluble isoenzyme I isoform X1 [Vitis vinifera]		1314.14	IYGSIVPVLDDEKPTMR	IYGSIVPVLDD[Dhy]EKPTMR	3	y	2	15	16.85	XP_002265534.1		FALSE	1772.76	1	FALSE	1		Dehydrated
639.005	277.165	16.85	PREDICTED: beta-fructofuranosidase, soluble isoenzyme I isoform X1 [Vitis vinifera]		525	IYGSIVPVLDDEKPTMR	IYGSIVPVLDD[Dhy]EKPTMR	3	b	3	8	16.85	XP_002265534.1		FALSE	1772.76	1	FALSE	1		Dehydrated
639.005	901.461	16.85	PREDICTED: beta-fructofuranosidase, soluble isoenzyme I isoform X1 [Vitis vinifera]		462	IYGSIVPVLDDEKPTMR	IYGSIVPVLDD[Dhy]EKPTMR	3	y	2	16	16.85	XP_002265534.1		FALSE	1772.76	1	FALSE	1		Dehydrated
639.005	639.005	16.85	PREDICTED: beta-fructofuranosidase, soluble isoenzyme I isoform X1 [Vitis vinifera]		407.35	IYGSIVPVLDDEKPTMR	IYGSIVPVLDD[Dhy]EKPTMR	3	y	3	17	16.85	XP_002265534.1		FALSE	1772.76	1	FALSE	1		Dehydrated
639.005	1086.52	16.85	PREDICTED: beta-fructofuranosidase, soluble isoenzyme I isoform X1 [Vitis vinifera]		399.1	IYGSIVPVLDDEKPTMR	IYGSIVPVLDD[Dhy]EKPTMR	3	y	1	9	16.85	XP_002265534.1		FALSE	1772.76	1	FALSE	1		Dehydrated
639.005	642.33	16.85	PREDICTED: beta-fructofuranosidase, soluble isoenzyme I isoform X1 [Vitis vinifera]		399	IYGSIVPVLDDEKPTMR	IYGSIVPVLDD[Dhy]EKPTMR	3	b	2	12	16.85	XP_002265534.1		FALSE	1772.76	1	FALSE	1		Dehydrated
639.005	504.26	16.85	PREDICTED: beta-fructofuranosidase, soluble isoenzyme I isoform X1 [Vitis vinifera]		379.23	IYGSIVPVLDDEKPTMR	IYGSIVPVLDD[Dhy]EKPTMR	3	y	1	4	16.85	XP_002265534.1		FALSE	1772.76	1	FALSE	1		Dehydrated
639.005	1283.65	16.85	PREDICTED: beta-fructofuranosidase, soluble isoenzyme I isoform X1 [Vitis vinifera]		315.09	IYGSIVPVLDDEKPTMR	IYGSIVPVLDD[Dhy]EKPTMR	3	b	1	12	16.85	XP_002265534.1		FALSE	1772.76	1	FALSE	1		Dehydrated
639.005	691.361	16.85	PREDICTED: beta-fructofuranosidase, soluble isoenzyme I isoform X1 [Vitis vinifera]		279.31	IYGSIVPVLDDEKPTMR	IYGSIVPVLDD[Dhy]EKPTMR	3	y	2	12	16.85	XP_002265534.1		FALSE	1772.76	1	FALSE	1		Dehydrated
639.005	632.355	16.85	PREDICTED: beta-fructofuranosidase, soluble isoenzyme I isoform X1 [Vitis vinifera]		253.32	IYGSIVPVLDDEKPTMR	IYGSIVPVLDD[Dhy]EKPTMR	3	y	1	5	16.85	XP_002265534.1		FALSE	1772.76	1	FALSE	1		Dehydrated
639.005	1185.59	16.85	PREDICTED: beta-fructofuranosidase, soluble isoenzyme I isoform X1 [Vitis vinifera]		232.23	IYGSIVPVLDDEKPTMR	IYGSIVPVLDD[Dhy]EKPTMR	3	y	1	10	16.85	XP_002265534.1		FALSE	1772.76	1	FALSE	1		Dehydrated
639.005	973.441	16.85	PREDICTED: beta-fructofuranosidase, soluble isoenzyme I isoform X1 [Vitis vinifera]		232.13	IYGSIVPVLDDEKPTMR	IYGSIVPVLDD[Dhy]EKPTMR	3	y	1	8	16.85	XP_002265534.1		FALSE	1772.76	1	FALSE	1		Dehydrated
639.005	761.397	16.85	PREDICTED: beta-fructofuranosidase, soluble isoenzyme I isoform X1 [Vitis vinifera]		190.23	IYGSIVPVLDDEKPTMR	IYGSIVPVLDD[Dhy]EKPTMR	3	y	1	6	16.85	XP_002265534.1		FALSE	1772.76	1	FALSE	1		Dehydrated
639.005	747.903	16.85	PREDICTED: beta-fructofuranosidase, soluble isoenzyme I isoform X1 [Vitis vinifera]		148.04	IYGSIVPVLDDEKPTMR	IYGSIVPVLDD[Dhy]EKPTMR	3	y	2	13	16.85	XP_002265534.1		FALSE	1772.76	1	FALSE	1		Dehydrated
639.005	791.419	16.85	PREDICTED: beta-fructofuranosidase, soluble isoenzyme I isoform X1 [Vitis vinifera]		147	IYGSIVPVLDDEKPTMR	IYGSIVPVLDD[Dhy]EKPTMR	3	y	2	14	16.85	XP_002265534.1		FALSE	1772.76	1	FALSE	1		Dehydrated
639.005	421.208	16.85	PREDICTED: beta-fructofuranosidase, soluble isoenzyme I isoform X1 [Vitis vinifera]		126	IYGSIVPVLDDEKPTMR	IYGSIVPVLDD[Dhy]EKPTMR	3	b	1	4	16.85	XP_002265534.1		FALSE	1772.76	1	FALSE	1		Dehydrated
639.005	543.766	16.85	PREDICTED: beta-fructofuranosidase, soluble isoenzyme I isoform X1 [Vitis vinifera]		105.1	IYGSIVPVLDDEKPTMR	IYGSIVPVLDD[Dhy]EKPTMR	3	y	2	9	16.85	XP_002265534.1		FALSE	1772.76	1	FALSE	1		Dehydrated
639.005	334.176	16.85	PREDICTED: beta-fructofuranosidase, soluble isoenzyme I isoform X1 [Vitis vinifera]		105	IYGSIVPVLDDEKPTMR	IYGSIVPVLDD[Dhy]EKPTMR	3	b	1	3	16.85	XP_002265534.1		FALSE	1772.76	1	FALSE	1		Dehydrated
639.005	487.224	16.85	PREDICTED: beta-fructofuranosidase, soluble isoenzyme I isoform X1 [Vitis vinifera]		105	IYGSIVPVLDDEKPTMR	IYGSIVPVLDD[Dhy]EKPTMR	3	y	2	8	16.85	XP_002265534.1		FALSE	1772.76	1	FALSE	1		Dehydrated
639.005	633.361	16.85	PREDICTED: beta-fructofuranosidase, soluble isoenzyme I isoform X1 [Vitis vinifera]		57.45	IYGSIVPVLDDEKPTMR	IYGSIVPVLDD[Dhy]EKPTMR	3	b	1	6	16.85	XP_002265534.1		FALSE	1772.76	1	FALSE	1		Dehydrated
639.005	1381.71	16.85	PREDICTED: beta-fructofuranosidase, soluble isoenzyme I isoform X1 [Vitis vinifera]		42	IYGSIVPVLDDEKPTMR	IYGSIVPVLDD[Dhy]EKPTMR	3	y	1	12	16.85	XP_002265534.1		FALSE	1772.76	1	FALSE	1		Dehydrated
414.903	472.288	14.17	PREDICTED: beta-fructofuranosidase, soluble isoenzyme I isoform X1 [Vitis vinifera]		1168.6	KGWASLQSIPR	KGWASLQSIPR	3	y	1	4	14.17	XP_002265534.1		FALSE	1765.22	1	FALSE	1
414.903	272.172	14.17	PREDICTED: beta-fructofuranosidase, soluble isoenzyme I isoform X1 [Vitis vinifera]		673.03	KGWASLQSIPR	KGWASLQSIPR	3	y	1	2	14.17	XP_002265534.1		FALSE	1765.22	1	FALSE	1
414.903	175.119	14.17	PREDICTED: beta-fructofuranosidase, soluble isoenzyme I isoform X1 [Vitis vinifera]		672	KGWASLQSIPR	KGWASLQSIPR	3	y	1	1	14.17	XP_002265534.1		FALSE	1765.22	1	FALSE	1
414.903	530.272	14.17	PREDICTED: beta-fructofuranosidase, soluble isoenzyme I isoform X1 [Vitis vinifera]		358.23	KGWASLQSIPR	KGWASLQSIPR	3	b	1	5	14.17	XP_002265534.1		FALSE	1765.22	1	FALSE	1
414.903	158.101	14.17	PREDICTED: beta-fructofuranosidase, soluble isoenzyme I isoform X1 [Vitis vinifera]		273	KGWASLQSIPR	KGWASLQSIPR	3	y	3	4	14.17	XP_002265534.1		FALSE	1765.22	1	FALSE	1
414.903	600.346	14.17	PREDICTED: beta-fructofuranosidase, soluble isoenzyme I isoform X1 [Vitis vinifera]		173.27	KGWASLQSIPR	KGWASLQSIPR	3	y	1	5	14.17	XP_002265534.1		FALSE	1765.22	1	FALSE	1
414.903	643.356	14.17	PREDICTED: beta-fructofuranosidase, soluble isoenzyme I isoform X1 [Vitis vinifera]		148.32	KGWASLQSIPR	KGWASLQSIPR	3	b	1	6	14.17	XP_002265534.1		FALSE	1765.22	1	FALSE	1
414.903	372.205	14.17	PREDICTED: beta-fructofuranosidase, soluble isoenzyme I isoform X1 [Vitis vinifera]		126	KGWASLQSIPR	KGWASLQSIPR	3	y	3	10	14.17	XP_002265534.1		FALSE	1765.22	1	FALSE	1
414.903	443.24	14.17	PREDICTED: beta-fructofuranosidase, soluble isoenzyme I isoform X1 [Vitis vinifera]		105	KGWASLQSIPR	KGWASLQSIPR	3	b	1	4	14.17	XP_002265534.1		FALSE	1765.22	1	FALSE	1
1232.22	1232.22	19.3	PREDICTED: beta-fructofuranosidase, soluble isoenzyme I isoform X1 [Vitis vinifera]		12805.5	YENNPVMVPPAGIGSDDFRDPTTMWVGADGNWR	YENNPVMVPP[PGP]AGIGSDDFRDPTTM[Oxi]WVGADGNWR	3	y	3	33	19.3	XP_002265534.1		FALSE	1602.6	1	FALSE	1		Pro->pyro-Glu,Oxidation
1232.22	1374.61	19.3	PREDICTED: beta-fructofuranosidase, soluble isoenzyme I isoform X1 [Vitis vinifera]		6633.91	YENNPVMVPPAGIGSDDFRDPTTMWVGADGNWR	YENNPVMVPP[PGP]AGIGSDDFRDPTTM[Oxi]WVGADGNWR	3	y	2	25	19.3	XP_002265534.1		FALSE	1602.6	1	FALSE	1		Pro->pyro-Glu,Oxidation
1232.22	947.429	19.3	PREDICTED: beta-fructofuranosidase, soluble isoenzyme I isoform X1 [Vitis vinifera]		1992.04	YENNPVMVPPAGIGSDDFRDPTTMWVGADGNWR	YENNPVMVPP[PGP]AGIGSDDFRDPTTM[Oxi]WVGADGNWR	3	b	1	8	19.3	XP_002265534.1		FALSE	1602.6	1	FALSE	1		Pro->pyro-Glu,Oxidation
1232.22	1587.72	19.3	PREDICTED: beta-fructofuranosidase, soluble isoenzyme I isoform X1 [Vitis vinifera]		1340.27	YENNPVMVPPAGIGSDDFRDPTTMWVGADGNWR	YENNPVMVPP[PGP]AGIGSDDFRDPTTM[Oxi]WVGADGNWR	3	y	2	29	19.3	XP_002265534.1		FALSE	1602.6	1	FALSE	1		Pro->pyro-Glu,Oxidation
1232.22	1424.14	19.3	PREDICTED: beta-fructofuranosidase, soluble isoenzyme I isoform X1 [Vitis vinifera]		1159.9	YENNPVMVPPAGIGSDDFRDPTTMWVGADGNWR	YENNPVMVPP[PGP]AGIGSDDFRDPTTM[Oxi]WVGADGNWR	3	y	2	26	19.3	XP_002265534.1		FALSE	1602.6	1	FALSE	1		Pro->pyro-Glu,Oxidation
1232.22	1489.66	19.3	PREDICTED: beta-fructofuranosidase, soluble isoenzyme I isoform X1 [Vitis vinifera]		609.91	YENNPVMVPPAGIGSDDFRDPTTMWVGADGNWR	YENNPVMVPP[PGP]AGIGSDDFRDPTTM[Oxi]WVGADGNWR	3	y	2	27	19.3	XP_002265534.1		FALSE	1602.6	1	FALSE	1		Pro->pyro-Glu,Oxidation
1232.22	532.263	19.3	PREDICTED: beta-fructofuranosidase, soluble isoenzyme I isoform X1 [Vitis vinifera]		574.64	YENNPVMVPPAGIGSDDFRDPTTMWVGADGNWR	YENNPVMVPP[PGP]AGIGSDDFRDPTTM[Oxi]WVGADGNWR	3	y	1	4	19.3	XP_002265534.1		FALSE	1602.6	1	FALSE	1		Pro->pyro-Glu,Oxidation
1232.22	521.199	19.3	PREDICTED: beta-fructofuranosidase, soluble isoenzyme I isoform X1 [Vitis vinifera]		472.14	YENNPVMVPPAGIGSDDFRDPTTMWVGADGNWR	YENNPVMVPP[PGP]AGIGSDDFRDPTTM[Oxi]WVGADGNWR	3	b	1	4	19.3	XP_002265534.1		FALSE	1602.6	1	FALSE	1		Pro->pyro-Glu,Oxidation
1232.22	848.361	19.3	PREDICTED: beta-fructofuranosidase, soluble isoenzyme I isoform X1 [Vitis vinifera]		350.55	YENNPVMVPPAGIGSDDFRDPTTMWVGADGNWR	YENNPVMVPP[PGP]AGIGSDDFRDPTTM[Oxi]WVGADGNWR	3	b	1	7	19.3	XP_002265534.1		FALSE	1602.6	1	FALSE	1		Pro->pyro-Glu,Oxidation
1232.22	717.32	19.3	PREDICTED: beta-fructofuranosidase, soluble isoenzyme I isoform X1 [Vitis vinifera]		256.63	YENNPVMVPPAGIGSDDFRDPTTMWVGADGNWR	YENNPVMVPP[PGP]AGIGSDDFRDPTTM[Oxi]WVGADGNWR	3	b	1	6	19.3	XP_002265534.1		FALSE	1602.6	1	FALSE	1		Pro->pyro-Glu,Oxidation
1232.22	1539.2	19.3	PREDICTED: beta-fructofuranosidase, soluble isoenzyme I isoform X1 [Vitis vinifera]		144.59	YENNPVMVPPAGIGSDDFRDPTTMWVGADGNWR	YENNPVMVPP[PGP]AGIGSDDFRDPTTM[Oxi]WVGADGNWR	3	y	2	28	19.3	XP_002265534.1		FALSE	1602.6	1	FALSE	1		Pro->pyro-Glu,Oxidation
1232.22	293.113	19.3	PREDICTED: beta-fructofuranosidase, soluble isoenzyme I isoform X1 [Vitis vinifera]		124.63	YENNPVMVPPAGIGSDDFRDPTTMWVGADGNWR	YENNPVMVPP[PGP]AGIGSDDFRDPTTM[Oxi]WVGADGNWR	3	b	1	2	19.3	XP_002265534.1		FALSE	1602.6	1	FALSE	1		Pro->pyro-Glu,Oxidation
1232.22	1326.08	19.3	PREDICTED: beta-fructofuranosidase, soluble isoenzyme I isoform X1 [Vitis vinifera]		124.09	YENNPVMVPPAGIGSDDFRDPTTMWVGADGNWR	YENNPVMVPP[PGP]AGIGSDDFRDPTTM[Oxi]WVGADGNWR	3	y	2	24	19.3	XP_002265534.1		FALSE	1602.6	1	FALSE	1		Pro->pyro-Glu,Oxidation
1232.22	775.348	19.3	PREDICTED: beta-fructofuranosidase, soluble isoenzyme I isoform X1 [Vitis vinifera]		112	YENNPVMVPPAGIGSDDFRDPTTMWVGADGNWR	YENNPVMVPP[PGP]AGIGSDDFRDPTTM[Oxi]WVGADGNWR	3	y	1	7	19.3	XP_002265534.1		FALSE	1602.6	1	FALSE	1		Pro->pyro-Glu,Oxidation
1232.22	407.156	19.3	PREDICTED: beta-fructofuranosidase, soluble isoenzyme I isoform X1 [Vitis vinifera]		102.63	YENNPVMVPPAGIGSDDFRDPTTMWVGADGNWR	YENNPVMVPP[PGP]AGIGSDDFRDPTTM[Oxi]WVGADGNWR	3	b	1	3	19.3	XP_002265534.1		FALSE	1602.6	1	FALSE	1		Pro->pyro-Glu,Oxidation
1232.22	1226.55	19.3	PREDICTED: beta-fructofuranosidase, soluble isoenzyme I isoform X1 [Vitis vinifera]		102.12	YENNPVMVPPAGIGSDDFRDPTTMWVGADGNWR	YENNPVMVPP[PGP]AGIGSDDFRDPTTM[Oxi]WVGADGNWR	3	b	1	11	19.3	XP_002265534.1		FALSE	1602.6	1	FALSE	1		Pro->pyro-Glu,Oxidation
1232.22	916.742	19.3	PREDICTED: beta-fructofuranosidase, soluble isoenzyme I isoform X1 [Vitis vinifera]		102	YENNPVMVPPAGIGSDDFRDPTTMWVGADGNWR	YENNPVMVPP[PGP]AGIGSDDFRDPTTM[Oxi]WVGADGNWR	3	y	3	25	19.3	XP_002265534.1		FALSE	1602.6	1	FALSE	1		Pro->pyro-Glu,Oxidation
1232.22	618.252	19.3	PREDICTED: beta-fructofuranosidase, soluble isoenzyme I isoform X1 [Vitis vinifera]		82	YENNPVMVPPAGIGSDDFRDPTTMWVGADGNWR	YENNPVMVPP[PGP]AGIGSDDFRDPTTM[Oxi]WVGADGNWR	3	b	1	5	19.3	XP_002265534.1		FALSE	1602.6	1	FALSE	1		Pro->pyro-Glu,Oxidation
1232.22	1226.21	19.3	PREDICTED: beta-fructofuranosidase, soluble isoenzyme I isoform X1 [Vitis vinifera]		62.04	YENNPVMVPPAGIGSDDFRDPTTMWVGADGNWR	YENNPVMVPP[PGP]AGIGSDDFRDPTTM[Oxi]WVGADGNWR	3	b	3	33	19.3	XP_002265534.1		FALSE	1602.6	1	FALSE	1		Pro->pyro-Glu,Oxidation
1232.22	1058.82	19.3	PREDICTED: beta-fructofuranosidase, soluble isoenzyme I isoform X1 [Vitis vinifera]		61.58	YENNPVMVPPAGIGSDDFRDPTTMWVGADGNWR	YENNPVMVPP[PGP]AGIGSDDFRDPTTM[Oxi]WVGADGNWR	3	y	3	29	19.3	XP_002265534.1		FALSE	1602.6	1	FALSE	1		Pro->pyro-Glu,Oxidation
1232.22	1582.19	19.3	PREDICTED: beta-fructofuranosidase, soluble isoenzyme I isoform X1 [Vitis vinifera]		61.54	YENNPVMVPPAGIGSDDFRDPTTMWVGADGNWR	YENNPVMVPP[PGP]AGIGSDDFRDPTTM[Oxi]WVGADGNWR	3	b	2	29	19.3	XP_002265534.1		FALSE	1602.6	1	FALSE	1		Pro->pyro-Glu,Oxidation
1232.22	175.119	19.3	PREDICTED: beta-fructofuranosidase, soluble isoenzyme I isoform X1 [Vitis vinifera]		60	YENNPVMVPPAGIGSDDFRDPTTMWVGADGNWR	YENNPVMVPP[PGP]AGIGSDDFRDPTTM[Oxi]WVGADGNWR	3	y	1	1	19.3	XP_002265534.1		FALSE	1602.6	1	FALSE	1		Pro->pyro-Glu,Oxidation
1232.22	1318.08	19.3	PREDICTED: beta-fructofuranosidase, soluble isoenzyme I isoform X1 [Vitis vinifera]		52	YENNPVMVPPAGIGSDDFRDPTTMWVGADGNWR	YENNPVMVPP[PGP]AGIGSDDFRDPTTM[Oxi]WVGADGNWR	3	b	2	24	19.3	XP_002265534.1		FALSE	1602.6	1	FALSE	1		Pro->pyro-Glu,Oxidation
1232.22	1060.5	19.3	PREDICTED: beta-fructofuranosidase, soluble isoenzyme I isoform X1 [Vitis vinifera]		50.04	YENNPVMVPPAGIGSDDFRDPTTMWVGADGNWR	YENNPVMVPP[PGP]AGIGSDDFRDPTTM[Oxi]WVGADGNWR	3	y	1	9	19.3	XP_002265534.1		FALSE	1602.6	1	FALSE	1		Pro->pyro-Glu,Oxidation
1232.22	361.198	19.3	PREDICTED: beta-fructofuranosidase, soluble isoenzyme I isoform X1 [Vitis vinifera]		41	YENNPVMVPPAGIGSDDFRDPTTMWVGADGNWR	YENNPVMVPP[PGP]AGIGSDDFRDPTTM[Oxi]WVGADGNWR	3	y	1	2	19.3	XP_002265534.1		FALSE	1602.6	1	FALSE	1		Pro->pyro-Glu,Oxidation
1232.22	159.085	19.3	PREDICTED: beta-fructofuranosidase, soluble isoenzyme I isoform X1 [Vitis vinifera]		40	YENNPVMVPPAGIGSDDFRDPTTMWVGADGNWR	YENNPVMVPP[PGP]AGIGSDDFRDPTTM[Oxi]WVGADGNWR	3	y	3	3	19.3	XP_002265534.1		FALSE	1602.6	1	FALSE	1		Pro->pyro-Glu,Oxidation
607.824	166.086	16.9	PREDICTED: beta-fructofuranosidase, soluble isoenzyme I isoform X1 [Vitis vinifera]		1300.18	VLVDHSIVEGF	VLVDHSIVEGF	2	y	1	1	16.9	XP_002265534.1		FALSE	1520.62	1	FALSE	1
607.824	764.43	16.9	PREDICTED: beta-fructofuranosidase, soluble isoenzyme I isoform X1 [Vitis vinifera]		888.12	VLVDHSIVEGF	VLVDHSIVEGF	2	b	1	7	16.9	XP_002265534.1		FALSE	1520.62	1	FALSE	1
607.824	651.335	16.9	PREDICTED: beta-fructofuranosidase, soluble isoenzyme I isoform X1 [Vitis vinifera]		680.48	VLVDHSIVEGF	VLVDHSIVEGF	2	y	1	6	16.9	XP_002265534.1		FALSE	1520.62	1	FALSE	1
607.824	992.541	16.9	PREDICTED: beta-fructofuranosidase, soluble isoenzyme I isoform X1 [Vitis vinifera]		653.36	VLVDHSIVEGF	VLVDHSIVEGF	2	b	1	9	16.9	XP_002265534.1		FALSE	1520.62	1	FALSE	1
607.824	223.108	16.9	PREDICTED: beta-fructofuranosidase, soluble isoenzyme I isoform X1 [Vitis vinifera]		558.86	VLVDHSIVEGF	VLVDHSIVEGF	2	y	1	2	16.9	XP_002265534.1		FALSE	1520.62	1	FALSE	1
607.824	863.499	16.9	PREDICTED: beta-fructofuranosidase, soluble isoenzyme I isoform X1 [Vitis vinifera]		526.22	VLVDHSIVEGF	VLVDHSIVEGF	2	b	1	8	16.9	XP_002265534.1		FALSE	1520.62	1	FALSE	1
607.824	352.15	16.9	PREDICTED: beta-fructofuranosidase, soluble isoenzyme I isoform X1 [Vitis vinifera]		485.16	VLVDHSIVEGF	VLVDHSIVEGF	2	y	1	3	16.9	XP_002265534.1		FALSE	1520.62	1	FALSE	1
607.824	213.16	16.9	PREDICTED: beta-fructofuranosidase, soluble isoenzyme I isoform X1 [Vitis vinifera]		309.18	VLVDHSIVEGF	VLVDHSIVEGF	2	b	1	2	16.9	XP_002265534.1		FALSE	1520.62	1	FALSE	1
607.824	1049.56	16.9	PREDICTED: beta-fructofuranosidase, soluble isoenzyme I isoform X1 [Vitis vinifera]		279.41	VLVDHSIVEGF	VLVDHSIVEGF	2	b	1	10	16.9	XP_002265534.1		FALSE	1520.62	1	FALSE	1
607.824	607.824	16.9	PREDICTED: beta-fructofuranosidase, soluble isoenzyme I isoform X1 [Vitis vinifera]		210	VLVDHSIVEGF	VLVDHSIVEGF	2	y	2	11	16.9	XP_002265534.1		FALSE	1520.62	1	FALSE	1
607.824	1002.49	16.9	PREDICTED: beta-fructofuranosidase, soluble isoenzyme I isoform X1 [Vitis vinifera]		153.41	VLVDHSIVEGF	VLVDHSIVEGF	2	y	1	9	16.9	XP_002265534.1		FALSE	1520.62	1	FALSE	1
607.824	564.314	16.9	PREDICTED: beta-fructofuranosidase, soluble isoenzyme I isoform X1 [Vitis vinifera]		106.14	VLVDHSIVEGF	VLVDHSIVEGF	2	b	1	5	16.9	XP_002265534.1		FALSE	1520.62	1	FALSE	1
607.824	1115.57	16.9	PREDICTED: beta-fructofuranosidase, soluble isoenzyme I isoform X1 [Vitis vinifera]		42	VLVDHSIVEGF	VLVDHSIVEGF	2	y	1	10	16.9	XP_002265534.1		FALSE	1520.62	1	FALSE	1
703.688	789.441	17.48	PREDICTED: beta-fructofuranosidase, soluble isoenzyme I isoform X1 [Vitis vinifera]		2052.2	RILYGWISEGDIESDDLK	RILYGWISEGDIESDDLK	3	b	1	6	17.48	XP_002265534.1		FALSE	1487.3	1	FALSE	1
703.688	991.458	17.48	PREDICTED: beta-fructofuranosidase, soluble isoenzyme I isoform X1 [Vitis vinifera]		1026.19	RILYGWISEGDIESDDLK	RILYGWISEGDIESDDLK	3	y	1	9	17.48	XP_002265534.1		FALSE	1487.3	1	FALSE	1
703.688	603.361	17.48	PREDICTED: beta-fructofuranosidase, soluble isoenzyme I isoform X1 [Vitis vinifera]		862.13	RILYGWISEGDIESDDLK	RILYGWISEGDIESDDLK	3	b	1	5	17.48	XP_002265534.1		FALSE	1487.3	1	FALSE	1
703.688	902.525	17.48	PREDICTED: beta-fructofuranosidase, soluble isoenzyme I isoform X1 [Vitis vinifera]		737.26	RILYGWISEGDIESDDLK	RILYGWISEGDIESDDLK	3	b	1	7	17.48	XP_002265534.1		FALSE	1487.3	1	FALSE	1
703.688	706.325	17.48	PREDICTED: beta-fructofuranosidase, soluble isoenzyme I isoform X1 [Vitis vinifera]		716.27	RILYGWISEGDIESDDLK	RILYGWISEGDIESDDLK	3	y	1	6	17.48	XP_002265534.1		FALSE	1487.3	1	FALSE	1
703.688	577.283	17.48	PREDICTED: beta-fructofuranosidase, soluble isoenzyme I isoform X1 [Vitis vinifera]		589.13	RILYGWISEGDIESDDLK	RILYGWISEGDIESDDLK	3	y	1	5	17.48	XP_002265534.1		FALSE	1487.3	1	FALSE	1
703.688	819.409	17.48	PREDICTED: beta-fructofuranosidase, soluble isoenzyme I isoform X1 [Vitis vinifera]		373.29	RILYGWISEGDIESDDLK	RILYGWISEGDIESDDLK	3	y	1	7	17.48	XP_002265534.1		FALSE	1487.3	1	FALSE	1
703.688	260.197	17.48	PREDICTED: beta-fructofuranosidase, soluble isoenzyme I isoform X1 [Vitis vinifera]		358.23	RILYGWISEGDIESDDLK	RILYGWISEGDIESDDLK	3	y	1	2	17.48	XP_002265534.1		FALSE	1487.3	1	FALSE	1
703.688	1207.53	17.48	PREDICTED: beta-fructofuranosidase, soluble isoenzyme I isoform X1 [Vitis vinifera]		342.05	RILYGWISEGDIESDDLK	RILYGWISEGDIESDDLK	3	y	1	11	17.48	XP_002265534.1		FALSE	1487.3	1	FALSE	1
703.688	703.688	17.48	PREDICTED: beta-fructofuranosidase, soluble isoenzyme I isoform X1 [Vitis vinifera]		294	RILYGWISEGDIESDDLK	RILYGWISEGDIESDDLK	3	y	3	18	17.48	XP_002265534.1		FALSE	1487.3	1	FALSE	1
703.688	934.436	17.48	PREDICTED: beta-fructofuranosidase, soluble isoenzyme I isoform X1 [Vitis vinifera]		274.23	RILYGWISEGDIESDDLK	RILYGWISEGDIESDDLK	3	y	1	8	17.48	XP_002265534.1		FALSE	1487.3	1	FALSE	1
703.688	546.34	17.48	PREDICTED: beta-fructofuranosidase, soluble isoenzyme I isoform X1 [Vitis vinifera]		254.36	RILYGWISEGDIESDDLK	RILYGWISEGDIESDDLK	3	b	1	4	17.48	XP_002265534.1		FALSE	1487.3	1	FALSE	1
703.688	1290.65	17.48	PREDICTED: beta-fructofuranosidase, soluble isoenzyme I isoform X1 [Vitis vinifera]		195.31	RILYGWISEGDIESDDLK	RILYGWISEGDIESDDLK	3	b	1	11	17.48	XP_002265534.1		FALSE	1487.3	1	FALSE	1
703.688	1120.5	17.48	PREDICTED: beta-fructofuranosidase, soluble isoenzyme I isoform X1 [Vitis vinifera]		190.23	RILYGWISEGDIESDDLK	RILYGWISEGDIESDDLK	3	y	1	10	17.48	XP_002265534.1		FALSE	1487.3	1	FALSE	1
703.688	604.27	17.48	PREDICTED: beta-fructofuranosidase, soluble isoenzyme I isoform X1 [Vitis vinifera]		189	RILYGWISEGDIESDDLK	RILYGWISEGDIESDDLK	3	y	2	11	17.48	XP_002265534.1		FALSE	1487.3	1	FALSE	1
703.688	383.277	17.48	PREDICTED: beta-fructofuranosidase, soluble isoenzyme I isoform X1 [Vitis vinifera]		147	RILYGWISEGDIESDDLK	RILYGWISEGDIESDDLK	3	b	1	3	17.48	XP_002265534.1		FALSE	1487.3	1	FALSE	1
703.688	395.224	17.48	PREDICTED: beta-fructofuranosidase, soluble isoenzyme I isoform X1 [Vitis vinifera]		147	RILYGWISEGDIESDDLK	RILYGWISEGDIESDDLK	3	b	2	6	17.48	XP_002265534.1		FALSE	1487.3	1	FALSE	1
703.688	451.766	17.48	PREDICTED: beta-fructofuranosidase, soluble isoenzyme I isoform X1 [Vitis vinifera]		147	RILYGWISEGDIESDDLK	RILYGWISEGDIESDDLK	3	b	2	7	17.48	XP_002265534.1		FALSE	1487.3	1	FALSE	1
703.688	375.224	17.48	PREDICTED: beta-fructofuranosidase, soluble isoenzyme I isoform X1 [Vitis vinifera]		106.23	RILYGWISEGDIESDDLK	RILYGWISEGDIESDDLK	3	y	1	3	17.48	XP_002265534.1		FALSE	1487.3	1	FALSE	1
703.688	495.282	17.48	PREDICTED: beta-fructofuranosidase, soluble isoenzyme I isoform X1 [Vitis vinifera]		106.13	RILYGWISEGDIESDDLK	RILYGWISEGDIESDDLK	3	b	2	8	17.48	XP_002265534.1		FALSE	1487.3	1	FALSE	1
703.688	312.15	17.48	PREDICTED: beta-fructofuranosidase, soluble isoenzyme I isoform X1 [Vitis vinifera]		105	RILYGWISEGDIESDDLK	RILYGWISEGDIESDDLK	3	y	3	8	17.48	XP_002265534.1		FALSE	1487.3	1	FALSE	1
703.688	1175.62	17.48	PREDICTED: beta-fructofuranosidase, soluble isoenzyme I isoform X1 [Vitis vinifera]		84.1	RILYGWISEGDIESDDLK	RILYGWISEGDIESDDLK	3	b	1	10	17.48	XP_002265534.1		FALSE	1487.3	1	FALSE	1
703.688	1320.62	17.48	PREDICTED: beta-fructofuranosidase, soluble isoenzyme I isoform X1 [Vitis vinifera]		63	RILYGWISEGDIESDDLK	RILYGWISEGDIESDDLK	3	y	1	12	17.48	XP_002265534.1		FALSE	1487.3	1	FALSE	1
1018.04	1018.04	22.47	PREDICTED: beta-fructofuranosidase, soluble isoenzyme I isoform X1 [Vitis vinifera]		6267.59	TGTYLLLWPIEEVESLR	TGTYLLLW[Oxi]PIEEVESLR	2	y	2	17	22.47	XP_002265534.1		FALSE	1358.75	1	FALSE	1		Oxidation
1018.04	1071.57	22.47	PREDICTED: beta-fructofuranosidase, soluble isoenzyme I isoform X1 [Vitis vinifera]		2922.64	TGTYLLLWPIEEVESLR	TGTYLLLW[Oxi]PIEEVESLR	2	y	1	9	22.47	XP_002265534.1		FALSE	1358.75	1	FALSE	1		Oxidation
1018.04	1273.64	22.47	PREDICTED: beta-fructofuranosidase, soluble isoenzyme I isoform X1 [Vitis vinifera]		1927.68	TGTYLLLWPIEEVESLR	TGTYLLLW[Oxi]PIEEVESLR	2	y	1	10	22.47	XP_002265534.1		FALSE	1358.75	1	FALSE	1		Oxidation
1018.04	1386.73	22.47	PREDICTED: beta-fructofuranosidase, soluble isoenzyme I isoform X1 [Vitis vinifera]		879.67	TGTYLLLWPIEEVESLR	TGTYLLLW[Oxi]PIEEVESLR	2	y	1	11	22.47	XP_002265534.1		FALSE	1358.75	1	FALSE	1		Oxidation
1018.04	1499.81	22.47	PREDICTED: beta-fructofuranosidase, soluble isoenzyme I isoform X1 [Vitis vinifera]		629.06	TGTYLLLWPIEEVESLR	TGTYLLLW[Oxi]PIEEVESLR	2	y	1	12	22.47	XP_002265534.1		FALSE	1358.75	1	FALSE	1		Oxidation
1018.04	649.356	22.47	PREDICTED: beta-fructofuranosidase, soluble isoenzyme I isoform X1 [Vitis vinifera]		581.41	TGTYLLLWPIEEVESLR	TGTYLLLW[Oxi]PIEEVESLR	2	b	1	6	22.47	XP_002265534.1		FALSE	1358.75	1	FALSE	1		Oxidation
1018.04	964.514	22.47	PREDICTED: beta-fructofuranosidase, soluble isoenzyme I isoform X1 [Vitis vinifera]		560.1	TGTYLLLWPIEEVESLR	TGTYLLLW[Oxi]PIEEVESLR	2	b	1	8	22.47	XP_002265534.1		FALSE	1358.75	1	FALSE	1		Oxidation
1018.04	762.44	22.47	PREDICTED: beta-fructofuranosidase, soluble isoenzyme I isoform X1 [Vitis vinifera]		553.5	TGTYLLLWPIEEVESLR	TGTYLLLW[Oxi]PIEEVESLR	2	b	1	7	22.47	XP_002265534.1		FALSE	1358.75	1	FALSE	1		Oxidation
1018.04	536.288	22.47	PREDICTED: beta-fructofuranosidase, soluble isoenzyme I isoform X1 [Vitis vinifera]		359.48	TGTYLLLWPIEEVESLR	TGTYLLLW[Oxi]PIEEVESLR	2	y	2	9	22.47	XP_002265534.1		FALSE	1358.75	1	FALSE	1		Oxidation
1018.04	603.346	22.47	PREDICTED: beta-fructofuranosidase, soluble isoenzyme I isoform X1 [Vitis vinifera]		210.41	TGTYLLLWPIEEVESLR	TGTYLLLW[Oxi]PIEEVESLR	2	y	1	5	22.47	XP_002265534.1		FALSE	1358.75	1	FALSE	1		Oxidation
1018.04	732.389	22.47	PREDICTED: beta-fructofuranosidase, soluble isoenzyme I isoform X1 [Vitis vinifera]		135.07	TGTYLLLWPIEEVESLR	TGTYLLLW[Oxi]PIEEVESLR	2	y	1	6	22.47	XP_002265534.1		FALSE	1358.75	1	FALSE	1		Oxidation
1018.04	861.431	22.47	PREDICTED: beta-fructofuranosidase, soluble isoenzyme I isoform X1 [Vitis vinifera]		128.8	TGTYLLLWPIEEVESLR	TGTYLLLW[Oxi]PIEEVESLR	2	y	1	7	22.47	XP_002265534.1		FALSE	1358.75	1	FALSE	1		Oxidation
1018.04	375.235	22.47	PREDICTED: beta-fructofuranosidase, soluble isoenzyme I isoform X1 [Vitis vinifera]		112	TGTYLLLWPIEEVESLR	TGTYLLLW[Oxi]PIEEVESLR	2	y	1	3	22.47	XP_002265534.1		FALSE	1358.75	1	FALSE	1		Oxidation
1018.04	504.278	22.47	PREDICTED: beta-fructofuranosidase, soluble isoenzyme I isoform X1 [Vitis vinifera]		105.03	TGTYLLLWPIEEVESLR	TGTYLLLW[Oxi]PIEEVESLR	2	y	1	4	22.47	XP_002265534.1		FALSE	1358.75	1	FALSE	1		Oxidation
1018.04	423.187	22.47	PREDICTED: beta-fructofuranosidase, soluble isoenzyme I isoform X1 [Vitis vinifera]		91.38	TGTYLLLWPIEEVESLR	TGTYLLLW[Oxi]PIEEVESLR	2	b	1	4	22.47	XP_002265534.1		FALSE	1358.75	1	FALSE	1		Oxidation
1018.04	260.124	22.47	PREDICTED: beta-fructofuranosidase, soluble isoenzyme I isoform X1 [Vitis vinifera]		84.41	TGTYLLLWPIEEVESLR	TGTYLLLW[Oxi]PIEEVESLR	2	b	1	3	22.47	XP_002265534.1		FALSE	1358.75	1	FALSE	1		Oxidation
1018.04	1009.04	22.47	PREDICTED: beta-fructofuranosidase, soluble isoenzyme I isoform X1 [Vitis vinifera]		77	TGTYLLLWPIEEVESLR	TGTYLLLW[Oxi]PIEEVESLR	2	b	2	17	22.47	XP_002265534.1		FALSE	1358.75	1	FALSE	1		Oxidation
1018.04	175.119	22.47	PREDICTED: beta-fructofuranosidase, soluble isoenzyme I isoform X1 [Vitis vinifera]		56.38	TGTYLLLWPIEEVESLR	TGTYLLLW[Oxi]PIEEVESLR	2	y	1	1	22.47	XP_002265534.1		FALSE	1358.75	1	FALSE	1		Oxidation
1018.04	1174.65	22.47	PREDICTED: beta-fructofuranosidase, soluble isoenzyme I isoform X1 [Vitis vinifera]		49	TGTYLLLWPIEEVESLR	TGTYLLLW[Oxi]PIEEVESLR	2	b	1	10	22.47	XP_002265534.1		FALSE	1358.75	1	FALSE	1		Oxidation
1018.04	974.515	22.47	PREDICTED: beta-fructofuranosidase, soluble isoenzyme I isoform X1 [Vitis vinifera]		44.51	TGTYLLLWPIEEVESLR	TGTYLLLW[Oxi]PIEEVESLR	2	y	1	8	22.47	XP_002265534.1		FALSE	1358.75	1	FALSE	1		Oxidation
1018.04	806.951	22.47	PREDICTED: beta-fructofuranosidase, soluble isoenzyme I isoform X1 [Vitis vinifera]		35	TGTYLLLWPIEEVESLR	TGTYLLLW[Oxi]PIEEVESLR	2	y	2	13	22.47	XP_002265534.1		FALSE	1358.75	1	FALSE	1		Oxidation
1018.04	159.076	22.47	PREDICTED: beta-fructofuranosidase, soluble isoenzyme I isoform X1 [Vitis vinifera]		28	TGTYLLLWPIEEVESLR	TGTYLLLW[Oxi]PIEEVESLR	2	b	1	2	22.47	XP_002265534.1		FALSE	1358.75	1	FALSE	1		Oxidation
1018.04	1432.74	22.47	PREDICTED: beta-fructofuranosidase, soluble isoenzyme I isoform X1 [Vitis vinifera]		14	TGTYLLLWPIEEVESLR	TGTYLLLW[Oxi]PIEEVESLR	2	b	1	12	22.47	XP_002265534.1		FALSE	1358.75	1	FALSE	1		Oxidation
1018.04	1531.8	22.47	PREDICTED: beta-fructofuranosidase, soluble isoenzyme I isoform X1 [Vitis vinifera]		14	TGTYLLLWPIEEVESLR	TGTYLLLW[Oxi]PIEEVESLR	2	b	1	13	22.47	XP_002265534.1		FALSE	1358.75	1	FALSE	1		Oxidation
697.986	573.265	17.1	PREDICTED: beta-fructofuranosidase, soluble isoenzyme I isoform X1 [Vitis vinifera]		2546.35	YENNPVMVPPAGIGSDDFR	YENNPVMVPP[PGP]AGIGSDDFR	3	y	2	11	17.1	XP_002265534.1		FALSE	1350.71	1	FALSE	1		Pro->pyro-Glu
697.986	947.429	17.1	PREDICTED: beta-fructofuranosidase, soluble isoenzyme I isoform X1 [Vitis vinifera]		1096.95	YENNPVMVPPAGIGSDDFR	YENNPVMVPP[PGP]AGIGSDDFR	3	b	1	8	17.1	XP_002265534.1		FALSE	1350.71	1	FALSE	1		Pro->pyro-Glu
697.986	322.187	17.1	PREDICTED: beta-fructofuranosidase, soluble isoenzyme I isoform X1 [Vitis vinifera]		971.2	YENNPVMVPPAGIGSDDFR	YENNPVMVPP[PGP]AGIGSDDFR	3	y	1	2	17.1	XP_002265534.1		FALSE	1350.71	1	FALSE	1		Pro->pyro-Glu
697.986	1048.47	17.1	PREDICTED: beta-fructofuranosidase, soluble isoenzyme I isoform X1 [Vitis vinifera]		717.5	YENNPVMVPPAGIGSDDFR	YENNPVMVPP[PGP]AGIGSDDFR	3	y	1	10	17.1	XP_002265534.1		FALSE	1350.71	1	FALSE	1		Pro->pyro-Glu
697.986	1145.52	17.1	PREDICTED: beta-fructofuranosidase, soluble isoenzyme I isoform X1 [Vitis vinifera]		615.31	YENNPVMVPPAGIGSDDFR	YENNPVMVPP[PGP]AGIGSDDFR	3	y	1	11	17.1	XP_002265534.1		FALSE	1350.71	1	FALSE	1		Pro->pyro-Glu
697.986	639.273	17.1	PREDICTED: beta-fructofuranosidase, soluble isoenzyme I isoform X1 [Vitis vinifera]		363.31	YENNPVMVPPAGIGSDDFR	YENNPVMVPP[PGP]AGIGSDDFR	3	y	1	5	17.1	XP_002265534.1		FALSE	1350.71	1	FALSE	1		Pro->pyro-Glu
697.986	848.361	17.1	PREDICTED: beta-fructofuranosidase, soluble isoenzyme I isoform X1 [Vitis vinifera]		295.23	YENNPVMVPPAGIGSDDFR	YENNPVMVPP[PGP]AGIGSDDFR	3	b	1	7	17.1	XP_002265534.1		FALSE	1350.71	1	FALSE	1		Pro->pyro-Glu
697.986	521.199	17.1	PREDICTED: beta-fructofuranosidase, soluble isoenzyme I isoform X1 [Vitis vinifera]		168	YENNPVMVPPAGIGSDDFR	YENNPVMVPP[PGP]AGIGSDDFR	3	b	1	4	17.1	XP_002265534.1		FALSE	1350.71	1	FALSE	1		Pro->pyro-Glu
697.986	727.343	17.1	PREDICTED: beta-fructofuranosidase, soluble isoenzyme I isoform X1 [Vitis vinifera]		147	YENNPVMVPPAGIGSDDFR	YENNPVMVPP[PGP]AGIGSDDFR	3	b	2	14	17.1	XP_002265534.1		FALSE	1350.71	1	FALSE	1		Pro->pyro-Glu
697.986	175.119	17.1	PREDICTED: beta-fructofuranosidase, soluble isoenzyme I isoform X1 [Vitis vinifera]		141.55	YENNPVMVPPAGIGSDDFR	YENNPVMVPP[PGP]AGIGSDDFR	3	y	1	1	17.1	XP_002265534.1		FALSE	1350.71	1	FALSE	1		Pro->pyro-Glu
697.986	717.32	17.1	PREDICTED: beta-fructofuranosidase, soluble isoenzyme I isoform X1 [Vitis vinifera]		106.22	YENNPVMVPPAGIGSDDFR	YENNPVMVPP[PGP]AGIGSDDFR	3	b	1	6	17.1	XP_002265534.1		FALSE	1350.71	1	FALSE	1		Pro->pyro-Glu
697.986	524.738	17.1	PREDICTED: beta-fructofuranosidase, soluble isoenzyme I isoform X1 [Vitis vinifera]		105.1	YENNPVMVPPAGIGSDDFR	YENNPVMVPP[PGP]AGIGSDDFR	3	y	2	10	17.1	XP_002265534.1		FALSE	1350.71	1	FALSE	1		Pro->pyro-Glu
697.986	618.252	17.1	PREDICTED: beta-fructofuranosidase, soluble isoenzyme I isoform X1 [Vitis vinifera]		105	YENNPVMVPPAGIGSDDFR	YENNPVMVPP[PGP]AGIGSDDFR	3	b	1	5	17.1	XP_002265534.1		FALSE	1350.71	1	FALSE	1		Pro->pyro-Glu
697.986	437.214	17.1	PREDICTED: beta-fructofuranosidase, soluble isoenzyme I isoform X1 [Vitis vinifera]		84.09	YENNPVMVPPAGIGSDDFR	YENNPVMVPP[PGP]AGIGSDDFR	3	y	1	3	17.1	XP_002265534.1		FALSE	1350.71	1	FALSE	1		Pro->pyro-Glu
697.986	522.745	17.1	PREDICTED: beta-fructofuranosidase, soluble isoenzyme I isoform X1 [Vitis vinifera]		84	YENNPVMVPPAGIGSDDFR	YENNPVMVPP[PGP]AGIGSDDFR	3	b	2	9	17.1	XP_002265534.1		FALSE	1350.71	1	FALSE	1		Pro->pyro-Glu
1061.72	1395.71	19.58	PREDICTED: beta-fructofuranosidase, soluble isoenzyme I isoform X1 [Vitis vinifera]		2310.51	ASMDDNRHDYYALGEYDPMTDTWTPDDPELDVGIGLR	ASMDDNRHDYYALGEYDPMTDTWTPDDPELDVGIGLR	4	y	1	13	19.58	XP_002265534.1		FALSE	1326.4	1	FALSE	1
1061.72	698.359	19.58	PREDICTED: beta-fructofuranosidase, soluble isoenzyme I isoform X1 [Vitis vinifera]		2058.1	ASMDDNRHDYYALGEYDPMTDTWTPDDPELDVGIGLR	ASMDDNRHDYYALGEYDPMTDTWTPDDPELDVGIGLR	4	y	2	13	19.58	XP_002265534.1		FALSE	1326.4	1	FALSE	1
1061.72	1061.72	19.58	PREDICTED: beta-fructofuranosidase, soluble isoenzyme I isoform X1 [Vitis vinifera]		888.58	ASMDDNRHDYYALGEYDPMTDTWTPDDPELDVGIGLR	ASMDDNRHDYYALGEYDPMTDTWTPDDPELDVGIGLR	4	y	4	37	19.58	XP_002265534.1		FALSE	1326.4	1	FALSE	1
1061.72	1068.6	19.58	PREDICTED: beta-fructofuranosidase, soluble isoenzyme I isoform X1 [Vitis vinifera]		717.68	ASMDDNRHDYYALGEYDPMTDTWTPDDPELDVGIGLR	ASMDDNRHDYYALGEYDPMTDTWTPDDPELDVGIGLR	4	y	1	10	19.58	XP_002265534.1		FALSE	1326.4	1	FALSE	1
1061.72	1425.08	19.58	PREDICTED: beta-fructofuranosidase, soluble isoenzyme I isoform X1 [Vitis vinifera]		633.69	ASMDDNRHDYYALGEYDPMTDTWTPDDPELDVGIGLR	ASMDDNRHDYYALGEYDPMTDTWTPDDPELDVGIGLR	4	b	2	24	19.58	XP_002265534.1		FALSE	1326.4	1	FALSE	1
1061.72	950.387	19.58	PREDICTED: beta-fructofuranosidase, soluble isoenzyme I isoform X1 [Vitis vinifera]		595.53	ASMDDNRHDYYALGEYDPMTDTWTPDDPELDVGIGLR	ASMDDNRHDYYALGEYDPMTDTWTPDDPELDVGIGLR	4	b	3	24	19.58	XP_002265534.1		FALSE	1326.4	1	FALSE	1
1061.72	515.33	19.58	PREDICTED: beta-fructofuranosidase, soluble isoenzyme I isoform X1 [Vitis vinifera]		589.23	ASMDDNRHDYYALGEYDPMTDTWTPDDPELDVGIGLR	ASMDDNRHDYYALGEYDPMTDTWTPDDPELDVGIGLR	4	y	1	5	19.58	XP_002265534.1		FALSE	1326.4	1	FALSE	1
1061.72	1008.91	19.58	PREDICTED: beta-fructofuranosidase, soluble isoenzyme I isoform X1 [Vitis vinifera]		548.37	ASMDDNRHDYYALGEYDPMTDTWTPDDPELDVGIGLR	ASMDDNRHDYYALGEYDPMTDTWTPDDPELDVGIGLR	4	b	2	17	19.58	XP_002265534.1		FALSE	1326.4	1	FALSE	1
1061.72	345.224	19.58	PREDICTED: beta-fructofuranosidase, soluble isoenzyme I isoform X1 [Vitis vinifera]		443.4	ASMDDNRHDYYALGEYDPMTDTWTPDDPELDVGIGLR	ASMDDNRHDYYALGEYDPMTDTWTPDDPELDVGIGLR	4	y	1	3	19.58	XP_002265534.1		FALSE	1326.4	1	FALSE	1
1061.72	1496.76	19.58	PREDICTED: beta-fructofuranosidase, soluble isoenzyme I isoform X1 [Vitis vinifera]		431.49	ASMDDNRHDYYALGEYDPMTDTWTPDDPELDVGIGLR	ASMDDNRHDYYALGEYDPMTDTWTPDDPELDVGIGLR	4	y	1	14	19.58	XP_002265534.1		FALSE	1326.4	1	FALSE	1
1061.72	720.286	19.58	PREDICTED: beta-fructofuranosidase, soluble isoenzyme I isoform X1 [Vitis vinifera]		399.1	ASMDDNRHDYYALGEYDPMTDTWTPDDPELDVGIGLR	ASMDDNRHDYYALGEYDPMTDTWTPDDPELDVGIGLR	4	b	2	12	19.58	XP_002265534.1		FALSE	1326.4	1	FALSE	1
1061.72	614.398	19.58	PREDICTED: beta-fructofuranosidase, soluble isoenzyme I isoform X1 [Vitis vinifera]		399	ASMDDNRHDYYALGEYDPMTDTWTPDDPELDVGIGLR	ASMDDNRHDYYALGEYDPMTDTWTPDDPELDVGIGLR	4	y	1	6	19.58	XP_002265534.1		FALSE	1326.4	1	FALSE	1
1061.72	1057.43	19.58	PREDICTED: beta-fructofuranosidase, soluble isoenzyme I isoform X1 [Vitis vinifera]		378	ASMDDNRHDYYALGEYDPMTDTWTPDDPELDVGIGLR	ASMDDNRHDYYALGEYDPMTDTWTPDDPELDVGIGLR	4	b	2	18	19.58	XP_002265534.1		FALSE	1326.4	1	FALSE	1
1061.72	1183.63	19.58	PREDICTED: beta-fructofuranosidase, soluble isoenzyme I isoform X1 [Vitis vinifera]		378	ASMDDNRHDYYALGEYDPMTDTWTPDDPELDVGIGLR	ASMDDNRHDYYALGEYDPMTDTWTPDDPELDVGIGLR	4	y	1	11	19.58	XP_002265534.1		FALSE	1326.4	1	FALSE	1
1061.72	748.97	19.58	PREDICTED: beta-fructofuranosidase, soluble isoenzyme I isoform X1 [Vitis vinifera]		337.42	ASMDDNRHDYYALGEYDPMTDTWTPDDPELDVGIGLR	ASMDDNRHDYYALGEYDPMTDTWTPDDPELDVGIGLR	4	b	3	19	19.58	XP_002265534.1		FALSE	1326.4	1	FALSE	1
1061.72	1374.55	19.58	PREDICTED: beta-fructofuranosidase, soluble isoenzyme I isoform X1 [Vitis vinifera]		321.22	ASMDDNRHDYYALGEYDPMTDTWTPDDPELDVGIGLR	ASMDDNRHDYYALGEYDPMTDTWTPDDPELDVGIGLR	4	b	2	23	19.58	XP_002265534.1		FALSE	1326.4	1	FALSE	1
1061.72	729.425	19.58	PREDICTED: beta-fructofuranosidase, soluble isoenzyme I isoform X1 [Vitis vinifera]		296.45	ASMDDNRHDYYALGEYDPMTDTWTPDDPELDVGIGLR	ASMDDNRHDYYALGEYDPMTDTWTPDDPELDVGIGLR	4	y	1	7	19.58	XP_002265534.1		FALSE	1326.4	1	FALSE	1
1061.72	869.86	19.58	PREDICTED: beta-fructofuranosidase, soluble isoenzyme I isoform X1 [Vitis vinifera]		253.13	ASMDDNRHDYYALGEYDPMTDTWTPDDPELDVGIGLR	ASMDDNRHDYYALGEYDPMTDTWTPDDPELDVGIGLR	4	b	2	15	19.58	XP_002265534.1		FALSE	1326.4	1	FALSE	1
1061.72	842.509	19.58	PREDICTED: beta-fructofuranosidase, soluble isoenzyme I isoform X1 [Vitis vinifera]		231.1	ASMDDNRHDYYALGEYDPMTDTWTPDDPELDVGIGLR	ASMDDNRHDYYALGEYDPMTDTWTPDDPELDVGIGLR	4	y	1	8	19.58	XP_002265534.1		FALSE	1326.4	1	FALSE	1
1061.72	951.392	19.58	PREDICTED: beta-fructofuranosidase, soluble isoenzyme I isoform X1 [Vitis vinifera]		231.1	ASMDDNRHDYYALGEYDPMTDTWTPDDPELDVGIGLR	ASMDDNRHDYYALGEYDPMTDTWTPDDPELDVGIGLR	4	b	2	16	19.58	XP_002265534.1		FALSE	1326.4	1	FALSE	1
1061.72	1281.51	19.58	PREDICTED: beta-fructofuranosidase, soluble isoenzyme I isoform X1 [Vitis vinifera]		211.13	ASMDDNRHDYYALGEYDPMTDTWTPDDPELDVGIGLR	ASMDDNRHDYYALGEYDPMTDTWTPDDPELDVGIGLR	4	b	2	22	19.58	XP_002265534.1		FALSE	1326.4	1	FALSE	1
1061.72	916.704	19.58	PREDICTED: beta-fructofuranosidase, soluble isoenzyme I isoform X1 [Vitis vinifera]		168	ASMDDNRHDYYALGEYDPMTDTWTPDDPELDVGIGLR	ASMDDNRHDYYALGEYDPMTDTWTPDDPELDVGIGLR	4	b	3	23	19.58	XP_002265534.1		FALSE	1326.4	1	FALSE	1
1061.72	1057.22	19.58	PREDICTED: beta-fructofuranosidase, soluble isoenzyme I isoform X1 [Vitis vinifera]		168	ASMDDNRHDYYALGEYDPMTDTWTPDDPELDVGIGLR	ASMDDNRHDYYALGEYDPMTDTWTPDDPELDVGIGLR	4	b	4	37	19.58	XP_002265534.1		FALSE	1326.4	1	FALSE	1
1061.72	175.119	19.58	PREDICTED: beta-fructofuranosidase, soluble isoenzyme I isoform X1 [Vitis vinifera]		163.37	ASMDDNRHDYYALGEYDPMTDTWTPDDPELDVGIGLR	ASMDDNRHDYYALGEYDPMTDTWTPDDPELDVGIGLR	4	y	1	1	19.58	XP_002265534.1		FALSE	1326.4	1	FALSE	1
1061.72	1298.66	19.58	PREDICTED: beta-fructofuranosidase, soluble isoenzyme I isoform X1 [Vitis vinifera]		148.23	ASMDDNRHDYYALGEYDPMTDTWTPDDPELDVGIGLR	ASMDDNRHDYYALGEYDPMTDTWTPDDPELDVGIGLR	4	y	1	12	19.58	XP_002265534.1		FALSE	1326.4	1	FALSE	1
1061.72	971.552	19.58	PREDICTED: beta-fructofuranosidase, soluble isoenzyme I isoform X1 [Vitis vinifera]		148.22	ASMDDNRHDYYALGEYDPMTDTWTPDDPELDVGIGLR	ASMDDNRHDYYALGEYDPMTDTWTPDDPELDVGIGLR	4	y	1	9	19.58	XP_002265534.1		FALSE	1326.4	1	FALSE	1
1061.72	1042.4	19.58	PREDICTED: beta-fructofuranosidase, soluble isoenzyme I isoform X1 [Vitis vinifera]		148.13	ASMDDNRHDYYALGEYDPMTDTWTPDDPELDVGIGLR	ASMDDNRHDYYALGEYDPMTDTWTPDDPELDVGIGLR	4	b	1	9	19.58	XP_002265534.1		FALSE	1326.4	1	FALSE	1
1061.72	684.767	19.58	PREDICTED: beta-fructofuranosidase, soluble isoenzyme I isoform X1 [Vitis vinifera]		147.1	ASMDDNRHDYYALGEYDPMTDTWTPDDPELDVGIGLR	ASMDDNRHDYYALGEYDPMTDTWTPDDPELDVGIGLR	4	b	2	11	19.58	XP_002265534.1		FALSE	1326.4	1	FALSE	1
1061.72	534.806	19.58	PREDICTED: beta-fructofuranosidase, soluble isoenzyme I isoform X1 [Vitis vinifera]		147	ASMDDNRHDYYALGEYDPMTDTWTPDDPELDVGIGLR	ASMDDNRHDYYALGEYDPMTDTWTPDDPELDVGIGLR	4	y	2	10	19.58	XP_002265534.1		FALSE	1326.4	1	FALSE	1
1061.72	776.828	19.58	PREDICTED: beta-fructofuranosidase, soluble isoenzyme I isoform X1 [Vitis vinifera]		147	ASMDDNRHDYYALGEYDPMTDTWTPDDPELDVGIGLR	ASMDDNRHDYYALGEYDPMTDTWTPDDPELDVGIGLR	4	b	2	13	19.58	XP_002265534.1		FALSE	1326.4	1	FALSE	1
1061.72	1588.63	19.58	PREDICTED: beta-fructofuranosidase, soluble isoenzyme I isoform X1 [Vitis vinifera]		132.31	ASMDDNRHDYYALGEYDPMTDTWTPDDPELDVGIGLR	ASMDDNRHDYYALGEYDPMTDTWTPDDPELDVGIGLR	4	b	2	27	19.58	XP_002265534.1		FALSE	1326.4	1	FALSE	1
1061.72	1230.99	19.58	PREDICTED: beta-fructofuranosidase, soluble isoenzyme I isoform X1 [Vitis vinifera]		106.22	ASMDDNRHDYYALGEYDPMTDTWTPDDPELDVGIGLR	ASMDDNRHDYYALGEYDPMTDTWTPDDPELDVGIGLR	4	b	2	21	19.58	XP_002265534.1		FALSE	1326.4	1	FALSE	1
1061.72	458.309	19.58	PREDICTED: beta-fructofuranosidase, soluble isoenzyme I isoform X1 [Vitis vinifera]		106.13	ASMDDNRHDYYALGEYDPMTDTWTPDDPELDVGIGLR	ASMDDNRHDYYALGEYDPMTDTWTPDDPELDVGIGLR	4	y	1	4	19.58	XP_002265534.1		FALSE	1326.4	1	FALSE	1
1061.72	1122.95	19.58	PREDICTED: beta-fructofuranosidase, soluble isoenzyme I isoform X1 [Vitis vinifera]		105.09	ASMDDNRHDYYALGEYDPMTDTWTPDDPELDVGIGLR	ASMDDNRHDYYALGEYDPMTDTWTPDDPELDVGIGLR	4	b	2	19	19.58	XP_002265534.1		FALSE	1326.4	1	FALSE	1
1061.72	1172.48	19.58	PREDICTED: beta-fructofuranosidase, soluble isoenzyme I isoform X1 [Vitis vinifera]		105	ASMDDNRHDYYALGEYDPMTDTWTPDDPELDVGIGLR	ASMDDNRHDYYALGEYDPMTDTWTPDDPELDVGIGLR	4	b	3	30	19.58	XP_002265534.1		FALSE	1326.4	1	FALSE	1
1061.72	1173.48	19.58	PREDICTED: beta-fructofuranosidase, soluble isoenzyme I isoform X1 [Vitis vinifera]		105	ASMDDNRHDYYALGEYDPMTDTWTPDDPELDVGIGLR	ASMDDNRHDYYALGEYDPMTDTWTPDDPELDVGIGLR	4	b	2	20	19.58	XP_002265534.1		FALSE	1326.4	1	FALSE	1
1061.72	1439.56	19.58	PREDICTED: beta-fructofuranosidase, soluble isoenzyme I isoform X1 [Vitis vinifera]		105	ASMDDNRHDYYALGEYDPMTDTWTPDDPELDVGIGLR	ASMDDNRHDYYALGEYDPMTDTWTPDDPELDVGIGLR	4	b	1	12	19.58	XP_002265534.1		FALSE	1326.4	1	FALSE	1
1061.72	592.32	19.58	PREDICTED: beta-fructofuranosidase, soluble isoenzyme I isoform X1 [Vitis vinifera]		89.66	ASMDDNRHDYYALGEYDPMTDTWTPDDPELDVGIGLR	ASMDDNRHDYYALGEYDPMTDTWTPDDPELDVGIGLR	4	y	2	11	19.58	XP_002265534.1		FALSE	1326.4	1	FALSE	1
1061.72	1552.65	19.58	PREDICTED: beta-fructofuranosidase, soluble isoenzyme I isoform X1 [Vitis vinifera]		85.13	ASMDDNRHDYYALGEYDPMTDTWTPDDPELDVGIGLR	ASMDDNRHDYYALGEYDPMTDTWTPDDPELDVGIGLR	4	b	1	13	19.58	XP_002265534.1		FALSE	1326.4	1	FALSE	1
1061.72	603.236	19.58	PREDICTED: beta-fructofuranosidase, soluble isoenzyme I isoform X1 [Vitis vinifera]		84	ASMDDNRHDYYALGEYDPMTDTWTPDDPELDVGIGLR	ASMDDNRHDYYALGEYDPMTDTWTPDDPELDVGIGLR	4	b	2	10	19.58	XP_002265534.1		FALSE	1326.4	1	FALSE	1
1061.72	1531.12	19.58	PREDICTED: beta-fructofuranosidase, soluble isoenzyme I isoform X1 [Vitis vinifera]		42	ASMDDNRHDYYALGEYDPMTDTWTPDDPELDVGIGLR	ASMDDNRHDYYALGEYDPMTDTWTPDDPELDVGIGLR	4	b	2	26	19.58	XP_002265534.1		FALSE	1326.4	1	FALSE	1
924.414	775.348	19.3	PREDICTED: beta-fructofuranosidase, soluble isoenzyme I isoform X1 [Vitis vinifera]		8007.99	YENNPVMVPPAGIGSDDFRDPTTMWVGADGNWR	YENNPVM[Oxi]VPP[PGP]AGIGSDDFRDPTTMWVGADGNWR	4	y	1	7	19.3	XP_002265534.1		FALSE	1060.95	1	FALSE	1		Oxidation,Pro->pyro-Glu
924.414	159.085	19.3	PREDICTED: beta-fructofuranosidase, soluble isoenzyme I isoform X1 [Vitis vinifera]		2004.27	YENNPVMVPPAGIGSDDFRDPTTMWVGADGNWR	YENNPVM[Oxi]VPP[PGP]AGIGSDDFRDPTTMWVGADGNWR	4	y	3	3	19.3	XP_002265534.1		FALSE	1060.95	1	FALSE	1		Oxidation,Pro->pyro-Glu
924.414	874.417	19.3	PREDICTED: beta-fructofuranosidase, soluble isoenzyme I isoform X1 [Vitis vinifera]		1897.73	YENNPVMVPPAGIGSDDFRDPTTMWVGADGNWR	YENNPVM[Oxi]VPP[PGP]AGIGSDDFRDPTTMWVGADGNWR	4	y	1	8	19.3	XP_002265534.1		FALSE	1060.95	1	FALSE	1		Oxidation,Pro->pyro-Glu
924.414	532.263	19.3	PREDICTED: beta-fructofuranosidase, soluble isoenzyme I isoform X1 [Vitis vinifera]		1763	YENNPVMVPPAGIGSDDFRDPTTMWVGADGNWR	YENNPVM[Oxi]VPP[PGP]AGIGSDDFRDPTTMWVGADGNWR	4	y	1	4	19.3	XP_002265534.1		FALSE	1060.95	1	FALSE	1		Oxidation,Pro->pyro-Glu
924.414	1318.09	19.3	PREDICTED: beta-fructofuranosidase, soluble isoenzyme I isoform X1 [Vitis vinifera]		1647.57	YENNPVMVPPAGIGSDDFRDPTTMWVGADGNWR	YENNPVM[Oxi]VPP[PGP]AGIGSDDFRDPTTMWVGADGNWR	4	y	2	24	19.3	XP_002265534.1		FALSE	1060.95	1	FALSE	1		Oxidation,Pro->pyro-Glu
924.414	647.29	19.3	PREDICTED: beta-fructofuranosidase, soluble isoenzyme I isoform X1 [Vitis vinifera]		1210.14	YENNPVMVPPAGIGSDDFRDPTTMWVGADGNWR	YENNPVM[Oxi]VPP[PGP]AGIGSDDFRDPTTMWVGADGNWR	4	y	1	5	19.3	XP_002265534.1		FALSE	1060.95	1	FALSE	1		Oxidation,Pro->pyro-Glu
924.414	718.327	19.3	PREDICTED: beta-fructofuranosidase, soluble isoenzyme I isoform X1 [Vitis vinifera]		1065.96	YENNPVMVPPAGIGSDDFRDPTTMWVGADGNWR	YENNPVM[Oxi]VPP[PGP]AGIGSDDFRDPTTMWVGADGNWR	4	y	1	6	19.3	XP_002265534.1		FALSE	1060.95	1	FALSE	1		Oxidation,Pro->pyro-Glu
924.414	924.414	19.3	PREDICTED: beta-fructofuranosidase, soluble isoenzyme I isoform X1 [Vitis vinifera]		942.34	YENNPVMVPPAGIGSDDFRDPTTMWVGADGNWR	YENNPVM[Oxi]VPP[PGP]AGIGSDDFRDPTTMWVGADGNWR	4	y	4	33	19.3	XP_002265534.1		FALSE	1060.95	1	FALSE	1		Oxidation,Pro->pyro-Glu
924.414	974.102	19.3	PREDICTED: beta-fructofuranosidase, soluble isoenzyme I isoform X1 [Vitis vinifera]		887.04	YENNPVMVPPAGIGSDDFRDPTTMWVGADGNWR	YENNPVM[Oxi]VPP[PGP]AGIGSDDFRDPTTMWVGADGNWR	4	b	3	26	19.3	XP_002265534.1		FALSE	1060.95	1	FALSE	1		Oxidation,Pro->pyro-Glu
924.414	1060.5	19.3	PREDICTED: beta-fructofuranosidase, soluble isoenzyme I isoform X1 [Vitis vinifera]		745.91	YENNPVMVPPAGIGSDDFRDPTTMWVGADGNWR	YENNPVM[Oxi]VPP[PGP]AGIGSDDFRDPTTMWVGADGNWR	4	y	1	9	19.3	XP_002265534.1		FALSE	1060.95	1	FALSE	1		Oxidation,Pro->pyro-Glu
924.414	1411.12	19.3	PREDICTED: beta-fructofuranosidase, soluble isoenzyme I isoform X1 [Vitis vinifera]		609.13	YENNPVMVPPAGIGSDDFRDPTTMWVGADGNWR	YENNPVM[Oxi]VPP[PGP]AGIGSDDFRDPTTMWVGADGNWR	4	b	2	25	19.3	XP_002265534.1		FALSE	1060.95	1	FALSE	1		Oxidation,Pro->pyro-Glu
924.414	941.079	19.3	PREDICTED: beta-fructofuranosidase, soluble isoenzyme I isoform X1 [Vitis vinifera]		418	YENNPVMVPPAGIGSDDFRDPTTMWVGADGNWR	YENNPVM[Oxi]VPP[PGP]AGIGSDDFRDPTTMWVGADGNWR	4	b	3	25	19.3	XP_002265534.1		FALSE	1060.95	1	FALSE	1		Oxidation,Pro->pyro-Glu
924.414	1252.56	19.3	PREDICTED: beta-fructofuranosidase, soluble isoenzyme I isoform X1 [Vitis vinifera]		371.58	YENNPVMVPPAGIGSDDFRDPTTMWVGADGNWR	YENNPVM[Oxi]VPP[PGP]AGIGSDDFRDPTTMWVGADGNWR	4	b	2	23	19.3	XP_002265534.1		FALSE	1060.95	1	FALSE	1		Oxidation,Pro->pyro-Glu
924.414	521.199	19.3	PREDICTED: beta-fructofuranosidase, soluble isoenzyme I isoform X1 [Vitis vinifera]		361.77	YENNPVMVPPAGIGSDDFRDPTTMWVGADGNWR	YENNPVM[Oxi]VPP[PGP]AGIGSDDFRDPTTMWVGADGNWR	4	b	1	4	19.3	XP_002265534.1		FALSE	1060.95	1	FALSE	1		Oxidation,Pro->pyro-Glu
924.414	437.712	19.3	PREDICTED: beta-fructofuranosidase, soluble isoenzyme I isoform X1 [Vitis vinifera]		320.49	YENNPVMVPPAGIGSDDFRDPTTMWVGADGNWR	YENNPVM[Oxi]VPP[PGP]AGIGSDDFRDPTTMWVGADGNWR	4	y	2	8	19.3	XP_002265534.1		FALSE	1060.95	1	FALSE	1		Oxidation,Pro->pyro-Glu
924.414	717.32	19.3	PREDICTED: beta-fructofuranosidase, soluble isoenzyme I isoform X1 [Vitis vinifera]		291.63	YENNPVMVPPAGIGSDDFRDPTTMWVGADGNWR	YENNPVM[Oxi]VPP[PGP]AGIGSDDFRDPTTMWVGADGNWR	4	b	1	6	19.3	XP_002265534.1		FALSE	1060.95	1	FALSE	1		Oxidation,Pro->pyro-Glu
924.414	530.752	19.3	PREDICTED: beta-fructofuranosidase, soluble isoenzyme I isoform X1 [Vitis vinifera]		270.64	YENNPVMVPPAGIGSDDFRDPTTMWVGADGNWR	YENNPVM[Oxi]VPP[PGP]AGIGSDDFRDPTTMWVGADGNWR	4	y	2	9	19.3	XP_002265534.1		FALSE	1060.95	1	FALSE	1		Oxidation,Pro->pyro-Glu
924.414	954.944	19.3	PREDICTED: beta-fructofuranosidase, soluble isoenzyme I isoform X1 [Vitis vinifera]		238.22	YENNPVMVPPAGIGSDDFRDPTTMWVGADGNWR	YENNPVM[Oxi]VPP[PGP]AGIGSDDFRDPTTMWVGADGNWR	4	y	2	16	19.3	XP_002265534.1		FALSE	1060.95	1	FALSE	1		Oxidation,Pro->pyro-Glu
924.414	523.238	19.3	PREDICTED: beta-fructofuranosidase, soluble isoenzyme I isoform X1 [Vitis vinifera]		214.17	YENNPVMVPPAGIGSDDFRDPTTMWVGADGNWR	YENNPVM[Oxi]VPP[PGP]AGIGSDDFRDPTTMWVGADGNWR	4	b	4	19	19.3	XP_002265534.1		FALSE	1060.95	1	FALSE	1		Oxidation,Pro->pyro-Glu
924.414	1113.49	19.3	PREDICTED: beta-fructofuranosidase, soluble isoenzyme I isoform X1 [Vitis vinifera]		197.12	YENNPVMVPPAGIGSDDFRDPTTMWVGADGNWR	YENNPVM[Oxi]VPP[PGP]AGIGSDDFRDPTTMWVGADGNWR	4	y	2	19	19.3	XP_002265534.1		FALSE	1060.95	1	FALSE	1		Oxidation,Pro->pyro-Glu
924.414	361.198	19.3	PREDICTED: beta-fructofuranosidase, soluble isoenzyme I isoform X1 [Vitis vinifera]		175.97	YENNPVMVPPAGIGSDDFRDPTTMWVGADGNWR	YENNPVM[Oxi]VPP[PGP]AGIGSDDFRDPTTMWVGADGNWR	4	y	1	2	19.3	XP_002265534.1		FALSE	1060.95	1	FALSE	1		Oxidation,Pro->pyro-Glu
924.414	175.119	19.3	PREDICTED: beta-fructofuranosidase, soluble isoenzyme I isoform X1 [Vitis vinifera]		159.49	YENNPVMVPPAGIGSDDFRDPTTMWVGADGNWR	YENNPVM[Oxi]VPP[PGP]AGIGSDDFRDPTTMWVGADGNWR	4	y	1	1	19.3	XP_002265534.1		FALSE	1060.95	1	FALSE	1		Oxidation,Pro->pyro-Glu
924.414	1242.55	19.3	PREDICTED: beta-fructofuranosidase, soluble isoenzyme I isoform X1 [Vitis vinifera]		151.38	YENNPVMVPPAGIGSDDFRDPTTMWVGADGNWR	YENNPVM[Oxi]VPP[PGP]AGIGSDDFRDPTTMWVGADGNWR	4	b	1	11	19.3	XP_002265534.1		FALSE	1060.95	1	FALSE	1		Oxidation,Pro->pyro-Glu
924.414	1060.48	19.3	PREDICTED: beta-fructofuranosidase, soluble isoenzyme I isoform X1 [Vitis vinifera]		147.14	YENNPVMVPPAGIGSDDFRDPTTMWVGADGNWR	YENNPVM[Oxi]VPP[PGP]AGIGSDDFRDPTTMWVGADGNWR	4	b	1	9	19.3	XP_002265534.1		FALSE	1060.95	1	FALSE	1		Oxidation,Pro->pyro-Glu
924.414	1012.46	19.3	PREDICTED: beta-fructofuranosidase, soluble isoenzyme I isoform X1 [Vitis vinifera]		132	YENNPVMVPPAGIGSDDFRDPTTMWVGADGNWR	YENNPVM[Oxi]VPP[PGP]AGIGSDDFRDPTTMWVGADGNWR	4	y	2	17	19.3	XP_002265534.1		FALSE	1060.95	1	FALSE	1		Oxidation,Pro->pyro-Glu
924.414	1490.68	19.3	PREDICTED: beta-fructofuranosidase, soluble isoenzyme I isoform X1 [Vitis vinifera]		124.05	YENNPVMVPPAGIGSDDFRDPTTMWVGADGNWR	YENNPVM[Oxi]VPP[PGP]AGIGSDDFRDPTTMWVGADGNWR	4	y	1	13	19.3	XP_002265534.1		FALSE	1060.95	1	FALSE	1		Oxidation,Pro->pyro-Glu
924.414	1102.98	19.3	PREDICTED: beta-fructofuranosidase, soluble isoenzyme I isoform X1 [Vitis vinifera]		114.63	YENNPVMVPPAGIGSDDFRDPTTMWVGADGNWR	YENNPVM[Oxi]VPP[PGP]AGIGSDDFRDPTTMWVGADGNWR	4	b	2	20	19.3	XP_002265534.1		FALSE	1060.95	1	FALSE	1		Oxidation,Pro->pyro-Glu
924.414	407.156	19.3	PREDICTED: beta-fructofuranosidase, soluble isoenzyme I isoform X1 [Vitis vinifera]		113.23	YENNPVMVPPAGIGSDDFRDPTTMWVGADGNWR	YENNPVM[Oxi]VPP[PGP]AGIGSDDFRDPTTMWVGADGNWR	4	b	1	3	19.3	XP_002265534.1		FALSE	1060.95	1	FALSE	1		Oxidation,Pro->pyro-Glu
924.414	993.109	19.3	PREDICTED: beta-fructofuranosidase, soluble isoenzyme I isoform X1 [Vitis vinifera]		113	YENNPVMVPPAGIGSDDFRDPTTMWVGADGNWR	YENNPVM[Oxi]VPP[PGP]AGIGSDDFRDPTTMWVGADGNWR	4	b	3	27	19.3	XP_002265534.1		FALSE	1060.95	1	FALSE	1		Oxidation,Pro->pyro-Glu
924.414	1292.58	19.3	PREDICTED: beta-fructofuranosidase, soluble isoenzyme I isoform X1 [Vitis vinifera]		102.54	YENNPVMVPPAGIGSDDFRDPTTMWVGADGNWR	YENNPVM[Oxi]VPP[PGP]AGIGSDDFRDPTTMWVGADGNWR	4	y	1	11	19.3	XP_002265534.1		FALSE	1060.95	1	FALSE	1		Oxidation,Pro->pyro-Glu
924.414	293.113	19.3	PREDICTED: beta-fructofuranosidase, soluble isoenzyme I isoform X1 [Vitis vinifera]		102	YENNPVMVPPAGIGSDDFRDPTTMWVGADGNWR	YENNPVM[Oxi]VPP[PGP]AGIGSDDFRDPTTMWVGADGNWR	4	b	1	2	19.3	XP_002265534.1		FALSE	1060.95	1	FALSE	1		Oxidation,Pro->pyro-Glu
924.414	475.241	19.3	PREDICTED: beta-fructofuranosidase, soluble isoenzyme I isoform X1 [Vitis vinifera]		101	YENNPVMVPPAGIGSDDFRDPTTMWVGADGNWR	YENNPVM[Oxi]VPP[PGP]AGIGSDDFRDPTTMWVGADGNWR	4	y	1	3	19.3	XP_002265534.1		FALSE	1060.95	1	FALSE	1		Oxidation,Pro->pyro-Glu
924.414	596.258	19.3	PREDICTED: beta-fructofuranosidase, soluble isoenzyme I isoform X1 [Vitis vinifera]		93.04	YENNPVMVPPAGIGSDDFRDPTTMWVGADGNWR	YENNPVM[Oxi]VPP[PGP]AGIGSDDFRDPTTMWVGADGNWR	4	b	3	17	19.3	XP_002265534.1		FALSE	1060.95	1	FALSE	1		Oxidation,Pro->pyro-Glu
924.414	1069.97	19.3	PREDICTED: beta-fructofuranosidase, soluble isoenzyme I isoform X1 [Vitis vinifera]		82.49	YENNPVMVPPAGIGSDDFRDPTTMWVGADGNWR	YENNPVM[Oxi]VPP[PGP]AGIGSDDFRDPTTMWVGADGNWR	4	y	2	18	19.3	XP_002265534.1		FALSE	1060.95	1	FALSE	1		Oxidation,Pro->pyro-Glu
924.414	879.059	19.3	PREDICTED: beta-fructofuranosidase, soluble isoenzyme I isoform X1 [Vitis vinifera]		81.58	YENNPVMVPPAGIGSDDFRDPTTMWVGADGNWR	YENNPVM[Oxi]VPP[PGP]AGIGSDDFRDPTTMWVGADGNWR	4	y	3	24	19.3	XP_002265534.1		FALSE	1060.95	1	FALSE	1		Oxidation,Pro->pyro-Glu
924.414	1202.03	19.3	PREDICTED: beta-fructofuranosidase, soluble isoenzyme I isoform X1 [Vitis vinifera]		81.58	YENNPVMVPPAGIGSDDFRDPTTMWVGADGNWR	YENNPVM[Oxi]VPP[PGP]AGIGSDDFRDPTTMWVGADGNWR	4	b	2	22	19.3	XP_002265534.1		FALSE	1060.95	1	FALSE	1		Oxidation,Pro->pyro-Glu
924.414	1191.54	19.3	PREDICTED: beta-fructofuranosidase, soluble isoenzyme I isoform X1 [Vitis vinifera]		81	YENNPVMVPPAGIGSDDFRDPTTMWVGADGNWR	YENNPVM[Oxi]VPP[PGP]AGIGSDDFRDPTTMWVGADGNWR	4	y	1	10	19.3	XP_002265534.1		FALSE	1060.95	1	FALSE	1		Oxidation,Pro->pyro-Glu
924.414	1460.65	19.3	PREDICTED: beta-fructofuranosidase, soluble isoenzyme I isoform X1 [Vitis vinifera]		80	YENNPVMVPPAGIGSDDFRDPTTMWVGADGNWR	YENNPVM[Oxi]VPP[PGP]AGIGSDDFRDPTTMWVGADGNWR	4	b	2	26	19.3	XP_002265534.1		FALSE	1060.95	1	FALSE	1		Oxidation,Pro->pyro-Glu
924.414	993.445	19.3	PREDICTED: beta-fructofuranosidase, soluble isoenzyme I isoform X1 [Vitis vinifera]		72.76	YENNPVMVPPAGIGSDDFRDPTTMWVGADGNWR	YENNPVM[Oxi]VPP[PGP]AGIGSDDFRDPTTMWVGADGNWR	4	y	3	27	19.3	XP_002265534.1		FALSE	1060.95	1	FALSE	1		Oxidation,Pro->pyro-Glu
924.414	1045.47	19.3	PREDICTED: beta-fructofuranosidase, soluble isoenzyme I isoform X1 [Vitis vinifera]		71.66	YENNPVMVPPAGIGSDDFRDPTTMWVGADGNWR	YENNPVM[Oxi]VPP[PGP]AGIGSDDFRDPTTMWVGADGNWR	4	b	2	19	19.3	XP_002265534.1		FALSE	1060.95	1	FALSE	1		Oxidation,Pro->pyro-Glu
924.414	646.796	19.3	PREDICTED: beta-fructofuranosidase, soluble isoenzyme I isoform X1 [Vitis vinifera]		62	YENNPVMVPPAGIGSDDFRDPTTMWVGADGNWR	YENNPVM[Oxi]VPP[PGP]AGIGSDDFRDPTTMWVGADGNWR	4	y	2	11	19.3	XP_002265534.1		FALSE	1060.95	1	FALSE	1		Oxidation,Pro->pyro-Glu
924.414	1016.79	19.3	PREDICTED: beta-fructofuranosidase, soluble isoenzyme I isoform X1 [Vitis vinifera]		60	YENNPVMVPPAGIGSDDFRDPTTMWVGADGNWR	YENNPVM[Oxi]VPP[PGP]AGIGSDDFRDPTTMWVGADGNWR	4	b	3	28	19.3	XP_002265534.1		FALSE	1060.95	1	FALSE	1		Oxidation,Pro->pyro-Glu
924.414	1489.66	19.3	PREDICTED: beta-fructofuranosidase, soluble isoenzyme I isoform X1 [Vitis vinifera]		36.26	YENNPVMVPPAGIGSDDFRDPTTMWVGADGNWR	YENNPVM[Oxi]VPP[PGP]AGIGSDDFRDPTTMWVGADGNWR	4	y	2	27	19.3	XP_002265534.1		FALSE	1060.95	1	FALSE	1		Oxidation,Pro->pyro-Glu
924.414	1587.72	19.3	PREDICTED: beta-fructofuranosidase, soluble isoenzyme I isoform X1 [Vitis vinifera]		10.89	YENNPVMVPPAGIGSDDFRDPTTMWVGADGNWR	YENNPVM[Oxi]VPP[PGP]AGIGSDDFRDPTTMWVGADGNWR	4	y	2	29	19.3	XP_002265534.1		FALSE	1060.95	1	FALSE	1		Oxidation,Pro->pyro-Glu
798.953	1071.57	21.83	PREDICTED: beta-fructofuranosidase, soluble isoenzyme I isoform X1 [Vitis vinifera]		4715.39	LLLWPIEEVESLR	LLLWPIEEVESLR	2	y	1	9	21.83	XP_002265534.1		FALSE	974.76	1	FALSE	1
798.953	798.953	21.83	PREDICTED: beta-fructofuranosidase, soluble isoenzyme I isoform X1 [Vitis vinifera]		2723.41	LLLWPIEEVESLR	LLLWPIEEVESLR	2	y	2	13	21.83	XP_002265534.1		FALSE	974.76	1	FALSE	1
798.953	227.175	21.83	PREDICTED: beta-fructofuranosidase, soluble isoenzyme I isoform X1 [Vitis vinifera]		1349.41	LLLWPIEEVESLR	LLLWPIEEVESLR	2	b	1	2	21.83	XP_002265534.1		FALSE	974.76	1	FALSE	1
798.953	340.259	21.83	PREDICTED: beta-fructofuranosidase, soluble isoenzyme I isoform X1 [Vitis vinifera]		665.44	LLLWPIEEVESLR	LLLWPIEEVESLR	2	b	1	3	21.83	XP_002265534.1		FALSE	974.76	1	FALSE	1
798.953	1257.65	21.83	PREDICTED: beta-fructofuranosidase, soluble isoenzyme I isoform X1 [Vitis vinifera]		650.37	LLLWPIEEVESLR	LLLWPIEEVESLR	2	y	1	10	21.83	XP_002265534.1		FALSE	974.76	1	FALSE	1
798.953	526.339	21.83	PREDICTED: beta-fructofuranosidase, soluble isoenzyme I isoform X1 [Vitis vinifera]		603.26	LLLWPIEEVESLR	LLLWPIEEVESLR	2	b	1	4	21.83	XP_002265534.1		FALSE	974.76	1	FALSE	1
798.953	629.327	21.83	PREDICTED: beta-fructofuranosidase, soluble isoenzyme I isoform X1 [Vitis vinifera]		471.07	LLLWPIEEVESLR	LLLWPIEEVESLR	2	y	2	10	21.83	XP_002265534.1		FALSE	974.76	1	FALSE	1
798.953	861.431	21.83	PREDICTED: beta-fructofuranosidase, soluble isoenzyme I isoform X1 [Vitis vinifera]		378.37	LLLWPIEEVESLR	LLLWPIEEVESLR	2	y	1	7	21.83	XP_002265534.1		FALSE	974.76	1	FALSE	1
798.953	536.288	21.83	PREDICTED: beta-fructofuranosidase, soluble isoenzyme I isoform X1 [Vitis vinifera]		288.04	LLLWPIEEVESLR	LLLWPIEEVESLR	2	y	2	9	21.83	XP_002265534.1		FALSE	974.76	1	FALSE	1
798.953	1370.73	21.83	PREDICTED: beta-fructofuranosidase, soluble isoenzyme I isoform X1 [Vitis vinifera]		226.14	LLLWPIEEVESLR	LLLWPIEEVESLR	2	y	1	11	21.83	XP_002265534.1		FALSE	974.76	1	FALSE	1
798.953	974.515	21.83	PREDICTED: beta-fructofuranosidase, soluble isoenzyme I isoform X1 [Vitis vinifera]		176.57	LLLWPIEEVESLR	LLLWPIEEVESLR	2	y	1	8	21.83	XP_002265534.1		FALSE	974.76	1	FALSE	1
798.953	732.389	21.83	PREDICTED: beta-fructofuranosidase, soluble isoenzyme I isoform X1 [Vitis vinifera]		168.03	LLLWPIEEVESLR	LLLWPIEEVESLR	2	y	1	6	21.83	XP_002265534.1		FALSE	974.76	1	FALSE	1
798.953	603.346	21.83	PREDICTED: beta-fructofuranosidase, soluble isoenzyme I isoform X1 [Vitis vinifera]		112	LLLWPIEEVESLR	LLLWPIEEVESLR	2	y	1	5	21.83	XP_002265534.1		FALSE	974.76	1	FALSE	1
798.953	375.235	21.83	PREDICTED: beta-fructofuranosidase, soluble isoenzyme I isoform X1 [Vitis vinifera]		105.41	LLLWPIEEVESLR	LLLWPIEEVESLR	2	y	1	3	21.83	XP_002265534.1		FALSE	974.76	1	FALSE	1
798.953	685.869	21.83	PREDICTED: beta-fructofuranosidase, soluble isoenzyme I isoform X1 [Vitis vinifera]		91	LLLWPIEEVESLR	LLLWPIEEVESLR	2	y	2	11	21.83	XP_002265534.1		FALSE	974.76	1	FALSE	1
798.953	175.119	21.83	PREDICTED: beta-fructofuranosidase, soluble isoenzyme I isoform X1 [Vitis vinifera]		84	LLLWPIEEVESLR	LLLWPIEEVESLR	2	y	1	1	21.83	XP_002265534.1		FALSE	974.76	1	FALSE	1
798.953	504.278	21.83	PREDICTED: beta-fructofuranosidase, soluble isoenzyme I isoform X1 [Vitis vinifera]		56.82	LLLWPIEEVESLR	LLLWPIEEVESLR	2	y	1	4	21.83	XP_002265534.1		FALSE	974.76	1	FALSE	1
798.953	789.948	21.83	PREDICTED: beta-fructofuranosidase, soluble isoenzyme I isoform X1 [Vitis vinifera]		28	LLLWPIEEVESLR	LLLWPIEEVESLR	2	b	2	13	21.83	XP_002265534.1		FALSE	974.76	1	FALSE	1
798.953	1093.63	21.83	PREDICTED: beta-fructofuranosidase, soluble isoenzyme I isoform X1 [Vitis vinifera]		21	LLLWPIEEVESLR	LLLWPIEEVESLR	2	b	1	9	21.83	XP_002265534.1		FALSE	974.76	1	FALSE	1
798.953	1222.67	21.83	PREDICTED: beta-fructofuranosidase, soluble isoenzyme I isoform X1 [Vitis vinifera]		14	LLLWPIEEVESLR	LLLWPIEEVESLR	2	b	1	10	21.83	XP_002265534.1		FALSE	974.76	1	FALSE	1
798.953	1483.82	21.83	PREDICTED: beta-fructofuranosidase, soluble isoenzyme I isoform X1 [Vitis vinifera]		14	LLLWPIEEVESLR	LLLWPIEEVESLR	2	y	1	12	21.83	XP_002265534.1		FALSE	974.76	1	FALSE	1
653.68	653.68	18.45	PREDICTED: beta-fructofuranosidase, soluble isoenzyme I isoform X1 [Vitis vinifera]		882	IYGSIVPVLDDEKPTMR	[AAS]-IYGSIVPVLDDEKPTMR	3	y	3	17	18.45	XP_002265534.1		FALSE	939.87	1	FALSE	1		Terminal Delta:H(2)C(2)	AAS
653.68	991.451	18.45	PREDICTED: beta-fructofuranosidase, soluble isoenzyme I isoform X1 [Vitis vinifera]		352.95	IYGSIVPVLDDEKPTMR	[AAS]-IYGSIVPVLDDEKPTMR	3	y	1	8	18.45	XP_002265534.1		FALSE	939.87	1	FALSE	1		Terminal Delta:H(2)C(2)	AAS
653.68	542.308	18.45	PREDICTED: beta-fructofuranosidase, soluble isoenzyme I isoform X1 [Vitis vinifera]		336	IYGSIVPVLDDEKPTMR	[AAS]-IYGSIVPVLDDEKPTMR	3	b	2	10	18.45	XP_002265534.1		FALSE	939.87	1	FALSE	1		Terminal Delta:H(2)C(2)	AAS
653.68	828.935	18.45	PREDICTED: beta-fructofuranosidase, soluble isoenzyme I isoform X1 [Vitis vinifera]		322.34	IYGSIVPVLDDEKPTMR	[AAS]-IYGSIVPVLDDEKPTMR	3	y	2	15	18.45	XP_002265534.1		FALSE	939.87	1	FALSE	1		Terminal Delta:H(2)C(2)	AAS
653.68	303.17	18.45	PREDICTED: beta-fructofuranosidase, soluble isoenzyme I isoform X1 [Vitis vinifera]		315.19	IYGSIVPVLDDEKPTMR	[AAS]-IYGSIVPVLDDEKPTMR	3	b	1	2	18.45	XP_002265534.1		FALSE	939.87	1	FALSE	1		Terminal Delta:H(2)C(2)	AAS
653.68	504.26	18.45	PREDICTED: beta-fructofuranosidase, soluble isoenzyme I isoform X1 [Vitis vinifera]		294	IYGSIVPVLDDEKPTMR	[AAS]-IYGSIVPVLDDEKPTMR	3	y	1	4	18.45	XP_002265534.1		FALSE	939.87	1	FALSE	1		Terminal Delta:H(2)C(2)	AAS
653.68	876.424	18.45	PREDICTED: beta-fructofuranosidase, soluble isoenzyme I isoform X1 [Vitis vinifera]		252.09	IYGSIVPVLDDEKPTMR	[AAS]-IYGSIVPVLDDEKPTMR	3	y	1	7	18.45	XP_002265534.1		FALSE	939.87	1	FALSE	1		Terminal Delta:H(2)C(2)	AAS
653.68	650.832	18.45	PREDICTED: beta-fructofuranosidase, soluble isoenzyme I isoform X1 [Vitis vinifera]		231.1	IYGSIVPVLDDEKPTMR	[AAS]-IYGSIVPVLDDEKPTMR	3	y	2	11	18.45	XP_002265534.1		FALSE	939.87	1	FALSE	1		Terminal Delta:H(2)C(2)	AAS
653.68	700.366	18.45	PREDICTED: beta-fructofuranosidase, soluble isoenzyme I isoform X1 [Vitis vinifera]		231.1	IYGSIVPVLDDEKPTMR	[AAS]-IYGSIVPVLDDEKPTMR	3	y	2	12	18.45	XP_002265534.1		FALSE	939.87	1	FALSE	1		Terminal Delta:H(2)C(2)	AAS
653.68	360.192	18.45	PREDICTED: beta-fructofuranosidase, soluble isoenzyme I isoform X1 [Vitis vinifera]		212.07	IYGSIVPVLDDEKPTMR	[AAS]-IYGSIVPVLDDEKPTMR	3	b	1	3	18.45	XP_002265534.1		FALSE	939.87	1	FALSE	1		Terminal Delta:H(2)C(2)	AAS
653.68	447.224	18.45	PREDICTED: beta-fructofuranosidase, soluble isoenzyme I isoform X1 [Vitis vinifera]		211.23	IYGSIVPVLDDEKPTMR	[AAS]-IYGSIVPVLDDEKPTMR	3	b	1	4	18.45	XP_002265534.1		FALSE	939.87	1	FALSE	1		Terminal Delta:H(2)C(2)	AAS
653.68	1104.54	18.45	PREDICTED: beta-fructofuranosidase, soluble isoenzyme I isoform X1 [Vitis vinifera]		196.54	IYGSIVPVLDDEKPTMR	[AAS]-IYGSIVPVLDDEKPTMR	3	y	1	9	18.45	XP_002265534.1		FALSE	939.87	1	FALSE	1		Terminal Delta:H(2)C(2)	AAS
653.68	1300.66	18.45	PREDICTED: beta-fructofuranosidase, soluble isoenzyme I isoform X1 [Vitis vinifera]		190.13	IYGSIVPVLDDEKPTMR	[AAS]-IYGSIVPVLDDEKPTMR	3	y	1	11	18.45	XP_002265534.1		FALSE	939.87	1	FALSE	1		Terminal Delta:H(2)C(2)	AAS
653.68	761.397	18.45	PREDICTED: beta-fructofuranosidase, soluble isoenzyme I isoform X1 [Vitis vinifera]		189	IYGSIVPVLDDEKPTMR	[AAS]-IYGSIVPVLDDEKPTMR	3	y	1	6	18.45	XP_002265534.1		FALSE	939.87	1	FALSE	1		Terminal Delta:H(2)C(2)	AAS
653.68	175.119	18.45	PREDICTED: beta-fructofuranosidase, soluble isoenzyme I isoform X1 [Vitis vinifera]		168	IYGSIVPVLDDEKPTMR	[AAS]-IYGSIVPVLDDEKPTMR	3	y	1	1	18.45	XP_002265534.1		FALSE	939.87	1	FALSE	1		Terminal Delta:H(2)C(2)	AAS
653.68	632.355	18.45	PREDICTED: beta-fructofuranosidase, soluble isoenzyme I isoform X1 [Vitis vinifera]		148.04	IYGSIVPVLDDEKPTMR	[AAS]-IYGSIVPVLDDEKPTMR	3	y	1	5	18.45	XP_002265534.1		FALSE	939.87	1	FALSE	1		Terminal Delta:H(2)C(2)	AAS
653.68	552.771	18.45	PREDICTED: beta-fructofuranosidase, soluble isoenzyme I isoform X1 [Vitis vinifera]		126.1	IYGSIVPVLDDEKPTMR	[AAS]-IYGSIVPVLDDEKPTMR	3	y	2	9	18.45	XP_002265534.1		FALSE	939.87	1	FALSE	1		Terminal Delta:H(2)C(2)	AAS
653.68	756.908	18.45	PREDICTED: beta-fructofuranosidase, soluble isoenzyme I isoform X1 [Vitis vinifera]		84	IYGSIVPVLDDEKPTMR	[AAS]-IYGSIVPVLDDEKPTMR	3	y	2	13	18.45	XP_002265534.1		FALSE	939.87	1	FALSE	1		Terminal Delta:H(2)C(2)	AAS
653.68	438.716	18.45	PREDICTED: beta-fructofuranosidase, soluble isoenzyme I isoform X1 [Vitis vinifera]		63	IYGSIVPVLDDEKPTMR	[AAS]-IYGSIVPVLDDEKPTMR	3	y	2	7	18.45	XP_002265534.1		FALSE	939.87	1	FALSE	1		Terminal Delta:H(2)C(2)	AAS
653.68	1203.6	18.45	PREDICTED: beta-fructofuranosidase, soluble isoenzyme I isoform X1 [Vitis vinifera]		42	IYGSIVPVLDDEKPTMR	[AAS]-IYGSIVPVLDDEKPTMR	3	y	1	10	18.45	XP_002265534.1		FALSE	939.87	1	FALSE	1		Terminal Delta:H(2)C(2)	AAS
650.842	229.155	22.61	PREDICTED: beta-fructofuranosidase, soluble isoenzyme I isoform X1 [Vitis vinifera]		4632.9	DMIHWLYLPL	DMIHWLYLPL	2	y	1	2	22.61	XP_002265534.1		FALSE	914.25	1	FALSE	1
650.842	1072.53	22.61	PREDICTED: beta-fructofuranosidase, soluble isoenzyme I isoform X1 [Vitis vinifera]		2501.12	DMIHWLYLPL	DMIHWLYLPL	2	b	1	8	22.61	XP_002265534.1		FALSE	914.25	1	FALSE	1
650.842	959.444	22.61	PREDICTED: beta-fructofuranosidase, soluble isoenzyme I isoform X1 [Vitis vinifera]		1689.03	DMIHWLYLPL	DMIHWLYLPL	2	b	1	7	22.61	XP_002265534.1		FALSE	914.25	1	FALSE	1
650.842	796.381	22.61	PREDICTED: beta-fructofuranosidase, soluble isoenzyme I isoform X1 [Vitis vinifera]		1029.85	DMIHWLYLPL	DMIHWLYLPL	2	b	1	6	22.61	XP_002265534.1		FALSE	914.25	1	FALSE	1
650.842	497.218	22.61	PREDICTED: beta-fructofuranosidase, soluble isoenzyme I isoform X1 [Vitis vinifera]		951	DMIHWLYLPL	DMIHWLYLPL	2	b	1	4	22.61	XP_002265534.1		FALSE	914.25	1	FALSE	1
650.842	683.297	22.61	PREDICTED: beta-fructofuranosidase, soluble isoenzyme I isoform X1 [Vitis vinifera]		774.05	DMIHWLYLPL	DMIHWLYLPL	2	b	1	5	22.61	XP_002265534.1		FALSE	914.25	1	FALSE	1
650.842	342.239	22.61	PREDICTED: beta-fructofuranosidase, soluble isoenzyme I isoform X1 [Vitis vinifera]		218.96	DMIHWLYLPL	DMIHWLYLPL	2	y	1	3	22.61	XP_002265534.1		FALSE	914.25	1	FALSE	1
650.842	247.075	22.61	PREDICTED: beta-fructofuranosidase, soluble isoenzyme I isoform X1 [Vitis vinifera]		81	DMIHWLYLPL	DMIHWLYLPL	2	b	1	2	22.61	XP_002265534.1		FALSE	914.25	1	FALSE	1
650.842	480.226	22.61	PREDICTED: beta-fructofuranosidase, soluble isoenzyme I isoform X1 [Vitis vinifera]		75	DMIHWLYLPL	DMIHWLYLPL	2	b	2	7	22.61	XP_002265534.1		FALSE	914.25	1	FALSE	1
650.842	360.159	22.61	PREDICTED: beta-fructofuranosidase, soluble isoenzyme I isoform X1 [Vitis vinifera]		71	DMIHWLYLPL	DMIHWLYLPL	2	b	1	3	22.61	XP_002265534.1		FALSE	914.25	1	FALSE	1
650.842	536.768	22.61	PREDICTED: beta-fructofuranosidase, soluble isoenzyme I isoform X1 [Vitis vinifera]		60	DMIHWLYLPL	DMIHWLYLPL	2	b	2	8	22.61	XP_002265534.1		FALSE	914.25	1	FALSE	1
650.842	650.842	22.61	PREDICTED: beta-fructofuranosidase, soluble isoenzyme I isoform X1 [Vitis vinifera]		40	DMIHWLYLPL	DMIHWLYLPL	2	y	2	10	22.61	XP_002265534.1		FALSE	914.25	1	FALSE	1
650.842	585.294	22.61	PREDICTED: beta-fructofuranosidase, soluble isoenzyme I isoform X1 [Vitis vinifera]		31	DMIHWLYLPL	DMIHWLYLPL	2	b	2	9	22.61	XP_002265534.1		FALSE	914.25	1	FALSE	1
1157.52	1157.52	19.27	PREDICTED: beta-fructofuranosidase, soluble isoenzyme I isoform X1 [Vitis vinifera]		5957.48	HDYYALGEYDPMTDTWTPDDPELDVGIGLR	HDYYALGEYDPM[Oxi]TDTWTPDDPELDVGIGLR	3	y	3	30	19.27	XP_002265534.1		FALSE	892.33	1	FALSE	1		Oxidation
1157.52	1395.71	19.27	PREDICTED: beta-fructofuranosidase, soluble isoenzyme I isoform X1 [Vitis vinifera]		2866.19	HDYYALGEYDPMTDTWTPDDPELDVGIGLR	HDYYALGEYDPM[Oxi]TDTWTPDDPELDVGIGLR	3	y	1	13	19.27	XP_002265534.1		FALSE	892.33	1	FALSE	1		Oxidation
1157.52	1227.5	19.27	PREDICTED: beta-fructofuranosidase, soluble isoenzyme I isoform X1 [Vitis vinifera]		1791.72	HDYYALGEYDPMTDTWTPDDPELDVGIGLR	HDYYALGEYDPM[Oxi]TDTWTPDDPELDVGIGLR	3	b	1	10	19.27	XP_002265534.1		FALSE	892.33	1	FALSE	1		Oxidation
1157.52	1068.6	19.27	PREDICTED: beta-fructofuranosidase, soluble isoenzyme I isoform X1 [Vitis vinifera]		1500.7	HDYYALGEYDPMTDTWTPDDPELDVGIGLR	HDYYALGEYDPM[Oxi]TDTWTPDDPELDVGIGLR	3	y	1	10	19.27	XP_002265534.1		FALSE	892.33	1	FALSE	1		Oxidation
1157.52	698.359	19.27	PREDICTED: beta-fructofuranosidase, soluble isoenzyme I isoform X1 [Vitis vinifera]		1369.18	HDYYALGEYDPMTDTWTPDDPELDVGIGLR	HDYYALGEYDPM[Oxi]TDTWTPDDPELDVGIGLR	3	y	2	13	19.27	XP_002265534.1		FALSE	892.33	1	FALSE	1		Oxidation
1157.52	1496.76	19.27	PREDICTED: beta-fructofuranosidase, soluble isoenzyme I isoform X1 [Vitis vinifera]		1125.21	HDYYALGEYDPMTDTWTPDDPELDVGIGLR	HDYYALGEYDPM[Oxi]TDTWTPDDPELDVGIGLR	3	y	1	14	19.27	XP_002265534.1		FALSE	892.33	1	FALSE	1		Oxidation
1157.52	1038.42	19.27	PREDICTED: beta-fructofuranosidase, soluble isoenzyme I isoform X1 [Vitis vinifera]		1092.75	HDYYALGEYDPMTDTWTPDDPELDVGIGLR	HDYYALGEYDPM[Oxi]TDTWTPDDPELDVGIGLR	3	b	2	17	19.27	XP_002265534.1		FALSE	892.33	1	FALSE	1		Oxidation
1157.52	763.309	19.27	PREDICTED: beta-fructofuranosidase, soluble isoenzyme I isoform X1 [Vitis vinifera]		996.06	HDYYALGEYDPMTDTWTPDDPELDVGIGLR	HDYYALGEYDPM[Oxi]TDTWTPDDPELDVGIGLR	3	b	3	19	19.27	XP_002265534.1		FALSE	892.33	1	FALSE	1		Oxidation
1157.52	1122.53	19.27	PREDICTED: beta-fructofuranosidase, soluble isoenzyme I isoform X1 [Vitis vinifera]		698.13	HDYYALGEYDPMTDTWTPDDPELDVGIGLR	HDYYALGEYDPM[Oxi]TDTWTPDDPELDVGIGLR	3	y	2	20	19.27	XP_002265534.1		FALSE	892.33	1	FALSE	1		Oxidation
1157.52	515.33	19.27	PREDICTED: beta-fructofuranosidase, soluble isoenzyme I isoform X1 [Vitis vinifera]		588	HDYYALGEYDPMTDTWTPDDPELDVGIGLR	HDYYALGEYDPM[Oxi]TDTWTPDDPELDVGIGLR	3	y	1	5	19.27	XP_002265534.1		FALSE	892.33	1	FALSE	1		Oxidation
1157.52	748.883	19.27	PREDICTED: beta-fructofuranosidase, soluble isoenzyme I isoform X1 [Vitis vinifera]		567.88	HDYYALGEYDPMTDTWTPDDPELDVGIGLR	HDYYALGEYDPM[Oxi]TDTWTPDDPELDVGIGLR	3	y	2	14	19.27	XP_002265534.1		FALSE	892.33	1	FALSE	1		Oxidation
1157.52	650.257	19.27	PREDICTED: beta-fructofuranosidase, soluble isoenzyme I isoform X1 [Vitis vinifera]		535.35	HDYYALGEYDPMTDTWTPDDPELDVGIGLR	HDYYALGEYDPM[Oxi]TDTWTPDDPELDVGIGLR	3	b	1	5	19.27	XP_002265534.1		FALSE	892.33	1	FALSE	1		Oxidation
1157.52	949.405	19.27	PREDICTED: beta-fructofuranosidase, soluble isoenzyme I isoform X1 [Vitis vinifera]		476.72	HDYYALGEYDPMTDTWTPDDPELDVGIGLR	HDYYALGEYDPM[Oxi]TDTWTPDDPELDVGIGLR	3	b	1	8	19.27	XP_002265534.1		FALSE	892.33	1	FALSE	1		Oxidation
1157.52	729.425	19.27	PREDICTED: beta-fructofuranosidase, soluble isoenzyme I isoform X1 [Vitis vinifera]		416.05	HDYYALGEYDPMTDTWTPDDPELDVGIGLR	HDYYALGEYDPM[Oxi]TDTWTPDDPELDVGIGLR	3	y	1	7	19.27	XP_002265534.1		FALSE	892.33	1	FALSE	1		Oxidation
1157.52	614.398	19.27	PREDICTED: beta-fructofuranosidase, soluble isoenzyme I isoform X1 [Vitis vinifera]		405.54	HDYYALGEYDPMTDTWTPDDPELDVGIGLR	HDYYALGEYDPM[Oxi]TDTWTPDDPELDVGIGLR	3	y	1	6	19.27	XP_002265534.1		FALSE	892.33	1	FALSE	1		Oxidation
1157.52	1151.51	19.27	PREDICTED: beta-fructofuranosidase, soluble isoenzyme I isoform X1 [Vitis vinifera]		404.48	HDYYALGEYDPMTDTWTPDDPELDVGIGLR	HDYYALGEYDPM[Oxi]TDTWTPDDPELDVGIGLR	3	b	3	30	19.27	XP_002265534.1		FALSE	892.33	1	FALSE	1		Oxidation
1157.52	1112.47	19.27	PREDICTED: beta-fructofuranosidase, soluble isoenzyme I isoform X1 [Vitis vinifera]		346.14	HDYYALGEYDPMTDTWTPDDPELDVGIGLR	HDYYALGEYDPM[Oxi]TDTWTPDDPELDVGIGLR	3	b	1	9	19.27	XP_002265534.1		FALSE	892.33	1	FALSE	1		Oxidation
1157.52	894.857	19.27	PREDICTED: beta-fructofuranosidase, soluble isoenzyme I isoform X1 [Vitis vinifera]		310.54	HDYYALGEYDPMTDTWTPDDPELDVGIGLR	HDYYALGEYDPM[Oxi]TDTWTPDDPELDVGIGLR	3	b	2	15	19.27	XP_002265534.1		FALSE	892.33	1	FALSE	1		Oxidation
1157.52	579.22	19.27	PREDICTED: beta-fructofuranosidase, soluble isoenzyme I isoform X1 [Vitis vinifera]		285.04	HDYYALGEYDPMTDTWTPDDPELDVGIGLR	HDYYALGEYDPM[Oxi]TDTWTPDDPELDVGIGLR	3	b	1	4	19.27	XP_002265534.1		FALSE	892.33	1	FALSE	1		Oxidation
1157.52	345.224	19.27	PREDICTED: beta-fructofuranosidase, soluble isoenzyme I isoform X1 [Vitis vinifera]		270.05	HDYYALGEYDPMTDTWTPDDPELDVGIGLR	HDYYALGEYDPM[Oxi]TDTWTPDDPELDVGIGLR	3	y	1	3	19.27	XP_002265534.1		FALSE	892.33	1	FALSE	1		Oxidation
1157.52	1183.63	19.27	PREDICTED: beta-fructofuranosidase, soluble isoenzyme I isoform X1 [Vitis vinifera]		198	HDYYALGEYDPMTDTWTPDDPELDVGIGLR	HDYYALGEYDPM[Oxi]TDTWTPDDPELDVGIGLR	3	y	1	11	19.27	XP_002265534.1		FALSE	892.33	1	FALSE	1		Oxidation
1157.52	1354.61	19.27	PREDICTED: beta-fructofuranosidase, soluble isoenzyme I isoform X1 [Vitis vinifera]		181.36	HDYYALGEYDPMTDTWTPDDPELDVGIGLR	HDYYALGEYDPM[Oxi]TDTWTPDDPELDVGIGLR	3	y	2	24	19.27	XP_002265534.1		FALSE	892.33	1	FALSE	1		Oxidation
1157.52	842.509	19.27	PREDICTED: beta-fructofuranosidase, soluble isoenzyme I isoform X1 [Vitis vinifera]		176.59	HDYYALGEYDPMTDTWTPDDPELDVGIGLR	HDYYALGEYDPM[Oxi]TDTWTPDDPELDVGIGLR	3	y	1	8	19.27	XP_002265534.1		FALSE	892.33	1	FALSE	1		Oxidation
1157.52	253.093	19.27	PREDICTED: beta-fructofuranosidase, soluble isoenzyme I isoform X1 [Vitis vinifera]		165.58	HDYYALGEYDPMTDTWTPDDPELDVGIGLR	HDYYALGEYDPM[Oxi]TDTWTPDDPELDVGIGLR	3	b	1	2	19.27	XP_002265534.1		FALSE	892.33	1	FALSE	1		Oxidation
1157.52	1261.57	19.27	PREDICTED: beta-fructofuranosidase, soluble isoenzyme I isoform X1 [Vitis vinifera]		142	HDYYALGEYDPMTDTWTPDDPELDVGIGLR	HDYYALGEYDPM[Oxi]TDTWTPDDPELDVGIGLR	3	y	2	22	19.27	XP_002265534.1		FALSE	892.33	1	FALSE	1		Oxidation
1157.52	987.896	19.27	PREDICTED: beta-fructofuranosidase, soluble isoenzyme I isoform X1 [Vitis vinifera]		137	HDYYALGEYDPMTDTWTPDDPELDVGIGLR	HDYYALGEYDPM[Oxi]TDTWTPDDPELDVGIGLR	3	b	2	16	19.27	XP_002265534.1		FALSE	892.33	1	FALSE	1		Oxidation
1157.52	534.806	19.27	PREDICTED: beta-fructofuranosidase, soluble isoenzyme I isoform X1 [Vitis vinifera]		135.91	HDYYALGEYDPMTDTWTPDDPELDVGIGLR	HDYYALGEYDPM[Oxi]TDTWTPDDPELDVGIGLR	3	y	2	10	19.27	XP_002265534.1		FALSE	892.33	1	FALSE	1		Oxidation
1157.52	1298.66	19.27	PREDICTED: beta-fructofuranosidase, soluble isoenzyme I isoform X1 [Vitis vinifera]		135	HDYYALGEYDPMTDTWTPDDPELDVGIGLR	HDYYALGEYDPM[Oxi]TDTWTPDDPELDVGIGLR	3	y	1	12	19.27	XP_002265534.1		FALSE	892.33	1	FALSE	1		Oxidation
1157.52	841.923	19.27	PREDICTED: beta-fructofuranosidase, soluble isoenzyme I isoform X1 [Vitis vinifera]		133.58	HDYYALGEYDPMTDTWTPDDPELDVGIGLR	HDYYALGEYDPM[Oxi]TDTWTPDDPELDVGIGLR	3	y	2	15	19.27	XP_002265534.1		FALSE	892.33	1	FALSE	1		Oxidation
1157.52	1471.58	19.27	PREDICTED: beta-fructofuranosidase, soluble isoenzyme I isoform X1 [Vitis vinifera]		133.05	HDYYALGEYDPMTDTWTPDDPELDVGIGLR	HDYYALGEYDPM[Oxi]TDTWTPDDPELDVGIGLR	3	b	1	12	19.27	XP_002265534.1		FALSE	892.33	1	FALSE	1		Oxidation
1157.52	1201.97	19.27	PREDICTED: beta-fructofuranosidase, soluble isoenzyme I isoform X1 [Vitis vinifera]		123.63	HDYYALGEYDPMTDTWTPDDPELDVGIGLR	HDYYALGEYDPM[Oxi]TDTWTPDDPELDVGIGLR	3	b	2	20	19.27	XP_002265534.1		FALSE	892.33	1	FALSE	1		Oxidation
1157.52	1180.04	19.27	PREDICTED: beta-fructofuranosidase, soluble isoenzyme I isoform X1 [Vitis vinifera]		105.96	HDYYALGEYDPMTDTWTPDDPELDVGIGLR	HDYYALGEYDPM[Oxi]TDTWTPDDPELDVGIGLR	3	y	2	21	19.27	XP_002265534.1		FALSE	892.33	1	FALSE	1		Oxidation
1157.52	1563.66	19.27	PREDICTED: beta-fructofuranosidase, soluble isoenzyme I isoform X1 [Vitis vinifera]		101.58	HDYYALGEYDPMTDTWTPDDPELDVGIGLR	HDYYALGEYDPM[Oxi]TDTWTPDDPELDVGIGLR	3	b	2	27	19.27	XP_002265534.1		FALSE	892.33	1	FALSE	1		Oxidation
1157.52	1478.61	19.27	PREDICTED: beta-fructofuranosidase, soluble isoenzyme I isoform X1 [Vitis vinifera]		93.05	HDYYALGEYDPMTDTWTPDDPELDVGIGLR	HDYYALGEYDPM[Oxi]TDTWTPDDPELDVGIGLR	3	b	2	25	19.27	XP_002265534.1		FALSE	892.33	1	FALSE	1		Oxidation
1157.52	416.156	19.27	PREDICTED: beta-fructofuranosidase, soluble isoenzyme I isoform X1 [Vitis vinifera]		92.09	HDYYALGEYDPMTDTWTPDDPELDVGIGLR	HDYYALGEYDPM[Oxi]TDTWTPDDPELDVGIGLR	3	b	1	3	19.27	XP_002265534.1		FALSE	892.33	1	FALSE	1		Oxidation
1157.52	892.447	19.27	PREDICTED: beta-fructofuranosidase, soluble isoenzyme I isoform X1 [Vitis vinifera]		91.58	HDYYALGEYDPMTDTWTPDDPELDVGIGLR	HDYYALGEYDPM[Oxi]TDTWTPDDPELDVGIGLR	3	y	2	16	19.27	XP_002265534.1		FALSE	892.33	1	FALSE	1		Oxidation
1157.52	458.309	19.27	PREDICTED: beta-fructofuranosidase, soluble isoenzyme I isoform X1 [Vitis vinifera]		84	HDYYALGEYDPMTDTWTPDDPELDVGIGLR	HDYYALGEYDPM[Oxi]TDTWTPDDPELDVGIGLR	3	y	1	4	19.27	XP_002265534.1		FALSE	892.33	1	FALSE	1		Oxidation
1157.52	175.119	19.27	PREDICTED: beta-fructofuranosidase, soluble isoenzyme I isoform X1 [Vitis vinifera]		81	HDYYALGEYDPMTDTWTPDDPELDVGIGLR	HDYYALGEYDPM[Oxi]TDTWTPDDPELDVGIGLR	3	y	1	1	19.27	XP_002265534.1		FALSE	892.33	1	FALSE	1		Oxidation
1157.52	1572.63	19.27	PREDICTED: beta-fructofuranosidase, soluble isoenzyme I isoform X1 [Vitis vinifera]		72	HDYYALGEYDPMTDTWTPDDPELDVGIGLR	HDYYALGEYDPM[Oxi]TDTWTPDDPELDVGIGLR	3	b	1	13	19.27	XP_002265534.1		FALSE	892.33	1	FALSE	1		Oxidation
1157.52	820.362	19.27	PREDICTED: beta-fructofuranosidase, soluble isoenzyme I isoform X1 [Vitis vinifera]		71.59	HDYYALGEYDPMTDTWTPDDPELDVGIGLR	HDYYALGEYDPM[Oxi]TDTWTPDDPELDVGIGLR	3	b	1	7	19.27	XP_002265534.1		FALSE	892.33	1	FALSE	1		Oxidation
1157.52	1371.56	19.27	PREDICTED: beta-fructofuranosidase, soluble isoenzyme I isoform X1 [Vitis vinifera]		50	HDYYALGEYDPMTDTWTPDDPELDVGIGLR	HDYYALGEYDPM[Oxi]TDTWTPDDPELDVGIGLR	3	b	2	23	19.27	XP_002265534.1		FALSE	892.33	1	FALSE	1		Oxidation
1157.52	1507.12	19.27	PREDICTED: beta-fructofuranosidase, soluble isoenzyme I isoform X1 [Vitis vinifera]		30	HDYYALGEYDPMTDTWTPDDPELDVGIGLR	HDYYALGEYDPM[Oxi]TDTWTPDDPELDVGIGLR	3	b	2	26	19.27	XP_002265534.1		FALSE	892.33	1	FALSE	1		Oxidation
1157.52	1411.15	19.27	PREDICTED: beta-fructofuranosidase, soluble isoenzyme I isoform X1 [Vitis vinifera]		26.19	HDYYALGEYDPMTDTWTPDDPELDVGIGLR	HDYYALGEYDPM[Oxi]TDTWTPDDPELDVGIGLR	3	y	2	25	19.27	XP_002265534.1		FALSE	892.33	1	FALSE	1		Oxidation
657.339	688.345	22.49	PREDICTED: beta-fructofuranosidase, soluble isoenzyme I isoform X1 [Vitis vinifera]		1557.76	DMIHWLYLPLAMVPDR	DMIHWLYLPLAMVPDR	3	y	1	6	22.49	XP_002265534.1		FALSE	872.38	1	FALSE	1
657.339	1072.53	22.49	PREDICTED: beta-fructofuranosidase, soluble isoenzyme I isoform X1 [Vitis vinifera]		1043.58	DMIHWLYLPLAMVPDR	DMIHWLYLPLAMVPDR	3	b	1	8	22.49	XP_002265534.1		FALSE	872.38	1	FALSE	1
657.339	898.449	22.49	PREDICTED: beta-fructofuranosidase, soluble isoenzyme I isoform X1 [Vitis vinifera]		913.3	DMIHWLYLPLAMVPDR	DMIHWLYLPLAMVPDR	3	b	2	15	22.49	XP_002265534.1		FALSE	872.38	1	FALSE	1
657.339	449.744	22.49	PREDICTED: beta-fructofuranosidase, soluble isoenzyme I isoform X1 [Vitis vinifera]		806.54	DMIHWLYLPLAMVPDR	DMIHWLYLPLAMVPDR	3	y	2	8	22.49	XP_002265534.1		FALSE	872.38	1	FALSE	1
657.339	617.308	22.49	PREDICTED: beta-fructofuranosidase, soluble isoenzyme I isoform X1 [Vitis vinifera]		761.47	DMIHWLYLPLAMVPDR	DMIHWLYLPLAMVPDR	3	y	1	5	22.49	XP_002265534.1		FALSE	872.38	1	FALSE	1
657.339	959.444	22.49	PREDICTED: beta-fructofuranosidase, soluble isoenzyme I isoform X1 [Vitis vinifera]		746.54	DMIHWLYLPLAMVPDR	DMIHWLYLPLAMVPDR	3	b	1	7	22.49	XP_002265534.1		FALSE	872.38	1	FALSE	1
657.339	796.381	22.49	PREDICTED: beta-fructofuranosidase, soluble isoenzyme I isoform X1 [Vitis vinifera]		681.09	DMIHWLYLPLAMVPDR	DMIHWLYLPLAMVPDR	3	b	1	6	22.49	XP_002265534.1		FALSE	872.38	1	FALSE	1
657.339	387.199	22.49	PREDICTED: beta-fructofuranosidase, soluble isoenzyme I isoform X1 [Vitis vinifera]		529.83	DMIHWLYLPLAMVPDR	DMIHWLYLPLAMVPDR	3	y	1	3	22.49	XP_002265534.1		FALSE	872.38	1	FALSE	1
657.339	175.119	22.49	PREDICTED: beta-fructofuranosidase, soluble isoenzyme I isoform X1 [Vitis vinifera]		509.38	DMIHWLYLPLAMVPDR	DMIHWLYLPLAMVPDR	3	y	1	1	22.49	XP_002265534.1		FALSE	872.38	1	FALSE	1
657.339	486.267	22.49	PREDICTED: beta-fructofuranosidase, soluble isoenzyme I isoform X1 [Vitis vinifera]		496	DMIHWLYLPLAMVPDR	DMIHWLYLPLAMVPDR	3	y	1	4	22.49	XP_002265534.1		FALSE	872.38	1	FALSE	1
657.339	683.297	22.49	PREDICTED: beta-fructofuranosidase, soluble isoenzyme I isoform X1 [Vitis vinifera]		483.63	DMIHWLYLPLAMVPDR	DMIHWLYLPLAMVPDR	3	b	1	5	22.49	XP_002265534.1		FALSE	872.38	1	FALSE	1
657.339	801.429	22.49	PREDICTED: beta-fructofuranosidase, soluble isoenzyme I isoform X1 [Vitis vinifera]		433.64	DMIHWLYLPLAMVPDR	DMIHWLYLPLAMVPDR	3	y	1	7	22.49	XP_002265534.1		FALSE	872.38	1	FALSE	1
657.339	497.218	22.49	PREDICTED: beta-fructofuranosidase, soluble isoenzyme I isoform X1 [Vitis vinifera]		338.27	DMIHWLYLPLAMVPDR	DMIHWLYLPLAMVPDR	3	b	1	4	22.49	XP_002265534.1		FALSE	872.38	1	FALSE	1
657.339	585.294	22.49	PREDICTED: beta-fructofuranosidase, soluble isoenzyme I isoform X1 [Vitis vinifera]		196	DMIHWLYLPLAMVPDR	DMIHWLYLPLAMVPDR	3	b	2	9	22.49	XP_002265534.1		FALSE	872.38	1	FALSE	1
657.339	677.355	22.49	PREDICTED: beta-fructofuranosidase, soluble isoenzyme I isoform X1 [Vitis vinifera]		175.54	DMIHWLYLPLAMVPDR	DMIHWLYLPLAMVPDR	3	b	2	11	22.49	XP_002265534.1		FALSE	872.38	1	FALSE	1
657.339	641.836	22.49	PREDICTED: beta-fructofuranosidase, soluble isoenzyme I isoform X1 [Vitis vinifera]		103.58	DMIHWLYLPLAMVPDR	DMIHWLYLPLAMVPDR	3	b	2	10	22.49	XP_002265534.1		FALSE	872.38	1	FALSE	1
657.339	480.226	22.49	PREDICTED: beta-fructofuranosidase, soluble isoenzyme I isoform X1 [Vitis vinifera]		102.09	DMIHWLYLPLAMVPDR	DMIHWLYLPLAMVPDR	3	b	2	7	22.49	XP_002265534.1		FALSE	872.38	1	FALSE	1
657.339	536.768	22.49	PREDICTED: beta-fructofuranosidase, soluble isoenzyme I isoform X1 [Vitis vinifera]		101	DMIHWLYLPLAMVPDR	DMIHWLYLPLAMVPDR	3	b	2	8	22.49	XP_002265534.1		FALSE	872.38	1	FALSE	1
657.339	506.286	22.49	PREDICTED: beta-fructofuranosidase, soluble isoenzyme I isoform X1 [Vitis vinifera]		82	DMIHWLYLPLAMVPDR	DMIHWLYLPLAMVPDR	3	y	2	9	22.49	XP_002265534.1		FALSE	872.38	1	FALSE	1
657.339	290.146	22.49	PREDICTED: beta-fructofuranosidase, soluble isoenzyme I isoform X1 [Vitis vinifera]		81.58	DMIHWLYLPLAMVPDR	DMIHWLYLPLAMVPDR	3	y	1	2	22.49	XP_002265534.1		FALSE	872.38	1	FALSE	1
657.339	247.075	22.49	PREDICTED: beta-fructofuranosidase, soluble isoenzyme I isoform X1 [Vitis vinifera]		71	DMIHWLYLPLAMVPDR	DMIHWLYLPLAMVPDR	3	b	1	2	22.49	XP_002265534.1		FALSE	872.38	1	FALSE	1
657.339	792.409	22.49	PREDICTED: beta-fructofuranosidase, soluble isoenzyme I isoform X1 [Vitis vinifera]		61	DMIHWLYLPLAMVPDR	DMIHWLYLPLAMVPDR	3	b	2	13	22.49	XP_002265534.1		FALSE	872.38	1	FALSE	1
657.339	230.12	22.49	PREDICTED: beta-fructofuranosidase, soluble isoenzyme I isoform X1 [Vitis vinifera]		60	DMIHWLYLPLAMVPDR	DMIHWLYLPLAMVPDR	3	y	3	6	22.49	XP_002265534.1		FALSE	872.38	1	FALSE	1
657.339	1353.7	22.49	PREDICTED: beta-fructofuranosidase, soluble isoenzyme I isoform X1 [Vitis vinifera]		40	DMIHWLYLPLAMVPDR	DMIHWLYLPLAMVPDR	3	b	1	11	22.49	XP_002265534.1		FALSE	872.38	1	FALSE	1
657.339	1282.67	22.49	PREDICTED: beta-fructofuranosidase, soluble isoenzyme I isoform X1 [Vitis vinifera]		30	DMIHWLYLPLAMVPDR	DMIHWLYLPLAMVPDR	3	b	1	10	22.49	XP_002265534.1		FALSE	872.38	1	FALSE	1
657.339	1484.74	22.49	PREDICTED: beta-fructofuranosidase, soluble isoenzyme I isoform X1 [Vitis vinifera]		21	DMIHWLYLPLAMVPDR	DMIHWLYLPLAMVPDR	3	b	1	12	22.49	XP_002265534.1		FALSE	872.38	1	FALSE	1
675.03	1071.57	22.58	PREDICTED: beta-fructofuranosidase, soluble isoenzyme I isoform X1 [Vitis vinifera]		1300.66	TGTYLLLWPIEEVESLR	TGTYLLLW[Kyn]PIEEVESLR	3	y	1	9	22.58	XP_002265534.1		FALSE	831.06	1	FALSE	1		Trp->Kynurenin
675.03	861.431	22.58	PREDICTED: beta-fructofuranosidase, soluble isoenzyme I isoform X1 [Vitis vinifera]		1132.08	TGTYLLLWPIEEVESLR	TGTYLLLW[Kyn]PIEEVESLR	3	y	1	7	22.58	XP_002265534.1		FALSE	831.06	1	FALSE	1		Trp->Kynurenin
675.03	536.288	22.58	PREDICTED: beta-fructofuranosidase, soluble isoenzyme I isoform X1 [Vitis vinifera]		601.28	TGTYLLLWPIEEVESLR	TGTYLLLW[Kyn]PIEEVESLR	3	y	2	9	22.58	XP_002265534.1		FALSE	831.06	1	FALSE	1		Trp->Kynurenin
675.03	631.325	22.58	PREDICTED: beta-fructofuranosidase, soluble isoenzyme I isoform X1 [Vitis vinifera]		548.1	TGTYLLLWPIEEVESLR	TGTYLLLW[Kyn]PIEEVESLR	3	y	2	10	22.58	XP_002265534.1		FALSE	831.06	1	FALSE	1		Trp->Kynurenin
675.03	732.389	22.58	PREDICTED: beta-fructofuranosidase, soluble isoenzyme I isoform X1 [Vitis vinifera]		461.53	TGTYLLLWPIEEVESLR	TGTYLLLW[Kyn]PIEEVESLR	3	y	1	6	22.58	XP_002265534.1		FALSE	831.06	1	FALSE	1		Trp->Kynurenin
675.03	603.346	22.58	PREDICTED: beta-fructofuranosidase, soluble isoenzyme I isoform X1 [Vitis vinifera]		389.65	TGTYLLLWPIEEVESLR	TGTYLLLW[Kyn]PIEEVESLR	3	y	1	5	22.58	XP_002265534.1		FALSE	831.06	1	FALSE	1		Trp->Kynurenin
675.03	762.44	22.58	PREDICTED: beta-fructofuranosidase, soluble isoenzyme I isoform X1 [Vitis vinifera]		356.53	TGTYLLLWPIEEVESLR	TGTYLLLW[Kyn]PIEEVESLR	3	b	1	7	22.58	XP_002265534.1		FALSE	831.06	1	FALSE	1		Trp->Kynurenin
675.03	649.356	22.58	PREDICTED: beta-fructofuranosidase, soluble isoenzyme I isoform X1 [Vitis vinifera]		346.36	TGTYLLLWPIEEVESLR	TGTYLLLW[Kyn]PIEEVESLR	3	b	1	6	22.58	XP_002265534.1		FALSE	831.06	1	FALSE	1		Trp->Kynurenin
675.03	504.278	22.58	PREDICTED: beta-fructofuranosidase, soluble isoenzyme I isoform X1 [Vitis vinifera]		344.12	TGTYLLLWPIEEVESLR	TGTYLLLW[Kyn]PIEEVESLR	3	y	1	4	22.58	XP_002265534.1		FALSE	831.06	1	FALSE	1		Trp->Kynurenin
675.03	375.235	22.58	PREDICTED: beta-fructofuranosidase, soluble isoenzyme I isoform X1 [Vitis vinifera]		320.33	TGTYLLLWPIEEVESLR	TGTYLLLW[Kyn]PIEEVESLR	3	y	1	3	22.58	XP_002265534.1		FALSE	831.06	1	FALSE	1		Trp->Kynurenin
675.03	744.409	22.58	PREDICTED: beta-fructofuranosidase, soluble isoenzyme I isoform X1 [Vitis vinifera]		320.18	TGTYLLLWPIEEVESLR	TGTYLLLW[Kyn]PIEEVESLR	3	y	2	12	22.58	XP_002265534.1		FALSE	831.06	1	FALSE	1		Trp->Kynurenin
675.03	974.515	22.58	PREDICTED: beta-fructofuranosidase, soluble isoenzyme I isoform X1 [Vitis vinifera]		257.31	TGTYLLLWPIEEVESLR	TGTYLLLW[Kyn]PIEEVESLR	3	y	1	8	22.58	XP_002265534.1		FALSE	831.06	1	FALSE	1		Trp->Kynurenin
675.03	260.124	22.58	PREDICTED: beta-fructofuranosidase, soluble isoenzyme I isoform X1 [Vitis vinifera]		196.38	TGTYLLLWPIEEVESLR	TGTYLLLW[Kyn]PIEEVESLR	3	b	1	3	22.58	XP_002265534.1		FALSE	831.06	1	FALSE	1		Trp->Kynurenin
675.03	952.514	22.58	PREDICTED: beta-fructofuranosidase, soluble isoenzyme I isoform X1 [Vitis vinifera]		189.38	TGTYLLLWPIEEVESLR	TGTYLLLW[Kyn]PIEEVESLR	3	b	1	8	22.58	XP_002265534.1		FALSE	831.06	1	FALSE	1		Trp->Kynurenin
675.03	175.119	22.58	PREDICTED: beta-fructofuranosidase, soluble isoenzyme I isoform X1 [Vitis vinifera]		168	TGTYLLLWPIEEVESLR	TGTYLLLW[Kyn]PIEEVESLR	3	y	1	1	22.58	XP_002265534.1		FALSE	831.06	1	FALSE	1		Trp->Kynurenin
675.03	423.187	22.58	PREDICTED: beta-fructofuranosidase, soluble isoenzyme I isoform X1 [Vitis vinifera]		70.41	TGTYLLLWPIEEVESLR	TGTYLLLW[Kyn]PIEEVESLR	3	b	1	4	22.58	XP_002265534.1		FALSE	831.06	1	FALSE	1		Trp->Kynurenin
675.03	288.203	22.58	PREDICTED: beta-fructofuranosidase, soluble isoenzyme I isoform X1 [Vitis vinifera]		63.03	TGTYLLLWPIEEVESLR	TGTYLLLW[Kyn]PIEEVESLR	3	y	1	2	22.58	XP_002265534.1		FALSE	831.06	1	FALSE	1		Trp->Kynurenin
675.03	675.03	22.58	PREDICTED: beta-fructofuranosidase, soluble isoenzyme I isoform X1 [Vitis vinifera]		56	TGTYLLLWPIEEVESLR	TGTYLLLW[Kyn]PIEEVESLR	3	y	3	17	22.58	XP_002265534.1		FALSE	831.06	1	FALSE	1		Trp->Kynurenin
675.03	1261.64	22.58	PREDICTED: beta-fructofuranosidase, soluble isoenzyme I isoform X1 [Vitis vinifera]		53.63	TGTYLLLWPIEEVESLR	TGTYLLLW[Kyn]PIEEVESLR	3	y	1	10	22.58	XP_002265534.1		FALSE	831.06	1	FALSE	1		Trp->Kynurenin
675.03	431.236	22.58	PREDICTED: beta-fructofuranosidase, soluble isoenzyme I isoform X1 [Vitis vinifera]		49	TGTYLLLWPIEEVESLR	TGTYLLLW[Kyn]PIEEVESLR	3	b	3	11	22.58	XP_002265534.1		FALSE	831.06	1	FALSE	1		Trp->Kynurenin
675.03	474.25	22.58	PREDICTED: beta-fructofuranosidase, soluble isoenzyme I isoform X1 [Vitis vinifera]		49	TGTYLLLWPIEEVESLR	TGTYLLLW[Kyn]PIEEVESLR	3	b	3	12	22.58	XP_002265534.1		FALSE	831.06	1	FALSE	1		Trp->Kynurenin
675.03	1291.69	22.58	PREDICTED: beta-fructofuranosidase, soluble isoenzyme I isoform X1 [Vitis vinifera]		21	TGTYLLLWPIEEVESLR	TGTYLLLW[Kyn]PIEEVESLR	3	b	1	11	22.58	XP_002265534.1		FALSE	831.06	1	FALSE	1		Trp->Kynurenin
675.03	1162.65	22.58	PREDICTED: beta-fructofuranosidase, soluble isoenzyme I isoform X1 [Vitis vinifera]		14	TGTYLLLWPIEEVESLR	TGTYLLLW[Kyn]PIEEVESLR	3	b	1	10	22.58	XP_002265534.1		FALSE	831.06	1	FALSE	1		Trp->Kynurenin
675.03	1487.81	22.58	PREDICTED: beta-fructofuranosidase, soluble isoenzyme I isoform X1 [Vitis vinifera]		8.04	TGTYLLLWPIEEVESLR	TGTYLLLW[Kyn]PIEEVESLR	3	y	1	12	22.58	XP_002265534.1		FALSE	831.06	1	FALSE	1		Trp->Kynurenin
798.347	798.347	20.92	PREDICTED: beta-fructofuranosidase, soluble isoenzyme I isoform X1 [Vitis vinifera]		944.08	NWMNDPDGPLFHMGWYHLF	NWMNDPDGPLFHM[Oxi]GWYHLF	3	y	3	19	20.92	XP_002265534.1		FALSE	446.18	1	FALSE	1		Oxidation
798.347	301.13	20.92	PREDICTED: beta-fructofuranosidase, soluble isoenzyme I isoform X1 [Vitis vinifera]		677.55	NWMNDPDGPLFHMGWYHLF	NWMNDPDGPLFHM[Oxi]GWYHLF	3	b	1	2	20.92	XP_002265534.1		FALSE	446.18	1	FALSE	1		Oxidation
798.347	866.901	20.92	PREDICTED: beta-fructofuranosidase, soluble isoenzyme I isoform X1 [Vitis vinifera]		612.05	NWMNDPDGPLFHMGWYHLF	NWMNDPDGPLFHM[Oxi]GWYHLF	3	y	2	14	20.92	XP_002265534.1		FALSE	446.18	1	FALSE	1		Oxidation
798.347	1046.96	20.92	PREDICTED: beta-fructofuranosidase, soluble isoenzyme I isoform X1 [Vitis vinifera]		534.72	NWMNDPDGPLFHMGWYHLF	NWMNDPDGPLFHM[Oxi]GWYHLF	3	y	2	17	20.92	XP_002265534.1		FALSE	446.18	1	FALSE	1		Oxidation
798.347	981.436	20.92	PREDICTED: beta-fructofuranosidase, soluble isoenzyme I isoform X1 [Vitis vinifera]		392	NWMNDPDGPLFHMGWYHLF	NWMNDPDGPLFHM[Oxi]GWYHLF	3	y	2	16	20.92	XP_002265534.1		FALSE	446.18	1	FALSE	1		Oxidation
798.347	432.17	20.92	PREDICTED: beta-fructofuranosidase, soluble isoenzyme I isoform X1 [Vitis vinifera]		228	NWMNDPDGPLFHMGWYHLF	NWMNDPDGPLFHM[Oxi]GWYHLF	3	b	1	3	20.92	XP_002265534.1		FALSE	446.18	1	FALSE	1		Oxidation
798.347	822.393	20.92	PREDICTED: beta-fructofuranosidase, soluble isoenzyme I isoform X1 [Vitis vinifera]		143	NWMNDPDGPLFHMGWYHLF	NWMNDPDGPLFHM[Oxi]GWYHLF	3	y	1	6	20.92	XP_002265534.1		FALSE	446.18	1	FALSE	1		Oxidation
798.347	661.24	20.92	PREDICTED: beta-fructofuranosidase, soluble isoenzyme I isoform X1 [Vitis vinifera]		121	NWMNDPDGPLFHMGWYHLF	NWMNDPDGPLFHM[Oxi]GWYHLF	3	b	1	5	20.92	XP_002265534.1		FALSE	446.18	1	FALSE	1		Oxidation
798.347	924.414	20.92	PREDICTED: beta-fructofuranosidase, soluble isoenzyme I isoform X1 [Vitis vinifera]		111.54	NWMNDPDGPLFHMGWYHLF	NWMNDPDGPLFHM[Oxi]GWYHLF	3	y	2	15	20.92	XP_002265534.1		FALSE	446.18	1	FALSE	1		Oxidation
798.347	416.229	20.92	PREDICTED: beta-fructofuranosidase, soluble isoenzyme I isoform X1 [Vitis vinifera]		111	NWMNDPDGPLFHMGWYHLF	NWMNDPDGPLFHM[Oxi]GWYHLF	3	y	1	3	20.92	XP_002265534.1		FALSE	446.18	1	FALSE	1		Oxidation
798.347	760.861	20.92	PREDICTED: beta-fructofuranosidase, soluble isoenzyme I isoform X1 [Vitis vinifera]		103.45	NWMNDPDGPLFHMGWYHLF	NWMNDPDGPLFHM[Oxi]GWYHLF	3	y	2	12	20.92	XP_002265534.1		FALSE	446.18	1	FALSE	1		Oxidation
798.347	765.372	20.92	PREDICTED: beta-fructofuranosidase, soluble isoenzyme I isoform X1 [Vitis vinifera]		81	NWMNDPDGPLFHMGWYHLF	NWMNDPDGPLFHM[Oxi]GWYHLF	3	y	1	5	20.92	XP_002265534.1		FALSE	446.18	1	FALSE	1		Oxidation
798.347	1520.71	20.92	PREDICTED: beta-fructofuranosidase, soluble isoenzyme I isoform X1 [Vitis vinifera]		71	NWMNDPDGPLFHMGWYHLF	NWMNDPDGPLFHM[Oxi]GWYHLF	3	y	1	12	20.92	XP_002265534.1		FALSE	446.18	1	FALSE	1		Oxidation
798.347	1106.49	20.92	PREDICTED: beta-fructofuranosidase, soluble isoenzyme I isoform X1 [Vitis vinifera]		70.58	NWMNDPDGPLFHMGWYHLF	NWMNDPDGPLFHM[Oxi]GWYHLF	3	y	1	8	20.92	XP_002265534.1		FALSE	446.18	1	FALSE	1		Oxidation
798.347	627.282	20.92	PREDICTED: beta-fructofuranosidase, soluble isoenzyme I isoform X1 [Vitis vinifera]		60	NWMNDPDGPLFHMGWYHLF	NWMNDPDGPLFHM[Oxi]GWYHLF	3	y	2	9	20.92	XP_002265534.1		FALSE	446.18	1	FALSE	1		Oxidation
798.347	279.17	20.92	PREDICTED: beta-fructofuranosidase, soluble isoenzyme I isoform X1 [Vitis vinifera]		51	NWMNDPDGPLFHMGWYHLF	NWMNDPDGPLFHM[Oxi]GWYHLF	3	y	1	2	20.92	XP_002265534.1		FALSE	446.18	1	FALSE	1		Oxidation
798.347	907.874	20.92	PREDICTED: beta-fructofuranosidase, soluble isoenzyme I isoform X1 [Vitis vinifera]		50.59	NWMNDPDGPLFHMGWYHLF	NWMNDPDGPLFHM[Oxi]GWYHLF	3	b	2	15	20.92	XP_002265534.1		FALSE	446.18	1	FALSE	1		Oxidation
798.347	579.293	20.92	PREDICTED: beta-fructofuranosidase, soluble isoenzyme I isoform X1 [Vitis vinifera]		50.04	NWMNDPDGPLFHMGWYHLF	NWMNDPDGPLFHM[Oxi]GWYHLF	3	y	1	4	20.92	XP_002265534.1		FALSE	446.18	1	FALSE	1		Oxidation
798.347	1463.69	20.92	PREDICTED: beta-fructofuranosidase, soluble isoenzyme I isoform X1 [Vitis vinifera]		40	NWMNDPDGPLFHMGWYHLF	NWMNDPDGPLFHM[Oxi]GWYHLF	3	y	1	11	20.92	XP_002265534.1		FALSE	446.18	1	FALSE	1		Oxidation
798.347	1253.56	20.92	PREDICTED: beta-fructofuranosidase, soluble isoenzyme I isoform X1 [Vitis vinifera]		30.05	NWMNDPDGPLFHMGWYHLF	NWMNDPDGPLFHM[Oxi]GWYHLF	3	y	1	9	20.92	XP_002265534.1		FALSE	446.18	1	FALSE	1		Oxidation
798.347	1366.64	20.92	PREDICTED: beta-fructofuranosidase, soluble isoenzyme I isoform X1 [Vitis vinifera]		20	NWMNDPDGPLFHMGWYHLF	NWMNDPDGPLFHM[Oxi]GWYHLF	3	y	1	10	20.92	XP_002265534.1		FALSE	446.18	1	FALSE	1		Oxidation
798.347	1571.64	20.92	PREDICTED: beta-fructofuranosidase, soluble isoenzyme I isoform X1 [Vitis vinifera]		20	NWMNDPDGPLFHMGWYHLF	NWMNDPDGPLFHM[Oxi]GWYHLF	3	b	1	13	20.92	XP_002265534.1		FALSE	446.18	1	FALSE	1		Oxidation
793.015	793.015	22.07	PREDICTED: beta-fructofuranosidase, soluble isoenzyme I isoform X1 [Vitis vinifera]		391.29	NWMNDPDGPLFHMGWYHLF	NWMNDPDGPLFHMGWYHLF	3	y	3	19	22.07	XP_002265534.1		FALSE	375.8	1	FALSE	1
793.015	1038.96	22.07	PREDICTED: beta-fructofuranosidase, soluble isoenzyme I isoform X1 [Vitis vinifera]		329.63	NWMNDPDGPLFHMGWYHLF	NWMNDPDGPLFHMGWYHLF	3	y	2	17	22.07	XP_002265534.1		FALSE	375.8	1	FALSE	1
793.015	858.903	22.07	PREDICTED: beta-fructofuranosidase, soluble isoenzyme I isoform X1 [Vitis vinifera]		285.08	NWMNDPDGPLFHMGWYHLF	NWMNDPDGPLFHMGWYHLF	3	y	2	14	22.07	XP_002265534.1		FALSE	375.8	1	FALSE	1
793.015	301.13	22.07	PREDICTED: beta-fructofuranosidase, soluble isoenzyme I isoform X1 [Vitis vinifera]		247.75	NWMNDPDGPLFHMGWYHLF	NWMNDPDGPLFHMGWYHLF	3	b	1	2	22.07	XP_002265534.1		FALSE	375.8	1	FALSE	1
793.015	432.17	22.07	PREDICTED: beta-fructofuranosidase, soluble isoenzyme I isoform X1 [Vitis vinifera]		124.54	NWMNDPDGPLFHMGWYHLF	NWMNDPDGPLFHMGWYHLF	3	b	1	3	22.07	XP_002265534.1		FALSE	375.8	1	FALSE	1
793.015	973.438	22.07	PREDICTED: beta-fructofuranosidase, soluble isoenzyme I isoform X1 [Vitis vinifera]		114.48	NWMNDPDGPLFHMGWYHLF	NWMNDPDGPLFHMGWYHLF	3	y	2	16	22.07	XP_002265534.1		FALSE	375.8	1	FALSE	1
793.015	916.417	22.07	PREDICTED: beta-fructofuranosidase, soluble isoenzyme I isoform X1 [Vitis vinifera]		65.29	NWMNDPDGPLFHMGWYHLF	NWMNDPDGPLFHMGWYHLF	3	y	2	15	22.07	XP_002265534.1		FALSE	375.8	1	FALSE	1
793.015	416.229	22.07	PREDICTED: beta-fructofuranosidase, soluble isoenzyme I isoform X1 [Vitis vinifera]		55.57	NWMNDPDGPLFHMGWYHLF	NWMNDPDGPLFHMGWYHLF	3	y	1	3	22.07	XP_002265534.1		FALSE	375.8	1	FALSE	1
793.015	661.24	22.07	PREDICTED: beta-fructofuranosidase, soluble isoenzyme I isoform X1 [Vitis vinifera]		45.02	NWMNDPDGPLFHMGWYHLF	NWMNDPDGPLFHMGWYHLF	3	b	1	5	22.07	XP_002265534.1		FALSE	375.8	1	FALSE	1
793.015	579.293	22.07	PREDICTED: beta-fructofuranosidase, soluble isoenzyme I isoform X1 [Vitis vinifera]		45	NWMNDPDGPLFHMGWYHLF	NWMNDPDGPLFHMGWYHLF	3	y	1	4	22.07	XP_002265534.1		FALSE	375.8	1	FALSE	1
793.015	752.863	22.07	PREDICTED: beta-fructofuranosidase, soluble isoenzyme I isoform X1 [Vitis vinifera]		45	NWMNDPDGPLFHMGWYHLF	NWMNDPDGPLFHMGWYHLF	3	y	2	12	22.07	XP_002265534.1		FALSE	375.8	1	FALSE	1
793.015	822.393	22.07	PREDICTED: beta-fructofuranosidase, soluble isoenzyme I isoform X1 [Vitis vinifera]		43.22	NWMNDPDGPLFHMGWYHLF	NWMNDPDGPLFHMGWYHLF	3	y	1	6	22.07	XP_002265534.1		FALSE	375.8	1	FALSE	1
793.015	899.877	22.07	PREDICTED: beta-fructofuranosidase, soluble isoenzyme I isoform X1 [Vitis vinifera]		36.04	NWMNDPDGPLFHMGWYHLF	NWMNDPDGPLFHMGWYHLF	3	b	2	15	22.07	XP_002265534.1		FALSE	375.8	1	FALSE	1
793.015	1090.49	22.07	PREDICTED: beta-fructofuranosidase, soluble isoenzyme I isoform X1 [Vitis vinifera]		35.29	NWMNDPDGPLFHMGWYHLF	NWMNDPDGPLFHMGWYHLF	3	y	1	8	22.07	XP_002265534.1		FALSE	375.8	1	FALSE	1
793.015	546.213	22.07	PREDICTED: beta-fructofuranosidase, soluble isoenzyme I isoform X1 [Vitis vinifera]		35	NWMNDPDGPLFHMGWYHLF	NWMNDPDGPLFHMGWYHLF	3	b	1	4	22.07	XP_002265534.1		FALSE	375.8	1	FALSE	1
793.015	279.17	22.07	PREDICTED: beta-fructofuranosidase, soluble isoenzyme I isoform X1 [Vitis vinifera]		30	NWMNDPDGPLFHMGWYHLF	NWMNDPDGPLFHMGWYHLF	3	y	1	2	22.07	XP_002265534.1		FALSE	375.8	1	FALSE	1
793.015	755.001	22.07	PREDICTED: beta-fructofuranosidase, soluble isoenzyme I isoform X1 [Vitis vinifera]		30	NWMNDPDGPLFHMGWYHLF	NWMNDPDGPLFHMGWYHLF	3	y	3	18	22.07	XP_002265534.1		FALSE	375.8	1	FALSE	1
793.015	1237.56	22.07	PREDICTED: beta-fructofuranosidase, soluble isoenzyme I isoform X1 [Vitis vinifera]		21.54	NWMNDPDGPLFHMGWYHLF	NWMNDPDGPLFHMGWYHLF	3	y	1	9	22.07	XP_002265534.1		FALSE	375.8	1	FALSE	1
793.015	1447.7	22.07	PREDICTED: beta-fructofuranosidase, soluble isoenzyme I isoform X1 [Vitis vinifera]		20	NWMNDPDGPLFHMGWYHLF	NWMNDPDGPLFHMGWYHLF	3	y	1	11	22.07	XP_002265534.1		FALSE	375.8	1	FALSE	1
793.015	1140.48	22.07	PREDICTED: beta-fructofuranosidase, soluble isoenzyme I isoform X1 [Vitis vinifera]		10	NWMNDPDGPLFHMGWYHLF	NWMNDPDGPLFHMGWYHLF	3	b	1	10	22.07	XP_002265534.1		FALSE	375.8	1	FALSE	1
793.015	1350.65	22.07	PREDICTED: beta-fructofuranosidase, soluble isoenzyme I isoform X1 [Vitis vinifera]		10	NWMNDPDGPLFHMGWYHLF	NWMNDPDGPLFHMGWYHLF	3	y	1	10	22.07	XP_002265534.1		FALSE	375.8	1	FALSE	1
793.015	1504.72	22.07	PREDICTED: beta-fructofuranosidase, soluble isoenzyme I isoform X1 [Vitis vinifera]		6.5	NWMNDPDGPLFHMGWYHLF	NWMNDPDGPLFHMGWYHLF	3	y	1	12	22.07	XP_002265534.1		FALSE	375.8	1	FALSE	1
575.969	120.091	18.01	PREDICTED: beta-fructofuranosidase, soluble isoenzyme I isoform X1 [Vitis vinifera]		914.31	VLVDHSIVEGFSQGGR	[AAS]-VLVDHSIVEGFSQGGR	3	b	2	2	18.01	XP_002265534.1		FALSE	360.96	1	FALSE	1		Terminal Delta:H(2)C(2)	AAS
575.969	708.342	18.01	PREDICTED: beta-fructofuranosidase, soluble isoenzyme I isoform X1 [Vitis vinifera]		904.13	VLVDHSIVEGFSQGGR	[AAS]-VLVDHSIVEGFSQGGR	3	y	1	7	18.01	XP_002265534.1		FALSE	360.96	1	FALSE	1		Terminal Delta:H(2)C(2)	AAS
575.969	504.252	18.01	PREDICTED: beta-fructofuranosidase, soluble isoenzyme I isoform X1 [Vitis vinifera]		606.18	VLVDHSIVEGFSQGGR	[AAS]-VLVDHSIVEGFSQGGR	3	y	1	5	18.01	XP_002265534.1		FALSE	360.96	1	FALSE	1		Terminal Delta:H(2)C(2)	AAS
575.969	837.385	18.01	PREDICTED: beta-fructofuranosidase, soluble isoenzyme I isoform X1 [Vitis vinifera]		532.54	VLVDHSIVEGFSQGGR	[AAS]-VLVDHSIVEGFSQGGR	3	y	1	8	18.01	XP_002265534.1		FALSE	360.96	1	FALSE	1		Terminal Delta:H(2)C(2)	AAS
575.969	239.175	18.01	PREDICTED: beta-fructofuranosidase, soluble isoenzyme I isoform X1 [Vitis vinifera]		462	VLVDHSIVEGFSQGGR	[AAS]-VLVDHSIVEGFSQGGR	3	b	1	2	18.01	XP_002265534.1		FALSE	360.96	1	FALSE	1		Terminal Delta:H(2)C(2)	AAS
575.969	936.453	18.01	PREDICTED: beta-fructofuranosidase, soluble isoenzyme I isoform X1 [Vitis vinifera]		443.55	VLVDHSIVEGFSQGGR	[AAS]-VLVDHSIVEGFSQGGR	3	y	1	9	18.01	XP_002265534.1		FALSE	360.96	1	FALSE	1		Terminal Delta:H(2)C(2)	AAS
575.969	289.162	18.01	PREDICTED: beta-fructofuranosidase, soluble isoenzyme I isoform X1 [Vitis vinifera]		441	VLVDHSIVEGFSQGGR	[AAS]-VLVDHSIVEGFSQGGR	3	y	1	3	18.01	XP_002265534.1		FALSE	360.96	1	FALSE	1		Terminal Delta:H(2)C(2)	AAS
575.969	339.184	18.01	PREDICTED: beta-fructofuranosidase, soluble isoenzyme I isoform X1 [Vitis vinifera]		212.45	VLVDHSIVEGFSQGGR	[AAS]-VLVDHSIVEGFSQGGR	3	b	2	6	18.01	XP_002265534.1		FALSE	360.96	1	FALSE	1		Terminal Delta:H(2)C(2)	AAS
575.969	651.321	18.01	PREDICTED: beta-fructofuranosidase, soluble isoenzyme I isoform X1 [Vitis vinifera]		211.23	VLVDHSIVEGFSQGGR	[AAS]-VLVDHSIVEGFSQGGR	3	y	1	6	18.01	XP_002265534.1		FALSE	360.96	1	FALSE	1		Terminal Delta:H(2)C(2)	AAS
575.969	677.362	18.01	PREDICTED: beta-fructofuranosidase, soluble isoenzyme I isoform X1 [Vitis vinifera]		203.89	VLVDHSIVEGFSQGGR	[AAS]-VLVDHSIVEGFSQGGR	3	b	1	6	18.01	XP_002265534.1		FALSE	360.96	1	FALSE	1		Terminal Delta:H(2)C(2)	AAS
575.969	575.969	18.01	PREDICTED: beta-fructofuranosidase, soluble isoenzyme I isoform X1 [Vitis vinifera]		190.23	VLVDHSIVEGFSQGGR	[AAS]-VLVDHSIVEGFSQGGR	3	y	3	16	18.01	XP_002265534.1		FALSE	360.96	1	FALSE	1		Terminal Delta:H(2)C(2)	AAS
575.969	453.271	18.01	PREDICTED: beta-fructofuranosidase, soluble isoenzyme I isoform X1 [Vitis vinifera]		170.36	VLVDHSIVEGFSQGGR	[AAS]-VLVDHSIVEGFSQGGR	3	b	1	4	18.01	XP_002265534.1		FALSE	360.96	1	FALSE	1		Terminal Delta:H(2)C(2)	AAS
575.969	744.365	18.01	PREDICTED: beta-fructofuranosidase, soluble isoenzyme I isoform X1 [Vitis vinifera]		154.54	VLVDHSIVEGFSQGGR	[AAS]-VLVDHSIVEGFSQGGR	3	y	2	14	18.01	XP_002265534.1		FALSE	360.96	1	FALSE	1		Terminal Delta:H(2)C(2)	AAS
575.969	590.33	18.01	PREDICTED: beta-fructofuranosidase, soluble isoenzyme I isoform X1 [Vitis vinifera]		147	VLVDHSIVEGFSQGGR	[AAS]-VLVDHSIVEGFSQGGR	3	b	1	5	18.01	XP_002265534.1		FALSE	360.96	1	FALSE	1		Terminal Delta:H(2)C(2)	AAS
575.969	1136.57	18.01	PREDICTED: beta-fructofuranosidase, soluble isoenzyme I isoform X1 [Vitis vinifera]		127.23	VLVDHSIVEGFSQGGR	[AAS]-VLVDHSIVEGFSQGGR	3	y	1	11	18.01	XP_002265534.1		FALSE	360.96	1	FALSE	1		Terminal Delta:H(2)C(2)	AAS
575.969	295.668	18.01	PREDICTED: beta-fructofuranosidase, soluble isoenzyme I isoform X1 [Vitis vinifera]		126.09	VLVDHSIVEGFSQGGR	[AAS]-VLVDHSIVEGFSQGGR	3	b	2	5	18.01	XP_002265534.1		FALSE	360.96	1	FALSE	1		Terminal Delta:H(2)C(2)	AAS
575.969	175.119	18.01	PREDICTED: beta-fructofuranosidase, soluble isoenzyme I isoform X1 [Vitis vinifera]		126	VLVDHSIVEGFSQGGR	[AAS]-VLVDHSIVEGFSQGGR	3	y	1	1	18.01	XP_002265534.1		FALSE	360.96	1	FALSE	1		Terminal Delta:H(2)C(2)	AAS
575.969	445.261	18.01	PREDICTED: beta-fructofuranosidase, soluble isoenzyme I isoform X1 [Vitis vinifera]		105	VLVDHSIVEGFSQGGR	[AAS]-VLVDHSIVEGFSQGGR	3	b	2	8	18.01	XP_002265534.1		FALSE	360.96	1	FALSE	1		Terminal Delta:H(2)C(2)	AAS
575.969	889.514	18.01	PREDICTED: beta-fructofuranosidase, soluble isoenzyme I isoform X1 [Vitis vinifera]		89.95	VLVDHSIVEGFSQGGR	[AAS]-VLVDHSIVEGFSQGGR	3	b	1	8	18.01	XP_002265534.1		FALSE	360.96	1	FALSE	1		Terminal Delta:H(2)C(2)	AAS
575.969	790.446	18.01	PREDICTED: beta-fructofuranosidase, soluble isoenzyme I isoform X1 [Vitis vinifera]		85.23	VLVDHSIVEGFSQGGR	[AAS]-VLVDHSIVEGFSQGGR	3	b	1	7	18.01	XP_002265534.1		FALSE	360.96	1	FALSE	1		Terminal Delta:H(2)C(2)	AAS
575.969	1018.56	18.01	PREDICTED: beta-fructofuranosidase, soluble isoenzyme I isoform X1 [Vitis vinifera]		63	VLVDHSIVEGFSQGGR	[AAS]-VLVDHSIVEGFSQGGR	3	b	1	9	18.01	XP_002265534.1		FALSE	360.96	1	FALSE	1		Terminal Delta:H(2)C(2)	AAS
575.969	1075.58	18.01	PREDICTED: beta-fructofuranosidase, soluble isoenzyme I isoform X1 [Vitis vinifera]		42	VLVDHSIVEGFSQGGR	[AAS]-VLVDHSIVEGFSQGGR	3	b	1	10	18.01	XP_002265534.1		FALSE	360.96	1	FALSE	1		Terminal Delta:H(2)C(2)	AAS
575.969	1309.68	18.01	PREDICTED: beta-fructofuranosidase, soluble isoenzyme I isoform X1 [Vitis vinifera]		21	VLVDHSIVEGFSQGGR	[AAS]-VLVDHSIVEGFSQGGR	3	b	1	12	18.01	XP_002265534.1		FALSE	360.96	1	FALSE	1		Terminal Delta:H(2)C(2)	AAS
436.253	600.346	11.91	PREDICTED: beta-fructofuranosidase, soluble isoenzyme I isoform X1 [Vitis vinifera]		295.13	ASLQSIPR	ASLQSIPR	2	y	1	5	11.91	XP_002265534.1		FALSE	322.3	1	FALSE	1
436.253	472.288	11.91	PREDICTED: beta-fructofuranosidase, soluble isoenzyme I isoform X1 [Vitis vinifera]		190.14	ASLQSIPR	ASLQSIPR	2	y	1	4	11.91	XP_002265534.1		FALSE	322.3	1	FALSE	1
436.253	272.172	11.91	PREDICTED: beta-fructofuranosidase, soluble isoenzyme I isoform X1 [Vitis vinifera]		147.1	ASLQSIPR	ASLQSIPR	2	y	1	2	11.91	XP_002265534.1		FALSE	322.3	1	FALSE	1
436.253	175.119	11.91	PREDICTED: beta-fructofuranosidase, soluble isoenzyme I isoform X1 [Vitis vinifera]		42	ASLQSIPR	ASLQSIPR	2	y	1	1	11.91	XP_002265534.1		FALSE	322.3	1	FALSE	1
436.253	300.677	11.91	PREDICTED: beta-fructofuranosidase, soluble isoenzyme I isoform X1 [Vitis vinifera]		42	ASLQSIPR	ASLQSIPR	2	y	2	5	11.91	XP_002265534.1		FALSE	322.3	1	FALSE	1
436.253	385.256	11.91	PREDICTED: beta-fructofuranosidase, soluble isoenzyme I isoform X1 [Vitis vinifera]		42	ASLQSIPR	ASLQSIPR	2	y	1	3	11.91	XP_002265534.1		FALSE	322.3	1	FALSE	1
436.253	713.43	11.91	PREDICTED: beta-fructofuranosidase, soluble isoenzyme I isoform X1 [Vitis vinifera]		42	ASLQSIPR	ASLQSIPR	2	y	1	6	11.91	XP_002265534.1		FALSE	322.3	1	FALSE	1
436.253	600.335	11.91	PREDICTED: beta-fructofuranosidase, soluble isoenzyme I isoform X1 [Vitis vinifera]		22.33	ASLQSIPR	ASLQSIPR	2	b	1	6	11.91	XP_002265534.1		FALSE	322.3	1	FALSE	1
436.253	800.462	11.91	PREDICTED: beta-fructofuranosidase, soluble isoenzyme I isoform X1 [Vitis vinifera]		22.33	ASLQSIPR	ASLQSIPR	2	y	1	7	11.91	XP_002265534.1		FALSE	322.3	1	FALSE	1
724.721	1014.57	21.8	PREDICTED: beta-fructofuranosidase, soluble isoenzyme I isoform X1 [Vitis vinifera]		1901.09	VLADDTLSELTPIYFYIAK	VLADDTLSELTPIYFYIAK	3	y	1	8	21.8	XP_002265534.1		FALSE	294.34	0.9999	FALSE	1
724.721	507.787	21.8	PREDICTED: beta-fructofuranosidase, soluble isoenzyme I isoform X1 [Vitis vinifera]		992	VLADDTLSELTPIYFYIAK	VLADDTLSELTPIYFYIAK	3	y	2	8	21.8	XP_002265534.1		FALSE	294.34	0.9999	FALSE	1
724.721	804.429	21.8	PREDICTED: beta-fructofuranosidase, soluble isoenzyme I isoform X1 [Vitis vinifera]		643.02	VLADDTLSELTPIYFYIAK	VLADDTLSELTPIYFYIAK	3	y	1	6	21.8	XP_002265534.1		FALSE	294.34	0.9999	FALSE	1
724.721	213.16	21.8	PREDICTED: beta-fructofuranosidase, soluble isoenzyme I isoform X1 [Vitis vinifera]		398.35	VLADDTLSELTPIYFYIAK	VLADDTLSELTPIYFYIAK	3	b	1	2	21.8	XP_002265534.1		FALSE	294.34	0.9999	FALSE	1
724.721	1115.61	21.8	PREDICTED: beta-fructofuranosidase, soluble isoenzyme I isoform X1 [Vitis vinifera]		397.73	VLADDTLSELTPIYFYIAK	VLADDTLSELTPIYFYIAK	3	y	1	9	21.8	XP_002265534.1		FALSE	294.34	0.9999	FALSE	1
724.721	944.457	21.8	PREDICTED: beta-fructofuranosidase, soluble isoenzyme I isoform X1 [Vitis vinifera]		392.84	VLADDTLSELTPIYFYIAK	VLADDTLSELTPIYFYIAK	3	b	1	9	21.8	XP_002265534.1		FALSE	294.34	0.9999	FALSE	1
724.721	579.798	21.8	PREDICTED: beta-fructofuranosidase, soluble isoenzyme I isoform X1 [Vitis vinifera]		388.63	VLADDTLSELTPIYFYIAK	VLADDTLSELTPIYFYIAK	3	b	2	11	21.8	XP_002265534.1		FALSE	294.34	0.9999	FALSE	1
724.721	1057.54	21.8	PREDICTED: beta-fructofuranosidase, soluble isoenzyme I isoform X1 [Vitis vinifera]		236.78	VLADDTLSELTPIYFYIAK	VLADDTLSELTPIYFYIAK	3	b	1	10	21.8	XP_002265534.1		FALSE	294.34	0.9999	FALSE	1
724.721	494.297	21.8	PREDICTED: beta-fructofuranosidase, soluble isoenzyme I isoform X1 [Vitis vinifera]		180.99	VLADDTLSELTPIYFYIAK	VLADDTLSELTPIYFYIAK	3	y	1	4	21.8	XP_002265534.1		FALSE	294.34	0.9999	FALSE	1
724.721	218.15	21.8	PREDICTED: beta-fructofuranosidase, soluble isoenzyme I isoform X1 [Vitis vinifera]		177.47	VLADDTLSELTPIYFYIAK	VLADDTLSELTPIYFYIAK	3	y	1	2	21.8	XP_002265534.1		FALSE	294.34	0.9999	FALSE	1
724.721	558.31	21.8	PREDICTED: beta-fructofuranosidase, soluble isoenzyme I isoform X1 [Vitis vinifera]		176.86	VLADDTLSELTPIYFYIAK	VLADDTLSELTPIYFYIAK	3	y	2	9	21.8	XP_002265534.1		FALSE	294.34	0.9999	FALSE	1
724.721	641.366	21.8	PREDICTED: beta-fructofuranosidase, soluble isoenzyme I isoform X1 [Vitis vinifera]		157.79	VLADDTLSELTPIYFYIAK	VLADDTLSELTPIYFYIAK	3	y	1	5	21.8	XP_002265534.1		FALSE	294.34	0.9999	FALSE	1
724.721	728.383	21.8	PREDICTED: beta-fructofuranosidase, soluble isoenzyme I isoform X1 [Vitis vinifera]		136.2	VLADDTLSELTPIYFYIAK	VLADDTLSELTPIYFYIAK	3	b	1	7	21.8	XP_002265534.1		FALSE	294.34	0.9999	FALSE	1
724.721	718.717	21.8	PREDICTED: beta-fructofuranosidase, soluble isoenzyme I isoform X1 [Vitis vinifera]		128.22	VLADDTLSELTPIYFYIAK	VLADDTLSELTPIYFYIAK	3	b	3	19	21.8	XP_002265534.1		FALSE	294.34	0.9999	FALSE	1
724.721	917.513	21.8	PREDICTED: beta-fructofuranosidase, soluble isoenzyme I isoform X1 [Vitis vinifera]		121.38	VLADDTLSELTPIYFYIAK	VLADDTLSELTPIYFYIAK	3	y	1	7	21.8	XP_002265534.1		FALSE	294.34	0.9999	FALSE	1
724.721	615.298	21.8	PREDICTED: beta-fructofuranosidase, soluble isoenzyme I isoform X1 [Vitis vinifera]		120.43	VLADDTLSELTPIYFYIAK	VLADDTLSELTPIYFYIAK	3	b	1	6	21.8	XP_002265534.1		FALSE	294.34	0.9999	FALSE	1
724.721	399.224	21.8	PREDICTED: beta-fructofuranosidase, soluble isoenzyme I isoform X1 [Vitis vinifera]		114.45	VLADDTLSELTPIYFYIAK	VLADDTLSELTPIYFYIAK	3	b	1	4	21.8	XP_002265534.1		FALSE	294.34	0.9999	FALSE	1
724.721	529.274	21.8	PREDICTED: beta-fructofuranosidase, soluble isoenzyme I isoform X1 [Vitis vinifera]		105.87	VLADDTLSELTPIYFYIAK	VLADDTLSELTPIYFYIAK	3	b	2	10	21.8	XP_002265534.1		FALSE	294.34	0.9999	FALSE	1
724.721	331.234	21.8	PREDICTED: beta-fructofuranosidase, soluble isoenzyme I isoform X1 [Vitis vinifera]		99.67	VLADDTLSELTPIYFYIAK	VLADDTLSELTPIYFYIAK	3	y	1	3	21.8	XP_002265534.1		FALSE	294.34	0.9999	FALSE	1
724.721	1158.59	21.8	PREDICTED: beta-fructofuranosidase, soluble isoenzyme I isoform X1 [Vitis vinifera]		87.67	VLADDTLSELTPIYFYIAK	VLADDTLSELTPIYFYIAK	3	b	1	11	21.8	XP_002265534.1		FALSE	294.34	0.9999	FALSE	1
724.721	147.113	21.8	PREDICTED: beta-fructofuranosidase, soluble isoenzyme I isoform X1 [Vitis vinifera]		70.02	VLADDTLSELTPIYFYIAK	VLADDTLSELTPIYFYIAK	3	y	1	1	21.8	XP_002265534.1		FALSE	294.34	0.9999	FALSE	1
724.721	1228.7	21.8	PREDICTED: beta-fructofuranosidase, soluble isoenzyme I isoform X1 [Vitis vinifera]		68.04	VLADDTLSELTPIYFYIAK	VLADDTLSELTPIYFYIAK	3	y	1	10	21.8	XP_002265534.1		FALSE	294.34	0.9999	FALSE	1
724.721	284.197	21.8	PREDICTED: beta-fructofuranosidase, soluble isoenzyme I isoform X1 [Vitis vinifera]		65.25	VLADDTLSELTPIYFYIAK	VLADDTLSELTPIYFYIAK	3	b	1	3	21.8	XP_002265534.1		FALSE	294.34	0.9999	FALSE	1
724.721	514.251	21.8	PREDICTED: beta-fructofuranosidase, soluble isoenzyme I isoform X1 [Vitis vinifera]		62.65	VLADDTLSELTPIYFYIAK	VLADDTLSELTPIYFYIAK	3	b	1	5	21.8	XP_002265534.1		FALSE	294.34	0.9999	FALSE	1
724.721	1444.77	21.8	PREDICTED: beta-fructofuranosidase, soluble isoenzyme I isoform X1 [Vitis vinifera]		52	VLADDTLSELTPIYFYIAK	VLADDTLSELTPIYFYIAK	3	y	1	12	21.8	XP_002265534.1		FALSE	294.34	0.9999	FALSE	1
724.721	482.262	21.8	PREDICTED: beta-fructofuranosidase, soluble isoenzyme I isoform X1 [Vitis vinifera]		48.23	VLADDTLSELTPIYFYIAK	VLADDTLSELTPIYFYIAK	3	y	3	12	21.8	XP_002265534.1		FALSE	294.34	0.9999	FALSE	1
724.721	815.415	21.8	PREDICTED: beta-fructofuranosidase, soluble isoenzyme I isoform X1 [Vitis vinifera]		48.22	VLADDTLSELTPIYFYIAK	VLADDTLSELTPIYFYIAK	3	b	1	8	21.8	XP_002265534.1		FALSE	294.34	0.9999	FALSE	1
724.721	724.721	21.8	PREDICTED: beta-fructofuranosidase, soluble isoenzyme I isoform X1 [Vitis vinifera]		46.23	VLADDTLSELTPIYFYIAK	VLADDTLSELTPIYFYIAK	3	y	3	19	21.8	XP_002265534.1		FALSE	294.34	0.9999	FALSE	1
724.721	980.501	21.8	PREDICTED: beta-fructofuranosidase, soluble isoenzyme I isoform X1 [Vitis vinifera]		36.23	VLADDTLSELTPIYFYIAK	VLADDTLSELTPIYFYIAK	3	y	2	17	21.8	XP_002265534.1		FALSE	294.34	0.9999	FALSE	1
724.721	779.432	21.8	PREDICTED: beta-fructofuranosidase, soluble isoenzyme I isoform X1 [Vitis vinifera]		32.25	VLADDTLSELTPIYFYIAK	VLADDTLSELTPIYFYIAK	3	y	2	13	21.8	XP_002265534.1		FALSE	294.34	0.9999	FALSE	1
724.721	1357.74	21.8	PREDICTED: beta-fructofuranosidase, soluble isoenzyme I isoform X1 [Vitis vinifera]		32.22	VLADDTLSELTPIYFYIAK	VLADDTLSELTPIYFYIAK	3	y	1	11	21.8	XP_002265534.1		FALSE	294.34	0.9999	FALSE	1
724.721	722.89	21.8	PREDICTED: beta-fructofuranosidase, soluble isoenzyme I isoform X1 [Vitis vinifera]		24	VLADDTLSELTPIYFYIAK	VLADDTLSELTPIYFYIAK	3	y	2	12	21.8	XP_002265534.1		FALSE	294.34	0.9999	FALSE	1
724.721	1368.73	21.8	PREDICTED: beta-fructofuranosidase, soluble isoenzyme I isoform X1 [Vitis vinifera]		12	VLADDTLSELTPIYFYIAK	VLADDTLSELTPIYFYIAK	3	b	1	13	21.8	XP_002265534.1		FALSE	294.34	0.9999	FALSE	1
724.721	1557.86	21.8	PREDICTED: beta-fructofuranosidase, soluble isoenzyme I isoform X1 [Vitis vinifera]		12	VLADDTLSELTPIYFYIAK	VLADDTLSELTPIYFYIAK	3	y	1	13	21.8	XP_002265534.1		FALSE	294.34	0.9999	FALSE	1
724.721	630.324	21.8	PREDICTED: beta-fructofuranosidase, soluble isoenzyme I isoform X1 [Vitis vinifera]		5.86	VLADDTLSELTPIYFYIAK	VLADDTLSELTPIYFYIAK	3	y	3	16	21.8	XP_002265534.1		FALSE	294.34	0.9999	FALSE	1
721.812	721.812	17.44	PREDICTED: beta-fructofuranosidase, soluble isoenzyme I isoform X1 [Vitis vinifera]		958.47	NWMNDPDGPLFH	NWMNDPDGPLFH	2	y	2	12	17.44	XP_002265534.1		FALSE	282.25	1	FALSE	1
721.812	1142.49	17.44	PREDICTED: beta-fructofuranosidase, soluble isoenzyme I isoform X1 [Vitis vinifera]		694.04	NWMNDPDGPLFH	NWMNDPDGPLFH	2	y	1	10	17.44	XP_002265534.1		FALSE	282.25	1	FALSE	1
721.812	782.383	17.44	PREDICTED: beta-fructofuranosidase, soluble isoenzyme I isoform X1 [Vitis vinifera]		636.49	NWMNDPDGPLFH	NWMNDPDGPLFH	2	y	1	7	17.44	XP_002265534.1		FALSE	282.25	1	FALSE	1
721.812	301.13	17.44	PREDICTED: beta-fructofuranosidase, soluble isoenzyme I isoform X1 [Vitis vinifera]		357	NWMNDPDGPLFH	NWMNDPDGPLFH	2	b	1	2	17.44	XP_002265534.1		FALSE	282.25	1	FALSE	1
721.812	570.303	17.44	PREDICTED: beta-fructofuranosidase, soluble isoenzyme I isoform X1 [Vitis vinifera]		357	NWMNDPDGPLFH	NWMNDPDGPLFH	2	y	1	5	17.44	XP_002265534.1		FALSE	282.25	1	FALSE	1
721.812	432.17	17.44	PREDICTED: beta-fructofuranosidase, soluble isoenzyme I isoform X1 [Vitis vinifera]		336.09	NWMNDPDGPLFH	NWMNDPDGPLFH	2	b	1	3	17.44	XP_002265534.1		FALSE	282.25	1	FALSE	1
721.812	1011.45	17.44	PREDICTED: beta-fructofuranosidase, soluble isoenzyme I isoform X1 [Vitis vinifera]		317.46	NWMNDPDGPLFH	NWMNDPDGPLFH	2	y	1	9	17.44	XP_002265534.1		FALSE	282.25	1	FALSE	1
721.812	303.145	17.44	PREDICTED: beta-fructofuranosidase, soluble isoenzyme I isoform X1 [Vitis vinifera]		171.59	NWMNDPDGPLFH	NWMNDPDGPLFH	2	y	1	2	17.44	XP_002265534.1		FALSE	282.25	1	FALSE	1
721.812	546.213	17.44	PREDICTED: beta-fructofuranosidase, soluble isoenzyme I isoform X1 [Vitis vinifera]		148.23	NWMNDPDGPLFH	NWMNDPDGPLFH	2	b	1	4	17.44	XP_002265534.1		FALSE	282.25	1	FALSE	1
721.812	156.077	17.44	PREDICTED: beta-fructofuranosidase, soluble isoenzyme I isoform X1 [Vitis vinifera]		126.1	NWMNDPDGPLFH	NWMNDPDGPLFH	2	y	1	1	17.44	XP_002265534.1		FALSE	282.25	1	FALSE	1
721.812	897.41	17.44	PREDICTED: beta-fructofuranosidase, soluble isoenzyme I isoform X1 [Vitis vinifera]		107.36	NWMNDPDGPLFH	NWMNDPDGPLFH	2	y	1	8	17.44	XP_002265534.1		FALSE	282.25	1	FALSE	1
721.812	513.282	17.44	PREDICTED: beta-fructofuranosidase, soluble isoenzyme I isoform X1 [Vitis vinifera]		63	NWMNDPDGPLFH	NWMNDPDGPLFH	2	y	1	4	17.44	XP_002265534.1		FALSE	282.25	1	FALSE	1
721.812	644.277	17.44	PREDICTED: beta-fructofuranosidase, soluble isoenzyme I isoform X1 [Vitis vinifera]		63	NWMNDPDGPLFH	NWMNDPDGPLFH	2	b	2	11	17.44	XP_002265534.1		FALSE	282.25	1	FALSE	1
721.812	661.24	17.44	PREDICTED: beta-fructofuranosidase, soluble isoenzyme I isoform X1 [Vitis vinifera]		63	NWMNDPDGPLFH	NWMNDPDGPLFH	2	b	1	5	17.44	XP_002265534.1		FALSE	282.25	1	FALSE	1
721.812	1287.55	17.44	PREDICTED: beta-fructofuranosidase, soluble isoenzyme I isoform X1 [Vitis vinifera]		42	NWMNDPDGPLFH	NWMNDPDGPLFH	2	b	1	11	17.44	XP_002265534.1		FALSE	282.25	1	FALSE	1
524.775	524.775	14.17	PREDICTED: beta-fructofuranosidase, soluble isoenzyme I isoform X1 [Vitis vinifera]		210	PTEAIYGAAR	PTEAIYGAAR	2	y	2	10	14.17	XP_002265534.1		FALSE	236.07	1	FALSE	1
524.775	721.399	14.17	PREDICTED: beta-fructofuranosidase, soluble isoenzyme I isoform X1 [Vitis vinifera]		168	PTEAIYGAAR	PTEAIYGAAR	2	y	1	7	14.17	XP_002265534.1		FALSE	236.07	1	FALSE	1
524.775	399.187	14.17	PREDICTED: beta-fructofuranosidase, soluble isoenzyme I isoform X1 [Vitis vinifera]		105	PTEAIYGAAR	PTEAIYGAAR	2	b	1	4	14.17	XP_002265534.1		FALSE	236.07	1	FALSE	1
524.775	199.108	14.17	PREDICTED: beta-fructofuranosidase, soluble isoenzyme I isoform X1 [Vitis vinifera]		84	PTEAIYGAAR	PTEAIYGAAR	2	b	1	2	14.17	XP_002265534.1		FALSE	236.07	1	FALSE	1
524.775	374.215	14.17	PREDICTED: beta-fructofuranosidase, soluble isoenzyme I isoform X1 [Vitis vinifera]		84	PTEAIYGAAR	PTEAIYGAAR	2	y	1	4	14.17	XP_002265534.1		FALSE	236.07	1	FALSE	1
524.775	951.489	14.17	PREDICTED: beta-fructofuranosidase, soluble isoenzyme I isoform X1 [Vitis vinifera]		84	PTEAIYGAAR	PTEAIYGAAR	2	y	1	9	14.17	XP_002265534.1		FALSE	236.07	1	FALSE	1
524.775	246.156	14.17	PREDICTED: beta-fructofuranosidase, soluble isoenzyme I isoform X1 [Vitis vinifera]		63	PTEAIYGAAR	PTEAIYGAAR	2	y	1	2	14.17	XP_002265534.1		FALSE	236.07	1	FALSE	1
524.775	328.15	14.17	PREDICTED: beta-fructofuranosidase, soluble isoenzyme I isoform X1 [Vitis vinifera]		63	PTEAIYGAAR	PTEAIYGAAR	2	b	1	3	14.17	XP_002265534.1		FALSE	236.07	1	FALSE	1
524.775	537.278	14.17	PREDICTED: beta-fructofuranosidase, soluble isoenzyme I isoform X1 [Vitis vinifera]		63	PTEAIYGAAR	PTEAIYGAAR	2	y	1	5	14.17	XP_002265534.1		FALSE	236.07	1	FALSE	1
524.775	650.362	14.17	PREDICTED: beta-fructofuranosidase, soluble isoenzyme I isoform X1 [Vitis vinifera]		63	PTEAIYGAAR	PTEAIYGAAR	2	y	1	6	14.17	XP_002265534.1		FALSE	236.07	1	FALSE	1
524.775	850.442	14.17	PREDICTED: beta-fructofuranosidase, soluble isoenzyme I isoform X1 [Vitis vinifera]		42	PTEAIYGAAR	PTEAIYGAAR	2	y	1	8	14.17	XP_002265534.1		FALSE	236.07	1	FALSE	1
528.826	826.482	22.74	PREDICTED: beta-fructofuranosidase, soluble isoenzyme I isoform X1 [Vitis vinifera]		523.18	GALGPFGILVL	GALGPFGILVL	2	b	1	9	22.74	XP_002265534.1		FALSE	215.75	0.9999	FALSE	1
528.826	132.102	22.74	PREDICTED: beta-fructofuranosidase, soluble isoenzyme I isoform X1 [Vitis vinifera]		494.44	GALGPFGILVL	GALGPFGILVL	2	y	1	1	22.74	XP_002265534.1		FALSE	215.75	0.9999	FALSE	1
528.826	713.398	22.74	PREDICTED: beta-fructofuranosidase, soluble isoenzyme I isoform X1 [Vitis vinifera]		402.89	GALGPFGILVL	GALGPFGILVL	2	b	1	8	22.74	XP_002265534.1		FALSE	215.75	0.9999	FALSE	1
528.826	231.17	22.74	PREDICTED: beta-fructofuranosidase, soluble isoenzyme I isoform X1 [Vitis vinifera]		321	GALGPFGILVL	GALGPFGILVL	2	y	1	2	22.74	XP_002265534.1		FALSE	215.75	0.9999	FALSE	1
528.826	600.314	22.74	PREDICTED: beta-fructofuranosidase, soluble isoenzyme I isoform X1 [Vitis vinifera]		174	GALGPFGILVL	GALGPFGILVL	2	b	1	7	22.74	XP_002265534.1		FALSE	215.75	0.9999	FALSE	1
528.826	299.171	22.74	PREDICTED: beta-fructofuranosidase, soluble isoenzyme I isoform X1 [Vitis vinifera]		144.51	GALGPFGILVL	GALGPFGILVL	2	b	1	4	22.74	XP_002265534.1		FALSE	215.75	0.9999	FALSE	1
528.826	925.551	22.74	PREDICTED: beta-fructofuranosidase, soluble isoenzyme I isoform X1 [Vitis vinifera]		99.19	GALGPFGILVL	GALGPFGILVL	2	b	1	10	22.74	XP_002265534.1		FALSE	215.75	0.9999	FALSE	1
528.826	242.15	22.74	PREDICTED: beta-fructofuranosidase, soluble isoenzyme I isoform X1 [Vitis vinifera]		86.4	GALGPFGILVL	GALGPFGILVL	2	b	1	3	22.74	XP_002265534.1		FALSE	215.75	0.9999	FALSE	1
528.826	543.293	22.74	PREDICTED: beta-fructofuranosidase, soluble isoenzyme I isoform X1 [Vitis vinifera]		70.47	GALGPFGILVL	GALGPFGILVL	2	b	1	6	22.74	XP_002265534.1		FALSE	215.75	0.9999	FALSE	1
528.826	500.315	22.74	PREDICTED: beta-fructofuranosidase, soluble isoenzyme I isoform X1 [Vitis vinifera]		54.65	GALGPFGILVL	GALGPFGILVL	2	y	2	10	22.74	XP_002265534.1		FALSE	215.75	0.9999	FALSE	1
528.826	815.503	22.74	PREDICTED: beta-fructofuranosidase, soluble isoenzyme I isoform X1 [Vitis vinifera]		44	GALGPFGILVL	GALGPFGILVL	2	y	1	8	22.74	XP_002265534.1		FALSE	215.75	0.9999	FALSE	1
528.826	758.481	22.74	PREDICTED: beta-fructofuranosidase, soluble isoenzyme I isoform X1 [Vitis vinifera]		32	GALGPFGILVL	GALGPFGILVL	2	y	1	7	22.74	XP_002265534.1		FALSE	215.75	0.9999	FALSE	1
528.826	514.36	22.74	PREDICTED: beta-fructofuranosidase, soluble isoenzyme I isoform X1 [Vitis vinifera]		29.22	GALGPFGILVL	GALGPFGILVL	2	y	1	5	22.74	XP_002265534.1		FALSE	215.75	0.9999	FALSE	1
528.826	344.254	22.74	PREDICTED: beta-fructofuranosidase, soluble isoenzyme I isoform X1 [Vitis vinifera]		28.02	GALGPFGILVL	GALGPFGILVL	2	y	1	3	22.74	XP_002265534.1		FALSE	215.75	0.9999	FALSE	1
528.826	413.745	22.74	PREDICTED: beta-fructofuranosidase, soluble isoenzyme I isoform X1 [Vitis vinifera]		24	GALGPFGILVL	GALGPFGILVL	2	b	2	9	22.74	XP_002265534.1		FALSE	215.75	0.9999	FALSE	1
683.702	1071.57	21.65	PREDICTED: beta-fructofuranosidase, soluble isoenzyme I isoform X1 [Vitis vinifera]		346.19	TGTYLLLWPIEEVESLR	[AAS]-TGTYLLLW[Kyn]PIEEVESLR	3	y	1	9	21.65	XP_002265534.1		FALSE	206.2	1	FALSE	1		Trp->Kynurenin,Terminal Delta:H(2)C(2)	AAS
683.702	861.431	21.65	PREDICTED: beta-fructofuranosidase, soluble isoenzyme I isoform X1 [Vitis vinifera]		316.08	TGTYLLLWPIEEVESLR	[AAS]-TGTYLLLW[Kyn]PIEEVESLR	3	y	1	7	21.65	XP_002265534.1		FALSE	206.2	1	FALSE	1		Trp->Kynurenin,Terminal Delta:H(2)C(2)	AAS
683.702	489.768	21.65	PREDICTED: beta-fructofuranosidase, soluble isoenzyme I isoform X1 [Vitis vinifera]		265.29	TGTYLLLWPIEEVESLR	[AAS]-TGTYLLLW[Kyn]PIEEVESLR	3	b	2	8	21.65	XP_002265534.1		FALSE	206.2	1	FALSE	1		Trp->Kynurenin,Terminal Delta:H(2)C(2)	AAS
683.702	683.702	21.65	PREDICTED: beta-fructofuranosidase, soluble isoenzyme I isoform X1 [Vitis vinifera]		178.4	TGTYLLLWPIEEVESLR	[AAS]-TGTYLLLW[Kyn]PIEEVESLR	3	y	3	17	21.65	XP_002265534.1		FALSE	206.2	1	FALSE	1		Trp->Kynurenin,Terminal Delta:H(2)C(2)	AAS
683.702	536.288	21.65	PREDICTED: beta-fructofuranosidase, soluble isoenzyme I isoform X1 [Vitis vinifera]		171.48	TGTYLLLWPIEEVESLR	[AAS]-TGTYLLLW[Kyn]PIEEVESLR	3	y	2	9	21.65	XP_002265534.1		FALSE	206.2	1	FALSE	1		Trp->Kynurenin,Terminal Delta:H(2)C(2)	AAS
683.702	732.389	21.65	PREDICTED: beta-fructofuranosidase, soluble isoenzyme I isoform X1 [Vitis vinifera]		158.5	TGTYLLLWPIEEVESLR	[AAS]-TGTYLLLW[Kyn]PIEEVESLR	3	y	1	6	21.65	XP_002265534.1		FALSE	206.2	1	FALSE	1		Trp->Kynurenin,Terminal Delta:H(2)C(2)	AAS
683.702	978.529	21.65	PREDICTED: beta-fructofuranosidase, soluble isoenzyme I isoform X1 [Vitis vinifera]		102.29	TGTYLLLWPIEEVESLR	[AAS]-TGTYLLLW[Kyn]PIEEVESLR	3	b	1	8	21.65	XP_002265534.1		FALSE	206.2	1	FALSE	1		Trp->Kynurenin,Terminal Delta:H(2)C(2)	AAS
683.702	375.235	21.65	PREDICTED: beta-fructofuranosidase, soluble isoenzyme I isoform X1 [Vitis vinifera]		81	TGTYLLLWPIEEVESLR	[AAS]-TGTYLLLW[Kyn]PIEEVESLR	3	y	1	3	21.65	XP_002265534.1		FALSE	206.2	1	FALSE	1		Trp->Kynurenin,Terminal Delta:H(2)C(2)	AAS
683.702	504.278	21.65	PREDICTED: beta-fructofuranosidase, soluble isoenzyme I isoform X1 [Vitis vinifera]		66.35	TGTYLLLWPIEEVESLR	[AAS]-TGTYLLLW[Kyn]PIEEVESLR	3	y	1	4	21.65	XP_002265534.1		FALSE	206.2	1	FALSE	1		Trp->Kynurenin,Terminal Delta:H(2)C(2)	AAS
683.702	603.346	21.65	PREDICTED: beta-fructofuranosidase, soluble isoenzyme I isoform X1 [Vitis vinifera]		45.75	TGTYLLLWPIEEVESLR	[AAS]-TGTYLLLW[Kyn]PIEEVESLR	3	y	1	5	21.65	XP_002265534.1		FALSE	206.2	1	FALSE	1		Trp->Kynurenin,Terminal Delta:H(2)C(2)	AAS
683.702	594.837	21.65	PREDICTED: beta-fructofuranosidase, soluble isoenzyme I isoform X1 [Vitis vinifera]		35	TGTYLLLWPIEEVESLR	[AAS]-TGTYLLLW[Kyn]PIEEVESLR	3	b	2	10	21.65	XP_002265534.1		FALSE	206.2	1	FALSE	1		Trp->Kynurenin,Terminal Delta:H(2)C(2)	AAS
683.702	974.515	21.65	PREDICTED: beta-fructofuranosidase, soluble isoenzyme I isoform X1 [Vitis vinifera]		32.8	TGTYLLLWPIEEVESLR	[AAS]-TGTYLLLW[Kyn]PIEEVESLR	3	y	1	8	21.65	XP_002265534.1		FALSE	206.2	1	FALSE	1		Trp->Kynurenin,Terminal Delta:H(2)C(2)	AAS
683.702	659.358	21.65	PREDICTED: beta-fructofuranosidase, soluble isoenzyme I isoform X1 [Vitis vinifera]		20	TGTYLLLWPIEEVESLR	[AAS]-TGTYLLLW[Kyn]PIEEVESLR	3	b	2	11	21.65	XP_002265534.1		FALSE	206.2	1	FALSE	1		Trp->Kynurenin,Terminal Delta:H(2)C(2)	AAS
683.702	677.698	21.65	PREDICTED: beta-fructofuranosidase, soluble isoenzyme I isoform X1 [Vitis vinifera]		15	TGTYLLLWPIEEVESLR	[AAS]-TGTYLLLW[Kyn]PIEEVESLR	3	b	3	17	21.65	XP_002265534.1		FALSE	206.2	1	FALSE	1		Trp->Kynurenin,Terminal Delta:H(2)C(2)	AAS
683.702	881.451	21.65	PREDICTED: beta-fructofuranosidase, soluble isoenzyme I isoform X1 [Vitis vinifera]		15	TGTYLLLWPIEEVESLR	[AAS]-TGTYLLLW[Kyn]PIEEVESLR	3	b	2	15	21.65	XP_002265534.1		FALSE	206.2	1	FALSE	1		Trp->Kynurenin,Terminal Delta:H(2)C(2)	AAS
683.702	1446.75	21.65	PREDICTED: beta-fructofuranosidase, soluble isoenzyme I isoform X1 [Vitis vinifera]		5	TGTYLLLWPIEEVESLR	[AAS]-TGTYLLLW[Kyn]PIEEVESLR	3	b	1	12	21.65	XP_002265534.1		FALSE	206.2	1	FALSE	1		Trp->Kynurenin,Terminal Delta:H(2)C(2)	AAS
765.358	765.358	17.05	PREDICTED: beta-fructofuranosidase, soluble isoenzyme I isoform X1 [Vitis vinifera]		945	IWEMASADIHPYP	IWEMASADIHPYP	2	y	2	13	17.05	XP_002265534.1		FALSE	125.43	1	FALSE	1
765.358	300.171	17.05	PREDICTED: beta-fructofuranosidase, soluble isoenzyme I isoform X1 [Vitis vinifera]		651.09	IWEMASADIHPYP	IWEMASADIHPYP	2	b	1	2	17.05	XP_002265534.1		FALSE	125.43	1	FALSE	1
765.358	1230.55	17.05	PREDICTED: beta-fructofuranosidase, soluble isoenzyme I isoform X1 [Vitis vinifera]		513.8	IWEMASADIHPYP	IWEMASADIHPYP	2	y	1	11	17.05	XP_002265534.1		FALSE	125.43	1	FALSE	1
765.358	970.463	17.05	PREDICTED: beta-fructofuranosidase, soluble isoenzyme I isoform X1 [Vitis vinifera]		441.1	IWEMASADIHPYP	IWEMASADIHPYP	2	y	1	9	17.05	XP_002265534.1		FALSE	125.43	1	FALSE	1
765.358	429.213	17.05	PREDICTED: beta-fructofuranosidase, soluble isoenzyme I isoform X1 [Vitis vinifera]		400.13	IWEMASADIHPYP	IWEMASADIHPYP	2	b	1	3	17.05	XP_002265534.1		FALSE	125.43	1	FALSE	1
765.358	513.246	17.05	PREDICTED: beta-fructofuranosidase, soluble isoenzyme I isoform X1 [Vitis vinifera]		316.04	IWEMASADIHPYP	IWEMASADIHPYP	2	y	1	4	17.05	XP_002265534.1		FALSE	125.43	1	FALSE	1
765.358	279.134	17.05	PREDICTED: beta-fructofuranosidase, soluble isoenzyme I isoform X1 [Vitis vinifera]		232.13	IWEMASADIHPYP	IWEMASADIHPYP	2	y	1	2	17.05	XP_002265534.1		FALSE	125.43	1	FALSE	1
765.358	376.187	17.05	PREDICTED: beta-fructofuranosidase, soluble isoenzyme I isoform X1 [Vitis vinifera]		190.23	IWEMASADIHPYP	IWEMASADIHPYP	2	y	1	3	17.05	XP_002265534.1		FALSE	125.43	1	FALSE	1
765.358	899.426	17.05	PREDICTED: beta-fructofuranosidase, soluble isoenzyme I isoform X1 [Vitis vinifera]		170.45	IWEMASADIHPYP	IWEMASADIHPYP	2	y	1	8	17.05	XP_002265534.1		FALSE	125.43	1	FALSE	1
765.358	631.291	17.05	PREDICTED: beta-fructofuranosidase, soluble isoenzyme I isoform X1 [Vitis vinifera]		126.1	IWEMASADIHPYP	IWEMASADIHPYP	2	b	1	5	17.05	XP_002265534.1		FALSE	125.43	1	FALSE	1
765.358	1101.5	17.05	PREDICTED: beta-fructofuranosidase, soluble isoenzyme I isoform X1 [Vitis vinifera]		126.01	IWEMASADIHPYP	IWEMASADIHPYP	2	y	1	10	17.05	XP_002265534.1		FALSE	125.43	1	FALSE	1
765.358	316.149	17.05	PREDICTED: beta-fructofuranosidase, soluble isoenzyme I isoform X1 [Vitis vinifera]		126	IWEMASADIHPYP	IWEMASADIHPYP	2	b	2	5	17.05	XP_002265534.1		FALSE	125.43	1	FALSE	1
765.358	708.816	17.05	PREDICTED: beta-fructofuranosidase, soluble isoenzyme I isoform X1 [Vitis vinifera]		105	IWEMASADIHPYP	IWEMASADIHPYP	2	y	2	12	17.05	XP_002265534.1		FALSE	125.43	1	FALSE	1
765.358	1017.47	17.05	PREDICTED: beta-fructofuranosidase, soluble isoenzyme I isoform X1 [Vitis vinifera]		84	IWEMASADIHPYP	IWEMASADIHPYP	2	b	1	9	17.05	XP_002265534.1		FALSE	125.43	1	FALSE	1
765.358	626.295	17.05	PREDICTED: beta-fructofuranosidase, soluble isoenzyme I isoform X1 [Vitis vinifera]		63	IWEMASADIHPYP	IWEMASADIHPYP	2	b	2	11	17.05	XP_002265534.1		FALSE	125.43	1	FALSE	1
765.358	904.387	17.05	PREDICTED: beta-fructofuranosidase, soluble isoenzyme I isoform X1 [Vitis vinifera]		63	IWEMASADIHPYP	IWEMASADIHPYP	2	b	1	8	17.05	XP_002265534.1		FALSE	125.43	1	FALSE	1
650.34	836.932	15.7758	PREDICTED: beta-fructofuranosidase, soluble isoenzyme I isoform X1 [Vitis vinifera]		1073.26	IYGSIVPVLDDEKPTMR	IYGSIVPVLDDEKPTM[Oxi]R	3	y	2	15	15.7758	XP_002265534.1		FALSE	15.7637	1	FALSE	1		Oxidation
650.34	658.829	15.7758	PREDICTED: beta-fructofuranosidase, soluble isoenzyme I isoform X1 [Vitis vinifera]		778.14	IYGSIVPVLDDEKPTMR	IYGSIVPVLDDEKPTM[Oxi]R	3	y	2	11	15.7758	XP_002265534.1		FALSE	15.7637	1	FALSE	1		Oxidation
650.34	1316.65	15.7758	PREDICTED: beta-fructofuranosidase, soluble isoenzyme I isoform X1 [Vitis vinifera]		693	IYGSIVPVLDDEKPTMR	IYGSIVPVLDDEKPTM[Oxi]R	3	y	1	11	15.7758	XP_002265534.1		FALSE	15.7637	1	FALSE	1		Oxidation
650.34	277.165	15.7758	PREDICTED: beta-fructofuranosidase, soluble isoenzyme I isoform X1 [Vitis vinifera]		441.1	IYGSIVPVLDDEKPTMR	IYGSIVPVLDDEKPTM[Oxi]R	3	b	3	8	15.7758	XP_002265534.1		FALSE	15.7637	1	FALSE	1		Oxidation
650.34	918.464	15.7758	PREDICTED: beta-fructofuranosidase, soluble isoenzyme I isoform X1 [Vitis vinifera]		399.09	IYGSIVPVLDDEKPTMR	IYGSIVPVLDDEKPTM[Oxi]R	3	y	2	16	15.7758	XP_002265534.1		FALSE	15.7637	1	FALSE	1		Oxidation
650.34	650.34	15.7758	PREDICTED: beta-fructofuranosidase, soluble isoenzyme I isoform X1 [Vitis vinifera]		358.23	IYGSIVPVLDDEKPTMR	IYGSIVPVLDDEKPTM[Oxi]R	3	y	3	17	15.7758	XP_002265534.1		FALSE	15.7637	1	FALSE	1		Oxidation
650.34	708.364	15.7758	PREDICTED: beta-fructofuranosidase, soluble isoenzyme I isoform X1 [Vitis vinifera]		322.35	IYGSIVPVLDDEKPTMR	IYGSIVPVLDDEKPTM[Oxi]R	3	y	2	12	15.7758	XP_002265534.1		FALSE	15.7637	1	FALSE	1		Oxidation
650.34	520.255	15.7758	PREDICTED: beta-fructofuranosidase, soluble isoenzyme I isoform X1 [Vitis vinifera]		274.23	IYGSIVPVLDDEKPTMR	IYGSIVPVLDDEKPTM[Oxi]R	3	y	1	4	15.7758	XP_002265534.1		FALSE	15.7637	1	FALSE	1		Oxidation
650.34	1007.45	15.7758	PREDICTED: beta-fructofuranosidase, soluble isoenzyme I isoform X1 [Vitis vinifera]		229.29	IYGSIVPVLDDEKPTMR	IYGSIVPVLDDEKPTM[Oxi]R	3	y	1	8	15.7758	XP_002265534.1		FALSE	15.7637	1	FALSE	1		Oxidation
650.34	421.208	15.7758	PREDICTED: beta-fructofuranosidase, soluble isoenzyme I isoform X1 [Vitis vinifera]		226.22	IYGSIVPVLDDEKPTMR	IYGSIVPVLDDEKPTM[Oxi]R	3	b	1	4	15.7758	XP_002265534.1		FALSE	15.7637	1	FALSE	1		Oxidation
650.34	560.769	15.7758	PREDICTED: beta-fructofuranosidase, soluble isoenzyme I isoform X1 [Vitis vinifera]		210.1	IYGSIVPVLDDEKPTMR	IYGSIVPVLDDEKPTM[Oxi]R	3	y	2	9	15.7758	XP_002265534.1		FALSE	15.7637	1	FALSE	1		Oxidation
650.34	777.392	15.7758	PREDICTED: beta-fructofuranosidase, soluble isoenzyme I isoform X1 [Vitis vinifera]		191.36	IYGSIVPVLDDEKPTMR	IYGSIVPVLDDEKPTM[Oxi]R	3	y	1	6	15.7758	XP_002265534.1		FALSE	15.7637	1	FALSE	1		Oxidation
650.34	764.906	15.7758	PREDICTED: beta-fructofuranosidase, soluble isoenzyme I isoform X1 [Vitis vinifera]		190.13	IYGSIVPVLDDEKPTMR	IYGSIVPVLDDEKPTM[Oxi]R	3	y	2	13	15.7758	XP_002265534.1		FALSE	15.7637	1	FALSE	1		Oxidation
650.34	1120.53	15.7758	PREDICTED: beta-fructofuranosidase, soluble isoenzyme I isoform X1 [Vitis vinifera]		169.23	IYGSIVPVLDDEKPTMR	IYGSIVPVLDDEKPTM[Oxi]R	3	y	1	9	15.7758	XP_002265534.1		FALSE	15.7637	1	FALSE	1		Oxidation
650.34	892.419	15.7758	PREDICTED: beta-fructofuranosidase, soluble isoenzyme I isoform X1 [Vitis vinifera]		147	IYGSIVPVLDDEKPTMR	IYGSIVPVLDDEKPTM[Oxi]R	3	y	1	7	15.7758	XP_002265534.1		FALSE	15.7637	1	FALSE	1		Oxidation
650.34	648.35	15.7758	PREDICTED: beta-fructofuranosidase, soluble isoenzyme I isoform X1 [Vitis vinifera]		105.09	IYGSIVPVLDDEKPTMR	IYGSIVPVLDDEKPTM[Oxi]R	3	y	1	5	15.7758	XP_002265534.1		FALSE	15.7637	1	FALSE	1		Oxidation
650.34	534.292	15.7758	PREDICTED: beta-fructofuranosidase, soluble isoenzyme I isoform X1 [Vitis vinifera]		105	IYGSIVPVLDDEKPTMR	IYGSIVPVLDDEKPTM[Oxi]R	3	b	1	5	15.7758	XP_002265534.1		FALSE	15.7637	1	FALSE	1		Oxidation
650.34	334.176	15.7758	PREDICTED: beta-fructofuranosidase, soluble isoenzyme I isoform X1 [Vitis vinifera]		85.23	IYGSIVPVLDDEKPTMR	IYGSIVPVLDDEKPTM[Oxi]R	3	b	1	3	15.7758	XP_002265534.1		FALSE	15.7637	1	FALSE	1		Oxidation
650.34	1219.6	15.7758	PREDICTED: beta-fructofuranosidase, soluble isoenzyme I isoform X1 [Vitis vinifera]		42	IYGSIVPVLDDEKPTMR	IYGSIVPVLDDEKPTM[Oxi]R	3	y	1	10	15.7758	XP_002265534.1		FALSE	15.7637	1	FALSE	1		Oxidation
650.34	1301.66	15.7758	PREDICTED: beta-fructofuranosidase, soluble isoenzyme I isoform X1 [Vitis vinifera]		42	IYGSIVPVLDDEKPTMR	IYGSIVPVLDDEKPTM[Oxi]R	3	b	1	12	15.7758	XP_002265534.1		FALSE	15.7637	1	FALSE	1		Oxidation
897.902	897.902	16.7	Trypsin OS=Sus scrofa PE=1 SV=1		11495.2	SCAAAGTECLISGWGNTK	SC[DHA]AAAGTEC[2Ox]LISGWGNTK[Frm]	2	y	2	18	16.7	sp|P00761|TRYP_PIG		FALSE	16830.6	0.9999	FALSE	2		Cys->Dha,Dioxidation,Formyl		Frm
897.902	777.353	16.7	Trypsin OS=Sus scrofa PE=1 SV=1		3203.45	SCAAAGTECLISGWGNTK	SC[DHA]AAAGTEC[2Ox]LISGWGNTK[Frm]	2	y	1	7	16.7	sp|P00761|TRYP_PIG		FALSE	16830.6	0.9999	FALSE	2		Cys->Dha,Dioxidation,Formyl		Frm
897.902	690.321	16.7	Trypsin OS=Sus scrofa PE=1 SV=1		1633.07	SCAAAGTECLISGWGNTK	SC[DHA]AAAGTEC[2Ox]LISGWGNTK[Frm]	2	y	1	6	16.7	sp|P00761|TRYP_PIG		FALSE	16830.6	0.9999	FALSE	2		Cys->Dha,Dioxidation,Formyl		Frm
897.902	890.437	16.7	Trypsin OS=Sus scrofa PE=1 SV=1		1265.34	SCAAAGTECLISGWGNTK	SC[DHA]AAAGTEC[2Ox]LISGWGNTK[Frm]	2	y	1	8	16.7	sp|P00761|TRYP_PIG		FALSE	16830.6	0.9999	FALSE	2		Cys->Dha,Dioxidation,Formyl		Frm
897.902	888.896	16.7	Trypsin OS=Sus scrofa PE=1 SV=1		1108.05	SCAAAGTECLISGWGNTK	SC[DHA]AAAGTEC[2Ox]LISGWGNTK[Frm]	2	b	2	18	16.7	sp|P00761|TRYP_PIG		FALSE	16830.6	0.9999	FALSE	2		Cys->Dha,Dioxidation,Formyl		Frm
897.902	1003.52	16.7	Trypsin OS=Sus scrofa PE=1 SV=1		614.49	SCAAAGTECLISGWGNTK	SC[DHA]AAAGTEC[2Ox]LISGWGNTK[Frm]	2	y	1	9	16.7	sp|P00761|TRYP_PIG		FALSE	16830.6	0.9999	FALSE	2		Cys->Dha,Dioxidation,Formyl		Frm
897.902	905.367	16.7	Trypsin OS=Sus scrofa PE=1 SV=1		518.05	SCAAAGTECLISGWGNTK	SC[DHA]AAAGTEC[2Ox]LISGWGNTK[Frm]	2	b	1	10	16.7	sp|P00761|TRYP_PIG		FALSE	16830.6	0.9999	FALSE	2		Cys->Dha,Dioxidation,Formyl		Frm
897.902	1018.45	16.7	Trypsin OS=Sus scrofa PE=1 SV=1		494.26	SCAAAGTECLISGWGNTK	SC[DHA]AAAGTEC[2Ox]LISGWGNTK[Frm]	2	b	1	11	16.7	sp|P00761|TRYP_PIG		FALSE	16830.6	0.9999	FALSE	2		Cys->Dha,Dioxidation,Formyl		Frm
897.902	792.283	16.7	Trypsin OS=Sus scrofa PE=1 SV=1		331.72	SCAAAGTECLISGWGNTK	SC[DHA]AAAGTEC[2Ox]LISGWGNTK[Frm]	2	b	1	9	16.7	sp|P00761|TRYP_PIG		FALSE	16830.6	0.9999	FALSE	2		Cys->Dha,Dioxidation,Formyl		Frm
897.902	1105.48	16.7	Trypsin OS=Sus scrofa PE=1 SV=1		256	SCAAAGTECLISGWGNTK	SC[DHA]AAAGTEC[2Ox]LISGWGNTK[Frm]	2	b	1	12	16.7	sp|P00761|TRYP_PIG		FALSE	16830.6	0.9999	FALSE	2		Cys->Dha,Dioxidation,Formyl		Frm
897.902	1348.58	16.7	Trypsin OS=Sus scrofa PE=1 SV=1		125.96	SCAAAGTECLISGWGNTK	SC[DHA]AAAGTEC[2Ox]LISGWGNTK[Frm]	2	b	1	14	16.7	sp|P00761|TRYP_PIG		FALSE	16830.6	0.9999	FALSE	2		Cys->Dha,Dioxidation,Formyl		Frm
897.902	760.328	16.7	Trypsin OS=Sus scrofa PE=1 SV=1		92.04	SCAAAGTECLISGWGNTK	SC[DHA]AAAGTEC[2Ox]LISGWGNTK[Frm]	2	b	2	16	16.7	sp|P00761|TRYP_PIG		FALSE	16830.6	0.9999	FALSE	2		Cys->Dha,Dioxidation,Formyl		Frm
897.902	228.098	16.7	Trypsin OS=Sus scrofa PE=1 SV=1		81	SCAAAGTECLISGWGNTK	SC[DHA]AAAGTEC[2Ox]LISGWGNTK[Frm]	2	b	1	3	16.7	sp|P00761|TRYP_PIG		FALSE	16830.6	0.9999	FALSE	2		Cys->Dha,Dioxidation,Formyl		Frm
897.902	1162.5	16.7	Trypsin OS=Sus scrofa PE=1 SV=1		51.05	SCAAAGTECLISGWGNTK	SC[DHA]AAAGTEC[2Ox]LISGWGNTK[Frm]	2	b	1	13	16.7	sp|P00761|TRYP_PIG		FALSE	16830.6	0.9999	FALSE	2		Cys->Dha,Dioxidation,Formyl		Frm
897.902	1138.52	16.7	Trypsin OS=Sus scrofa PE=1 SV=1		51	SCAAAGTECLISGWGNTK	SC[DHA]AAAGTEC[2Ox]LISGWGNTK[Frm]	2	y	1	10	16.7	sp|P00761|TRYP_PIG		FALSE	16830.6	0.9999	FALSE	2		Cys->Dha,Dioxidation,Formyl		Frm
897.902	1405.61	16.7	Trypsin OS=Sus scrofa PE=1 SV=1		41.59	SCAAAGTECLISGWGNTK	SC[DHA]AAAGTEC[2Ox]LISGWGNTK[Frm]	2	b	1	15	16.7	sp|P00761|TRYP_PIG		FALSE	16830.6	0.9999	FALSE	2		Cys->Dha,Dioxidation,Formyl		Frm
897.902	1267.56	16.7	Trypsin OS=Sus scrofa PE=1 SV=1		41	SCAAAGTECLISGWGNTK	SC[DHA]AAAGTEC[2Ox]LISGWGNTK[Frm]	2	y	1	11	16.7	sp|P00761|TRYP_PIG		FALSE	16830.6	0.9999	FALSE	2		Cys->Dha,Dioxidation,Formyl		Frm
897.902	1567.71	16.7	Trypsin OS=Sus scrofa PE=1 SV=1		21.35	SCAAAGTECLISGWGNTK	SC[DHA]AAAGTEC[2Ox]LISGWGNTK[Frm]	2	y	1	15	16.7	sp|P00761|TRYP_PIG		FALSE	16830.6	0.9999	FALSE	2		Cys->Dha,Dioxidation,Formyl		Frm
897.902	1496.67	16.7	Trypsin OS=Sus scrofa PE=1 SV=1		20	SCAAAGTECLISGWGNTK	SC[DHA]AAAGTEC[2Ox]LISGWGNTK[Frm]	2	y	1	14	16.7	sp|P00761|TRYP_PIG		FALSE	16830.6	0.9999	FALSE	2		Cys->Dha,Dioxidation,Formyl		Frm
897.902	1519.65	16.7	Trypsin OS=Sus scrofa PE=1 SV=1		20	SCAAAGTECLISGWGNTK	SC[DHA]AAAGTEC[2Ox]LISGWGNTK[Frm]	2	b	1	16	16.7	sp|P00761|TRYP_PIG		FALSE	16830.6	0.9999	FALSE	2		Cys->Dha,Dioxidation,Formyl		Frm
898.919	898.919	16.78	Trypsin OS=Sus scrofa PE=1 SV=1		20624.8	SCAAAGTECLISGWGNTK	SCAAAGTECLISGWGNTK[AAR]	2	y	2	18	16.78	sp|P00761|TRYP_PIG		FALSE	12545	0.9998	FALSE	2		Delta:H(4)C(2)		AAR
898.919	777.389	16.78	Trypsin OS=Sus scrofa PE=1 SV=1		14888.6	SCAAAGTECLISGWGNTK	SCAAAGTECLISGWGNTK[AAR]	2	y	1	7	16.78	sp|P00761|TRYP_PIG		FALSE	12545	0.9998	FALSE	2		Delta:H(4)C(2)		AAR
898.919	690.357	16.78	Trypsin OS=Sus scrofa PE=1 SV=1		7147.12	SCAAAGTECLISGWGNTK	SCAAAGTECLISGWGNTK[AAR]	2	y	1	6	16.78	sp|P00761|TRYP_PIG		FALSE	12545	0.9998	FALSE	2		Delta:H(4)C(2)		AAR
898.919	890.473	16.78	Trypsin OS=Sus scrofa PE=1 SV=1		6255.56	SCAAAGTECLISGWGNTK	SCAAAGTECLISGWGNTK[AAR]	2	y	1	8	16.78	sp|P00761|TRYP_PIG		FALSE	12545	0.9998	FALSE	2		Delta:H(4)C(2)		AAR
898.919	1393.68	16.78	Trypsin OS=Sus scrofa PE=1 SV=1		5901.77	SCAAAGTECLISGWGNTK	SCAAAGTECLISGWGNTK[AAR]	2	y	1	13	16.78	sp|P00761|TRYP_PIG		FALSE	12545	0.9998	FALSE	2		Delta:H(4)C(2)		AAR
898.919	1106.57	16.78	Trypsin OS=Sus scrofa PE=1 SV=1		4667.38	SCAAAGTECLISGWGNTK	SCAAAGTECLISGWGNTK[AAR]	2	y	1	10	16.78	sp|P00761|TRYP_PIG		FALSE	12545	0.9998	FALSE	2		Delta:H(4)C(2)		AAR
898.919	447.256	16.78	Trypsin OS=Sus scrofa PE=1 SV=1		3748.2	SCAAAGTECLISGWGNTK	SCAAAGTECLISGWGNTK[AAR]	2	y	1	4	16.78	sp|P00761|TRYP_PIG		FALSE	12545	0.9998	FALSE	2		Delta:H(4)C(2)		AAR
898.919	889.914	16.78	Trypsin OS=Sus scrofa PE=1 SV=1		3621.14	SCAAAGTECLISGWGNTK	SCAAAGTECLISGWGNTK[AAR]	2	b	2	18	16.78	sp|P00761|TRYP_PIG		FALSE	12545	0.9998	FALSE	2		Delta:H(4)C(2)		AAR
898.919	1235.61	16.78	Trypsin OS=Sus scrofa PE=1 SV=1		3599.5	SCAAAGTECLISGWGNTK	SCAAAGTECLISGWGNTK[AAR]	2	y	1	11	16.78	sp|P00761|TRYP_PIG		FALSE	12545	0.9998	FALSE	2		Delta:H(4)C(2)		AAR
898.919	1020.45	16.78	Trypsin OS=Sus scrofa PE=1 SV=1		3147.16	SCAAAGTECLISGWGNTK	SCAAAGTECLISGWGNTK[AAR]	2	b	1	11	16.78	sp|P00761|TRYP_PIG		FALSE	12545	0.9998	FALSE	2		Delta:H(4)C(2)		AAR
898.919	1003.56	16.78	Trypsin OS=Sus scrofa PE=1 SV=1		2612.38	SCAAAGTECLISGWGNTK	SCAAAGTECLISGWGNTK[AAR]	2	y	1	9	16.78	sp|P00761|TRYP_PIG		FALSE	12545	0.9998	FALSE	2		Delta:H(4)C(2)		AAR
898.919	262.086	16.78	Trypsin OS=Sus scrofa PE=1 SV=1		2466	SCAAAGTECLISGWGNTK	SCAAAGTECLISGWGNTK[AAR]	2	b	1	3	16.78	sp|P00761|TRYP_PIG		FALSE	12545	0.9998	FALSE	2		Delta:H(4)C(2)		AAR
898.919	1336.66	16.78	Trypsin OS=Sus scrofa PE=1 SV=1		2342.09	SCAAAGTECLISGWGNTK	SCAAAGTECLISGWGNTK[AAR]	2	y	1	12	16.78	sp|P00761|TRYP_PIG		FALSE	12545	0.9998	FALSE	2		Delta:H(4)C(2)		AAR
898.919	633.336	16.78	Trypsin OS=Sus scrofa PE=1 SV=1		2221.82	SCAAAGTECLISGWGNTK	SCAAAGTECLISGWGNTK[AAR]	2	y	1	5	16.78	sp|P00761|TRYP_PIG		FALSE	12545	0.9998	FALSE	2		Delta:H(4)C(2)		AAR
898.919	333.123	16.78	Trypsin OS=Sus scrofa PE=1 SV=1		2183.9	SCAAAGTECLISGWGNTK	SCAAAGTECLISGWGNTK[AAR]	2	b	1	4	16.78	sp|P00761|TRYP_PIG		FALSE	12545	0.9998	FALSE	2		Delta:H(4)C(2)		AAR
898.919	907.365	16.78	Trypsin OS=Sus scrofa PE=1 SV=1		2133.21	SCAAAGTECLISGWGNTK	SCAAAGTECLISGWGNTK[AAR]	2	b	1	10	16.78	sp|P00761|TRYP_PIG		FALSE	12545	0.9998	FALSE	2		Delta:H(4)C(2)		AAR
898.919	1464.72	16.78	Trypsin OS=Sus scrofa PE=1 SV=1		1963.31	SCAAAGTECLISGWGNTK	SCAAAGTECLISGWGNTK[AAR]	2	y	1	14	16.78	sp|P00761|TRYP_PIG		FALSE	12545	0.9998	FALSE	2		Delta:H(4)C(2)		AAR
898.919	404.16	16.78	Trypsin OS=Sus scrofa PE=1 SV=1		1947.11	SCAAAGTECLISGWGNTK	SCAAAGTECLISGWGNTK[AAR]	2	b	1	5	16.78	sp|P00761|TRYP_PIG		FALSE	12545	0.9998	FALSE	2		Delta:H(4)C(2)		AAR
898.919	1107.48	16.78	Trypsin OS=Sus scrofa PE=1 SV=1		1941.49	SCAAAGTECLISGWGNTK	SCAAAGTECLISGWGNTK[AAR]	2	b	1	12	16.78	sp|P00761|TRYP_PIG		FALSE	12545	0.9998	FALSE	2		Delta:H(4)C(2)		AAR
898.919	794.281	16.78	Trypsin OS=Sus scrofa PE=1 SV=1		961.34	SCAAAGTECLISGWGNTK	SCAAAGTECLISGWGNTK[AAR]	2	b	1	9	16.78	sp|P00761|TRYP_PIG		FALSE	12545	0.9998	FALSE	2		Delta:H(4)C(2)		AAR
898.919	276.192	16.78	Trypsin OS=Sus scrofa PE=1 SV=1		889.49	SCAAAGTECLISGWGNTK	SCAAAGTECLISGWGNTK[AAR]	2	y	1	2	16.78	sp|P00761|TRYP_PIG		FALSE	12545	0.9998	FALSE	2		Delta:H(4)C(2)		AAR
898.919	691.272	16.78	Trypsin OS=Sus scrofa PE=1 SV=1		838.24	SCAAAGTECLISGWGNTK	SCAAAGTECLISGWGNTK[AAR]	2	b	1	8	16.78	sp|P00761|TRYP_PIG		FALSE	12545	0.9998	FALSE	2		Delta:H(4)C(2)		AAR
898.919	390.235	16.78	Trypsin OS=Sus scrofa PE=1 SV=1		812.59	SCAAAGTECLISGWGNTK	SCAAAGTECLISGWGNTK[AAR]	2	y	1	3	16.78	sp|P00761|TRYP_PIG		FALSE	12545	0.9998	FALSE	2		Delta:H(4)C(2)		AAR
898.919	562.229	16.78	Trypsin OS=Sus scrofa PE=1 SV=1		707.63	SCAAAGTECLISGWGNTK	SCAAAGTECLISGWGNTK[AAR]	2	b	1	7	16.78	sp|P00761|TRYP_PIG		FALSE	12545	0.9998	FALSE	2		Delta:H(4)C(2)		AAR
898.919	191.048	16.78	Trypsin OS=Sus scrofa PE=1 SV=1		699.48	SCAAAGTECLISGWGNTK	SCAAAGTECLISGWGNTK[AAR]	2	b	1	2	16.78	sp|P00761|TRYP_PIG		FALSE	12545	0.9998	FALSE	2		Delta:H(4)C(2)		AAR
898.919	1350.58	16.78	Trypsin OS=Sus scrofa PE=1 SV=1		571.25	SCAAAGTECLISGWGNTK	SCAAAGTECLISGWGNTK[AAR]	2	b	1	14	16.78	sp|P00761|TRYP_PIG		FALSE	12545	0.9998	FALSE	2		Delta:H(4)C(2)		AAR
898.919	461.181	16.78	Trypsin OS=Sus scrofa PE=1 SV=1		560.54	SCAAAGTECLISGWGNTK	SCAAAGTECLISGWGNTK[AAR]	2	b	1	6	16.78	sp|P00761|TRYP_PIG		FALSE	12545	0.9998	FALSE	2		Delta:H(4)C(2)		AAR
898.919	175.144	16.78	Trypsin OS=Sus scrofa PE=1 SV=1		539.16	SCAAAGTECLISGWGNTK	SCAAAGTECLISGWGNTK[AAR]	2	y	1	1	16.78	sp|P00761|TRYP_PIG		FALSE	12545	0.9998	FALSE	2		Delta:H(4)C(2)		AAR
898.919	768.38	16.78	Trypsin OS=Sus scrofa PE=1 SV=1		336.87	SCAAAGTECLISGWGNTK	SCAAAGTECLISGWGNTK[AAR]	2	y	2	15	16.78	sp|P00761|TRYP_PIG		FALSE	12545	0.9998	FALSE	2		Delta:H(4)C(2)		AAR
898.919	732.861	16.78	Trypsin OS=Sus scrofa PE=1 SV=1		287.76	SCAAAGTECLISGWGNTK	SCAAAGTECLISGWGNTK[AAR]	2	y	2	14	16.78	sp|P00761|TRYP_PIG		FALSE	12545	0.9998	FALSE	2		Delta:H(4)C(2)		AAR
898.919	1164.5	16.78	Trypsin OS=Sus scrofa PE=1 SV=1		179.05	SCAAAGTECLISGWGNTK	SCAAAGTECLISGWGNTK[AAR]	2	b	1	13	16.78	sp|P00761|TRYP_PIG		FALSE	12545	0.9998	FALSE	2		Delta:H(4)C(2)		AAR
898.919	1521.65	16.78	Trypsin OS=Sus scrofa PE=1 SV=1		167.23	SCAAAGTECLISGWGNTK	SCAAAGTECLISGWGNTK[AAR]	2	b	1	16	16.78	sp|P00761|TRYP_PIG		FALSE	12545	0.9998	FALSE	2		Delta:H(4)C(2)		AAR
898.919	803.898	16.78	Trypsin OS=Sus scrofa PE=1 SV=1		164.54	SCAAAGTECLISGWGNTK	SCAAAGTECLISGWGNTK[AAR]	2	y	2	16	16.78	sp|P00761|TRYP_PIG		FALSE	12545	0.9998	FALSE	2		Delta:H(4)C(2)		AAR
898.919	1407.6	16.78	Trypsin OS=Sus scrofa PE=1 SV=1		127.59	SCAAAGTECLISGWGNTK	SCAAAGTECLISGWGNTK[AAR]	2	b	1	15	16.78	sp|P00761|TRYP_PIG		FALSE	12545	0.9998	FALSE	2		Delta:H(4)C(2)		AAR
898.919	1535.75	16.78	Trypsin OS=Sus scrofa PE=1 SV=1		93.63	SCAAAGTECLISGWGNTK	SCAAAGTECLISGWGNTK[AAR]	2	y	1	15	16.78	sp|P00761|TRYP_PIG		FALSE	12545	0.9998	FALSE	2		Delta:H(4)C(2)		AAR
769.324	520.215	17.97	Trypsin OS=Sus scrofa PE=1 SV=1		6224.78	SCAAAGTECLISGWGN	SCAAAGT[Dhy]EC[Oxi]LISGWGN	2	y	1	5	17.97	sp|P00761|TRYP_PIG		FALSE	9873.06	0.9999	FALSE	2		Dehydrated,Oxidation
769.324	190.082	17.97	Trypsin OS=Sus scrofa PE=1 SV=1		4906	SCAAAGTECLISGWGN	SCAAAGT[Dhy]EC[Oxi]LISGWGN	2	y	1	2	17.97	sp|P00761|TRYP_PIG		FALSE	9873.06	0.9999	FALSE	2		Dehydrated,Oxidation
769.324	1018.43	17.97	Trypsin OS=Sus scrofa PE=1 SV=1		4284.91	SCAAAGTECLISGWGN	SCAAAGT[Dhy]EC[Oxi]LISGWGN	2	b	1	11	17.97	sp|P00761|TRYP_PIG		FALSE	9873.06	0.9999	FALSE	2		Dehydrated,Oxidation
769.324	1348.57	17.97	Trypsin OS=Sus scrofa PE=1 SV=1		2812.27	SCAAAGTECLISGWGN	SCAAAGT[Dhy]EC[Oxi]LISGWGN	2	b	1	14	17.97	sp|P00761|TRYP_PIG		FALSE	9873.06	0.9999	FALSE	2		Dehydrated,Oxidation
769.324	133.061	17.97	Trypsin OS=Sus scrofa PE=1 SV=1		2579.12	SCAAAGTECLISGWGN	SCAAAGT[Dhy]EC[Oxi]LISGWGN	2	y	1	1	17.97	sp|P00761|TRYP_PIG		FALSE	9873.06	0.9999	FALSE	2		Dehydrated,Oxidation
769.324	905.349	17.97	Trypsin OS=Sus scrofa PE=1 SV=1		1903.18	SCAAAGTECLISGWGN	SCAAAGT[Dhy]EC[Oxi]LISGWGN	2	b	1	10	17.97	sp|P00761|TRYP_PIG		FALSE	9873.06	0.9999	FALSE	2		Dehydrated,Oxidation
769.324	1162.49	17.97	Trypsin OS=Sus scrofa PE=1 SV=1		1711.44	SCAAAGTECLISGWGN	SCAAAGT[Dhy]EC[Oxi]LISGWGN	2	b	1	13	17.97	sp|P00761|TRYP_PIG		FALSE	9873.06	0.9999	FALSE	2		Dehydrated,Oxidation
769.324	760.319	17.97	Trypsin OS=Sus scrofa PE=1 SV=1		1676.1	SCAAAGTECLISGWGN	SCAAAGT[Dhy]EC[Oxi]LISGWGN	2	b	2	16	17.97	sp|P00761|TRYP_PIG		FALSE	9873.06	0.9999	FALSE	2		Dehydrated,Oxidation
769.324	376.162	17.97	Trypsin OS=Sus scrofa PE=1 SV=1		1667.79	SCAAAGTECLISGWGN	SCAAAGT[Dhy]EC[Oxi]LISGWGN	2	y	1	3	17.97	sp|P00761|TRYP_PIG		FALSE	9873.06	0.9999	FALSE	2		Dehydrated,Oxidation
769.324	1105.47	17.97	Trypsin OS=Sus scrofa PE=1 SV=1		1601.09	SCAAAGTECLISGWGN	SCAAAGT[Dhy]EC[Oxi]LISGWGN	2	b	1	12	17.97	sp|P00761|TRYP_PIG		FALSE	9873.06	0.9999	FALSE	2		Dehydrated,Oxidation
769.324	769.324	17.97	Trypsin OS=Sus scrofa PE=1 SV=1		1528.43	SCAAAGTECLISGWGN	SCAAAGT[Dhy]EC[Oxi]LISGWGN	2	y	2	16	17.97	sp|P00761|TRYP_PIG		FALSE	9873.06	0.9999	FALSE	2		Dehydrated,Oxidation
769.324	433.197	17.97	Trypsin OS=Sus scrofa PE=1 SV=1		1458.46	SCAAAGTECLISGWGN	SCAAAGT[Dhy]EC[Oxi]LISGWGN	2	y	2	8	17.97	sp|P00761|TRYP_PIG		FALSE	9873.06	0.9999	FALSE	2		Dehydrated,Oxidation
769.324	633.299	17.97	Trypsin OS=Sus scrofa PE=1 SV=1		1059.99	SCAAAGTECLISGWGN	SCAAAGT[Dhy]EC[Oxi]LISGWGN	2	y	1	6	17.97	sp|P00761|TRYP_PIG		FALSE	9873.06	0.9999	FALSE	2		Dehydrated,Oxidation
769.324	1405.59	17.97	Trypsin OS=Sus scrofa PE=1 SV=1		1046.94	SCAAAGTECLISGWGN	SCAAAGT[Dhy]EC[Oxi]LISGWGN	2	b	1	15	17.97	sp|P00761|TRYP_PIG		FALSE	9873.06	0.9999	FALSE	2		Dehydrated,Oxidation
769.324	792.265	17.97	Trypsin OS=Sus scrofa PE=1 SV=1		901.54	SCAAAGTECLISGWGN	SCAAAGT[Dhy]EC[Oxi]LISGWGN	2	b	1	9	17.97	sp|P00761|TRYP_PIG		FALSE	9873.06	0.9999	FALSE	2		Dehydrated,Oxidation
769.324	746.383	17.97	Trypsin OS=Sus scrofa PE=1 SV=1		501.13	SCAAAGTECLISGWGN	SCAAAGT[Dhy]EC[Oxi]LISGWGN	2	y	1	7	17.97	sp|P00761|TRYP_PIG		FALSE	9873.06	0.9999	FALSE	2		Dehydrated,Oxidation
769.324	674.787	17.97	Trypsin OS=Sus scrofa PE=1 SV=1		379.12	SCAAAGTECLISGWGN	SCAAAGT[Dhy]EC[Oxi]LISGWGN	2	b	2	14	17.97	sp|P00761|TRYP_PIG		FALSE	9873.06	0.9999	FALSE	2		Dehydrated,Oxidation
769.324	703.297	17.97	Trypsin OS=Sus scrofa PE=1 SV=1		306.87	SCAAAGTECLISGWGN	SCAAAGT[Dhy]EC[Oxi]LISGWGN	2	b	2	15	17.97	sp|P00761|TRYP_PIG		FALSE	9873.06	0.9999	FALSE	2		Dehydrated,Oxidation
769.324	673.261	17.97	Trypsin OS=Sus scrofa PE=1 SV=1		251.05	SCAAAGTECLISGWGN	SCAAAGT[Dhy]EC[Oxi]LISGWGN	2	b	1	8	17.97	sp|P00761|TRYP_PIG		FALSE	9873.06	0.9999	FALSE	2		Dehydrated,Oxidation
769.324	544.218	17.97	Trypsin OS=Sus scrofa PE=1 SV=1		112.48	SCAAAGTECLISGWGN	SCAAAGT[Dhy]EC[Oxi]LISGWGN	2	b	1	7	17.97	sp|P00761|TRYP_PIG		FALSE	9873.06	0.9999	FALSE	2		Dehydrated,Oxidation
769.324	1134.49	17.97	Trypsin OS=Sus scrofa PE=1 SV=1		95.21	SCAAAGTECLISGWGN	SCAAAGT[Dhy]EC[Oxi]LISGWGN	2	y	1	11	17.97	sp|P00761|TRYP_PIG		FALSE	9873.06	0.9999	FALSE	2		Dehydrated,Oxidation
769.324	1077.47	17.97	Trypsin OS=Sus scrofa PE=1 SV=1		80.29	SCAAAGTECLISGWGN	SCAAAGT[Dhy]EC[Oxi]LISGWGN	2	y	1	10	17.97	sp|P00761|TRYP_PIG		FALSE	9873.06	0.9999	FALSE	2		Dehydrated,Oxidation
769.324	231.094	17.97	Trypsin OS=Sus scrofa PE=1 SV=1		71	SCAAAGTECLISGWGN	SCAAAGT[Dhy]EC[Oxi]LISGWGN	2	b	2	6	17.97	sp|P00761|TRYP_PIG		FALSE	9873.06	0.9999	FALSE	2		Dehydrated,Oxidation
769.324	404.16	17.97	Trypsin OS=Sus scrofa PE=1 SV=1		70	SCAAAGTECLISGWGN	SCAAAGT[Dhy]EC[Oxi]LISGWGN	2	b	1	5	17.97	sp|P00761|TRYP_PIG		FALSE	9873.06	0.9999	FALSE	2		Dehydrated,Oxidation
769.324	333.123	17.97	Trypsin OS=Sus scrofa PE=1 SV=1		55	SCAAAGTECLISGWGN	SCAAAGT[Dhy]EC[Oxi]LISGWGN	2	b	1	4	17.97	sp|P00761|TRYP_PIG		FALSE	9873.06	0.9999	FALSE	2		Dehydrated,Oxidation
1057.51	964.473	17.71	Trypsin OS=Sus scrofa PE=1 SV=1		19700.6	IVGGYTCAANSIPYQVSLNSG	IVGGYTCAANSIPYQVSLNSG	2	y	1	9	17.71	sp|P00761|TRYP_PIG		FALSE	9454.21	0.9998	FALSE	2
1057.51	1150.56	17.71	Trypsin OS=Sus scrofa PE=1 SV=1		11734.3	IVGGYTCAANSIPYQVSLNSG	IVGGYTCAANSIPYQVSLNSG	2	b	1	12	17.71	sp|P00761|TRYP_PIG		FALSE	9454.21	0.9998	FALSE	2
1057.51	1057.51	17.71	Trypsin OS=Sus scrofa PE=1 SV=1		6393.81	IVGGYTCAANSIPYQVSLNSG	IVGGYTCAANSIPYQVSLNSG	2	y	2	21	17.71	sp|P00761|TRYP_PIG		FALSE	9454.21	0.9998	FALSE	2
1057.51	477.23	17.71	Trypsin OS=Sus scrofa PE=1 SV=1		1837.49	IVGGYTCAANSIPYQVSLNSG	IVGGYTCAANSIPYQVSLNSG	2	y	1	5	17.71	sp|P00761|TRYP_PIG		FALSE	9454.21	0.9998	FALSE	2
1057.51	1037.47	17.71	Trypsin OS=Sus scrofa PE=1 SV=1		1382.12	IVGGYTCAANSIPYQVSLNSG	IVGGYTCAANSIPYQVSLNSG	2	b	1	11	17.71	sp|P00761|TRYP_PIG		FALSE	9454.21	0.9998	FALSE	2
1057.51	277.114	17.71	Trypsin OS=Sus scrofa PE=1 SV=1		1218	IVGGYTCAANSIPYQVSLNSG	IVGGYTCAANSIPYQVSLNSG	2	y	1	3	17.71	sp|P00761|TRYP_PIG		FALSE	9454.21	0.9998	FALSE	2
1057.51	1048.51	17.71	Trypsin OS=Sus scrofa PE=1 SV=1		1165.75	IVGGYTCAANSIPYQVSLNSG	IVGGYTCAANSIPYQVSLNSG	2	b	2	21	17.71	sp|P00761|TRYP_PIG		FALSE	9454.21	0.9998	FALSE	2
1057.51	1020	17.71	Trypsin OS=Sus scrofa PE=1 SV=1		1079.65	IVGGYTCAANSIPYQVSLNSG	IVGGYTCAANSIPYQVSLNSG	2	b	2	20	17.71	sp|P00761|TRYP_PIG		FALSE	9454.21	0.9998	FALSE	2
1057.51	836.397	17.71	Trypsin OS=Sus scrofa PE=1 SV=1		1040.31	IVGGYTCAANSIPYQVSLNSG	IVGGYTCAANSIPYQVSLNSG	2	b	1	9	17.71	sp|P00761|TRYP_PIG		FALSE	9454.21	0.9998	FALSE	2
1057.51	576.299	17.71	Trypsin OS=Sus scrofa PE=1 SV=1		778.21	IVGGYTCAANSIPYQVSLNSG	IVGGYTCAANSIPYQVSLNSG	2	y	1	6	17.71	sp|P00761|TRYP_PIG		FALSE	9454.21	0.9998	FALSE	2
1057.51	950.44	17.71	Trypsin OS=Sus scrofa PE=1 SV=1		746.35	IVGGYTCAANSIPYQVSLNSG	IVGGYTCAANSIPYQVSLNSG	2	b	1	10	17.71	sp|P00761|TRYP_PIG		FALSE	9454.21	0.9998	FALSE	2
1057.51	1077.56	17.71	Trypsin OS=Sus scrofa PE=1 SV=1		666.35	IVGGYTCAANSIPYQVSLNSG	IVGGYTCAANSIPYQVSLNSG	2	y	1	10	17.71	sp|P00761|TRYP_PIG		FALSE	9454.21	0.9998	FALSE	2
1057.51	704.357	17.71	Trypsin OS=Sus scrofa PE=1 SV=1		599.54	IVGGYTCAANSIPYQVSLNSG	IVGGYTCAANSIPYQVSLNSG	2	y	1	7	17.71	sp|P00761|TRYP_PIG		FALSE	9454.21	0.9998	FALSE	2
1057.51	765.36	17.71	Trypsin OS=Sus scrofa PE=1 SV=1		500.49	IVGGYTCAANSIPYQVSLNSG	IVGGYTCAANSIPYQVSLNSG	2	b	1	8	17.71	sp|P00761|TRYP_PIG		FALSE	9454.21	0.9998	FALSE	2
1057.51	1538.73	17.71	Trypsin OS=Sus scrofa PE=1 SV=1		488.3	IVGGYTCAANSIPYQVSLNSG	IVGGYTCAANSIPYQVSLNSG	2	b	1	15	17.71	sp|P00761|TRYP_PIG		FALSE	9454.21	0.9998	FALSE	2
1057.51	390.198	17.71	Trypsin OS=Sus scrofa PE=1 SV=1		487.19	IVGGYTCAANSIPYQVSLNSG	IVGGYTCAANSIPYQVSLNSG	2	y	1	4	17.71	sp|P00761|TRYP_PIG		FALSE	9454.21	0.9998	FALSE	2
1057.51	819.403	17.71	Trypsin OS=Sus scrofa PE=1 SV=1		375.18	IVGGYTCAANSIPYQVSLNSG	IVGGYTCAANSIPYQVSLNSG	2	b	2	16	17.71	sp|P00761|TRYP_PIG		FALSE	9454.21	0.9998	FALSE	2
1057.51	1278.63	17.71	Trypsin OS=Sus scrofa PE=1 SV=1		367.65	IVGGYTCAANSIPYQVSLNSG	IVGGYTCAANSIPYQVSLNSG	2	y	1	12	17.71	sp|P00761|TRYP_PIG		FALSE	9454.21	0.9998	FALSE	2
1057.51	1164.59	17.71	Trypsin OS=Sus scrofa PE=1 SV=1		292.59	IVGGYTCAANSIPYQVSLNSG	IVGGYTCAANSIPYQVSLNSG	2	y	1	11	17.71	sp|P00761|TRYP_PIG		FALSE	9454.21	0.9998	FALSE	2
1057.51	976.483	17.71	Trypsin OS=Sus scrofa PE=1 SV=1		290.95	IVGGYTCAANSIPYQVSLNSG	IVGGYTCAANSIPYQVSLNSG	2	b	2	19	17.71	sp|P00761|TRYP_PIG		FALSE	9454.21	0.9998	FALSE	2
1057.51	490.266	17.71	Trypsin OS=Sus scrofa PE=1 SV=1		267	IVGGYTCAANSIPYQVSLNSG	IVGGYTCAANSIPYQVSLNSG	2	b	1	5	17.71	sp|P00761|TRYP_PIG		FALSE	9454.21	0.9998	FALSE	2
1057.51	694.323	17.71	Trypsin OS=Sus scrofa PE=1 SV=1		258.03	IVGGYTCAANSIPYQVSLNSG	IVGGYTCAANSIPYQVSLNSG	2	b	1	7	17.71	sp|P00761|TRYP_PIG		FALSE	9454.21	0.9998	FALSE	2
1057.51	1410.67	17.71	Trypsin OS=Sus scrofa PE=1 SV=1		250.72	IVGGYTCAANSIPYQVSLNSG	IVGGYTCAANSIPYQVSLNSG	2	b	1	14	17.71	sp|P00761|TRYP_PIG		FALSE	9454.21	0.9998	FALSE	2
1057.51	1349.67	17.71	Trypsin OS=Sus scrofa PE=1 SV=1		238.91	IVGGYTCAANSIPYQVSLNSG	IVGGYTCAANSIPYQVSLNSG	2	y	1	13	17.71	sp|P00761|TRYP_PIG		FALSE	9454.21	0.9998	FALSE	2
1057.51	591.314	17.71	Trypsin OS=Sus scrofa PE=1 SV=1		227.04	IVGGYTCAANSIPYQVSLNSG	IVGGYTCAANSIPYQVSLNSG	2	b	1	6	17.71	sp|P00761|TRYP_PIG		FALSE	9454.21	0.9998	FALSE	2
1057.51	1420.71	17.71	Trypsin OS=Sus scrofa PE=1 SV=1		149.36	IVGGYTCAANSIPYQVSLNSG	IVGGYTCAANSIPYQVSLNSG	2	y	1	14	17.71	sp|P00761|TRYP_PIG		FALSE	9454.21	0.9998	FALSE	2
1057.51	163.071	17.71	Trypsin OS=Sus scrofa PE=1 SV=1		130	IVGGYTCAANSIPYQVSLNSG	IVGGYTCAANSIPYQVSLNSG	2	y	1	2	17.71	sp|P00761|TRYP_PIG		FALSE	9454.21	0.9998	FALSE	2
1057.51	213.16	17.71	Trypsin OS=Sus scrofa PE=1 SV=1		124.58	IVGGYTCAANSIPYQVSLNSG	IVGGYTCAANSIPYQVSLNSG	2	b	1	2	17.71	sp|P00761|TRYP_PIG		FALSE	9454.21	0.9998	FALSE	2
1057.51	1523.72	17.71	Trypsin OS=Sus scrofa PE=1 SV=1		105.64	IVGGYTCAANSIPYQVSLNSG	IVGGYTCAANSIPYQVSLNSG	2	y	1	15	17.71	sp|P00761|TRYP_PIG		FALSE	9454.21	0.9998	FALSE	2
1057.51	951.439	17.71	Trypsin OS=Sus scrofa PE=1 SV=1		84.59	IVGGYTCAANSIPYQVSLNSG	IVGGYTCAANSIPYQVSLNSG	2	y	2	19	17.71	sp|P00761|TRYP_PIG		FALSE	9454.21	0.9998	FALSE	2
1057.51	624.308	17.71	Trypsin OS=Sus scrofa PE=1 SV=1		74.06	IVGGYTCAANSIPYQVSLNSG	IVGGYTCAANSIPYQVSLNSG	2	b	2	13	17.71	sp|P00761|TRYP_PIG		FALSE	9454.21	0.9998	FALSE	2
1057.51	1247.61	17.71	Trypsin OS=Sus scrofa PE=1 SV=1		51	IVGGYTCAANSIPYQVSLNSG	IVGGYTCAANSIPYQVSLNSG	2	b	1	13	17.71	sp|P00761|TRYP_PIG		FALSE	9454.21	0.9998	FALSE	2
598.949	447.256	16.7	Trypsin OS=Sus scrofa PE=1 SV=1		7201.23	SCAAAGTECLISGWGNTK	SC[DHA]AAAGTEC[2Ox]LISGWGNTK[AAR]	3	y	1	4	16.7	sp|P00761|TRYP_PIG		FALSE	8511.45	0.9999	FALSE	2		Cys->Dha,Dioxidation,Delta:H(4)C(2)		AAR
598.949	777.389	16.7	Trypsin OS=Sus scrofa PE=1 SV=1		5101.45	SCAAAGTECLISGWGNTK	SC[DHA]AAAGTEC[2Ox]LISGWGNTK[AAR]	3	y	1	7	16.7	sp|P00761|TRYP_PIG		FALSE	8511.45	0.9999	FALSE	2		Cys->Dha,Dioxidation,Delta:H(4)C(2)		AAR
598.949	690.357	16.7	Trypsin OS=Sus scrofa PE=1 SV=1		3005.34	SCAAAGTECLISGWGNTK	SC[DHA]AAAGTEC[2Ox]LISGWGNTK[AAR]	3	y	1	6	16.7	sp|P00761|TRYP_PIG		FALSE	8511.45	0.9999	FALSE	2		Cys->Dha,Dioxidation,Delta:H(4)C(2)		AAR
598.949	633.336	16.7	Trypsin OS=Sus scrofa PE=1 SV=1		2391.58	SCAAAGTECLISGWGNTK	SC[DHA]AAAGTEC[2Ox]LISGWGNTK[AAR]	3	y	1	5	16.7	sp|P00761|TRYP_PIG		FALSE	8511.45	0.9999	FALSE	2		Cys->Dha,Dioxidation,Delta:H(4)C(2)		AAR
598.949	905.367	16.7	Trypsin OS=Sus scrofa PE=1 SV=1		1666.62	SCAAAGTECLISGWGNTK	SC[DHA]AAAGTEC[2Ox]LISGWGNTK[AAR]	3	b	1	10	16.7	sp|P00761|TRYP_PIG		FALSE	8511.45	0.9999	FALSE	2		Cys->Dha,Dioxidation,Delta:H(4)C(2)		AAR
598.949	175.144	16.7	Trypsin OS=Sus scrofa PE=1 SV=1		908.04	SCAAAGTECLISGWGNTK	SC[DHA]AAAGTEC[2Ox]LISGWGNTK[AAR]	3	y	1	1	16.7	sp|P00761|TRYP_PIG		FALSE	8511.45	0.9999	FALSE	2		Cys->Dha,Dioxidation,Delta:H(4)C(2)		AAR
598.949	792.283	16.7	Trypsin OS=Sus scrofa PE=1 SV=1		905.25	SCAAAGTECLISGWGNTK	SC[DHA]AAAGTEC[2Ox]LISGWGNTK[AAR]	3	b	1	9	16.7	sp|P00761|TRYP_PIG		FALSE	8511.45	0.9999	FALSE	2		Cys->Dha,Dioxidation,Delta:H(4)C(2)		AAR
598.949	390.235	16.7	Trypsin OS=Sus scrofa PE=1 SV=1		809.71	SCAAAGTECLISGWGNTK	SC[DHA]AAAGTEC[2Ox]LISGWGNTK[AAR]	3	y	1	3	16.7	sp|P00761|TRYP_PIG		FALSE	8511.45	0.9999	FALSE	2		Cys->Dha,Dioxidation,Delta:H(4)C(2)		AAR
598.949	276.192	16.7	Trypsin OS=Sus scrofa PE=1 SV=1		782.58	SCAAAGTECLISGWGNTK	SC[DHA]AAAGTEC[2Ox]LISGWGNTK[AAR]	3	y	1	2	16.7	sp|P00761|TRYP_PIG		FALSE	8511.45	0.9999	FALSE	2		Cys->Dha,Dioxidation,Delta:H(4)C(2)		AAR
598.949	317.171	16.7	Trypsin OS=Sus scrofa PE=1 SV=1		583.05	SCAAAGTECLISGWGNTK	SC[DHA]AAAGTEC[2Ox]LISGWGNTK[AAR]	3	y	2	5	16.7	sp|P00761|TRYP_PIG		FALSE	8511.45	0.9999	FALSE	2		Cys->Dha,Dioxidation,Delta:H(4)C(2)		AAR
598.949	389.198	16.7	Trypsin OS=Sus scrofa PE=1 SV=1		504.95	SCAAAGTECLISGWGNTK	SC[DHA]AAAGTEC[2Ox]LISGWGNTK[AAR]	3	y	2	7	16.7	sp|P00761|TRYP_PIG		FALSE	8511.45	0.9999	FALSE	2		Cys->Dha,Dioxidation,Delta:H(4)C(2)		AAR
598.949	228.098	16.7	Trypsin OS=Sus scrofa PE=1 SV=1		424.95	SCAAAGTECLISGWGNTK	SC[DHA]AAAGTEC[2Ox]LISGWGNTK[AAR]	3	b	1	3	16.7	sp|P00761|TRYP_PIG		FALSE	8511.45	0.9999	FALSE	2		Cys->Dha,Dioxidation,Delta:H(4)C(2)		AAR
598.949	1018.45	16.7	Trypsin OS=Sus scrofa PE=1 SV=1		356	SCAAAGTECLISGWGNTK	SC[DHA]AAAGTEC[2Ox]LISGWGNTK[AAR]	3	b	1	11	16.7	sp|P00761|TRYP_PIG		FALSE	8511.45	0.9999	FALSE	2		Cys->Dha,Dioxidation,Delta:H(4)C(2)		AAR
598.949	890.473	16.7	Trypsin OS=Sus scrofa PE=1 SV=1		341.58	SCAAAGTECLISGWGNTK	SC[DHA]AAAGTEC[2Ox]LISGWGNTK[AAR]	3	y	1	8	16.7	sp|P00761|TRYP_PIG		FALSE	8511.45	0.9999	FALSE	2		Cys->Dha,Dioxidation,Delta:H(4)C(2)		AAR
598.949	1162.5	16.7	Trypsin OS=Sus scrofa PE=1 SV=1		332.67	SCAAAGTECLISGWGNTK	SC[DHA]AAAGTEC[2Ox]LISGWGNTK[AAR]	3	b	1	13	16.7	sp|P00761|TRYP_PIG		FALSE	8511.45	0.9999	FALSE	2		Cys->Dha,Dioxidation,Delta:H(4)C(2)		AAR
598.949	345.682	16.7	Trypsin OS=Sus scrofa PE=1 SV=1		248.53	SCAAAGTECLISGWGNTK	SC[DHA]AAAGTEC[2Ox]LISGWGNTK[AAR]	3	y	2	6	16.7	sp|P00761|TRYP_PIG		FALSE	8511.45	0.9999	FALSE	2		Cys->Dha,Dioxidation,Delta:H(4)C(2)		AAR
598.949	760.328	16.7	Trypsin OS=Sus scrofa PE=1 SV=1		241.13	SCAAAGTECLISGWGNTK	SC[DHA]AAAGTEC[2Ox]LISGWGNTK[AAR]	3	b	2	16	16.7	sp|P00761|TRYP_PIG		FALSE	8511.45	0.9999	FALSE	2		Cys->Dha,Dioxidation,Delta:H(4)C(2)		AAR
598.949	634.303	16.7	Trypsin OS=Sus scrofa PE=1 SV=1		236.18	SCAAAGTECLISGWGNTK	SC[DHA]AAAGTEC[2Ox]LISGWGNTK[AAR]	3	y	2	11	16.7	sp|P00761|TRYP_PIG		FALSE	8511.45	0.9999	FALSE	2		Cys->Dha,Dioxidation,Delta:H(4)C(2)		AAR
598.949	1003.56	16.7	Trypsin OS=Sus scrofa PE=1 SV=1		154	SCAAAGTECLISGWGNTK	SC[DHA]AAAGTEC[2Ox]LISGWGNTK[AAR]	3	y	1	9	16.7	sp|P00761|TRYP_PIG		FALSE	8511.45	0.9999	FALSE	2		Cys->Dha,Dioxidation,Delta:H(4)C(2)		AAR
598.949	592.946	16.7	Trypsin OS=Sus scrofa PE=1 SV=1		123.64	SCAAAGTECLISGWGNTK	SC[DHA]AAAGTEC[2Ox]LISGWGNTK[AAR]	3	b	3	18	16.7	sp|P00761|TRYP_PIG		FALSE	8511.45	0.9999	FALSE	2		Cys->Dha,Dioxidation,Delta:H(4)C(2)		AAR
598.949	388.173	16.7	Trypsin OS=Sus scrofa PE=1 SV=1		115.27	SCAAAGTECLISGWGNTK	SC[DHA]AAAGTEC[2Ox]LISGWGNTK[AAR]	3	b	3	13	16.7	sp|P00761|TRYP_PIG		FALSE	8511.45	0.9999	FALSE	2		Cys->Dha,Dioxidation,Delta:H(4)C(2)		AAR
598.949	445.74	16.7	Trypsin OS=Sus scrofa PE=1 SV=1		81	SCAAAGTECLISGWGNTK	SC[DHA]AAAGTEC[2Ox]LISGWGNTK[AAR]	3	y	2	8	16.7	sp|P00761|TRYP_PIG		FALSE	8511.45	0.9999	FALSE	2		Cys->Dha,Dioxidation,Delta:H(4)C(2)		AAR
598.949	1105.48	16.7	Trypsin OS=Sus scrofa PE=1 SV=1		47	SCAAAGTECLISGWGNTK	SC[DHA]AAAGTEC[2Ox]LISGWGNTK[AAR]	3	b	1	12	16.7	sp|P00761|TRYP_PIG		FALSE	8511.45	0.9999	FALSE	2		Cys->Dha,Dioxidation,Delta:H(4)C(2)		AAR
598.949	1496.7	16.7	Trypsin OS=Sus scrofa PE=1 SV=1		20	SCAAAGTECLISGWGNTK	SC[DHA]AAAGTEC[2Ox]LISGWGNTK[AAR]	3	y	1	14	16.7	sp|P00761|TRYP_PIG		FALSE	8511.45	0.9999	FALSE	2		Cys->Dha,Dioxidation,Delta:H(4)C(2)		AAR
868.925	802.898	20.55	Trypsin OS=Sus scrofa PE=1 SV=1		1888.17	VCNYVNWIQQTIAAN	VCNYVNWIQQTIAAN	2	b	2	14	20.55	sp|P00761|TRYP_PIG		FALSE	7851.09	0.9998	FALSE	2
868.925	275.135	20.55	Trypsin OS=Sus scrofa PE=1 SV=1		1882.89	VCNYVNWIQQTIAAN	VCNYVNWIQQTIAAN	2	y	1	3	20.55	sp|P00761|TRYP_PIG		FALSE	7851.09	0.9998	FALSE	2
868.925	133.061	20.55	Trypsin OS=Sus scrofa PE=1 SV=1		1827.16	VCNYVNWIQQTIAAN	VCNYVNWIQQTIAAN	2	y	1	1	20.55	sp|P00761|TRYP_PIG		FALSE	7851.09	0.9998	FALSE	2
868.925	879.382	20.55	Trypsin OS=Sus scrofa PE=1 SV=1		1784.18	VCNYVNWIQQTIAAN	VCNYVNWIQQTIAAN	2	b	1	7	20.55	sp|P00761|TRYP_PIG		FALSE	7851.09	0.9998	FALSE	2
868.925	868.925	20.55	Trypsin OS=Sus scrofa PE=1 SV=1		1747.27	VCNYVNWIQQTIAAN	VCNYVNWIQQTIAAN	2	y	2	15	20.55	sp|P00761|TRYP_PIG		FALSE	7851.09	0.9998	FALSE	2
868.925	992.466	20.55	Trypsin OS=Sus scrofa PE=1 SV=1		1712.5	VCNYVNWIQQTIAAN	VCNYVNWIQQTIAAN	2	b	1	8	20.55	sp|P00761|TRYP_PIG		FALSE	7851.09	0.9998	FALSE	2
868.925	767.38	20.55	Trypsin OS=Sus scrofa PE=1 SV=1		1558.03	VCNYVNWIQQTIAAN	VCNYVNWIQQTIAAN	2	b	2	13	20.55	sp|P00761|TRYP_PIG		FALSE	7851.09	0.9998	FALSE	2
868.925	480.191	20.55	Trypsin OS=Sus scrofa PE=1 SV=1		1513.51	VCNYVNWIQQTIAAN	VCNYVNWIQQTIAAN	2	b	1	4	20.55	sp|P00761|TRYP_PIG		FALSE	7851.09	0.9998	FALSE	2
868.925	579.26	20.55	Trypsin OS=Sus scrofa PE=1 SV=1		1486.2	VCNYVNWIQQTIAAN	VCNYVNWIQQTIAAN	2	b	1	5	20.55	sp|P00761|TRYP_PIG		FALSE	7851.09	0.9998	FALSE	2
868.925	745.384	20.55	Trypsin OS=Sus scrofa PE=1 SV=1		1479.84	VCNYVNWIQQTIAAN	VCNYVNWIQQTIAAN	2	y	1	7	20.55	sp|P00761|TRYP_PIG		FALSE	7851.09	0.9998	FALSE	2
868.925	204.098	20.55	Trypsin OS=Sus scrofa PE=1 SV=1		1399.15	VCNYVNWIQQTIAAN	VCNYVNWIQQTIAAN	2	y	1	2	20.55	sp|P00761|TRYP_PIG		FALSE	7851.09	0.9998	FALSE	2
868.925	858.468	20.55	Trypsin OS=Sus scrofa PE=1 SV=1		953.53	VCNYVNWIQQTIAAN	VCNYVNWIQQTIAAN	2	y	1	8	20.55	sp|P00761|TRYP_PIG		FALSE	7851.09	0.9998	FALSE	2
868.925	317.128	20.55	Trypsin OS=Sus scrofa PE=1 SV=1		855.03	VCNYVNWIQQTIAAN	VCNYVNWIQQTIAAN	2	b	1	3	20.55	sp|P00761|TRYP_PIG		FALSE	7851.09	0.9998	FALSE	2
868.925	693.302	20.55	Trypsin OS=Sus scrofa PE=1 SV=1		806.07	VCNYVNWIQQTIAAN	VCNYVNWIQQTIAAN	2	b	1	6	20.55	sp|P00761|TRYP_PIG		FALSE	7851.09	0.9998	FALSE	2
868.925	1349.63	20.55	Trypsin OS=Sus scrofa PE=1 SV=1		685.52	VCNYVNWIQQTIAAN	VCNYVNWIQQTIAAN	2	b	1	11	20.55	sp|P00761|TRYP_PIG		FALSE	7851.09	0.9998	FALSE	2
868.925	1462.71	20.55	Trypsin OS=Sus scrofa PE=1 SV=1		662.73	VCNYVNWIQQTIAAN	VCNYVNWIQQTIAAN	2	b	1	12	20.55	sp|P00761|TRYP_PIG		FALSE	7851.09	0.9998	FALSE	2
868.925	1533.75	20.55	Trypsin OS=Sus scrofa PE=1 SV=1		602.87	VCNYVNWIQQTIAAN	VCNYVNWIQQTIAAN	2	b	1	13	20.55	sp|P00761|TRYP_PIG		FALSE	7851.09	0.9998	FALSE	2
868.925	1158.59	20.55	Trypsin OS=Sus scrofa PE=1 SV=1		578.51	VCNYVNWIQQTIAAN	VCNYVNWIQQTIAAN	2	y	1	10	20.55	sp|P00761|TRYP_PIG		FALSE	7851.09	0.9998	FALSE	2
868.925	675.319	20.55	Trypsin OS=Sus scrofa PE=1 SV=1		566.39	VCNYVNWIQQTIAAN	VCNYVNWIQQTIAAN	2	b	2	11	20.55	sp|P00761|TRYP_PIG		FALSE	7851.09	0.9998	FALSE	2
868.925	617.325	20.55	Trypsin OS=Sus scrofa PE=1 SV=1		561.34	VCNYVNWIQQTIAAN	VCNYVNWIQQTIAAN	2	y	1	6	20.55	sp|P00761|TRYP_PIG		FALSE	7851.09	0.9998	FALSE	2
868.925	1044.55	20.55	Trypsin OS=Sus scrofa PE=1 SV=1		561.16	VCNYVNWIQQTIAAN	VCNYVNWIQQTIAAN	2	y	1	9	20.55	sp|P00761|TRYP_PIG		FALSE	7851.09	0.9998	FALSE	2
868.925	1120.52	20.55	Trypsin OS=Sus scrofa PE=1 SV=1		538.09	VCNYVNWIQQTIAAN	VCNYVNWIQQTIAAN	2	b	1	9	20.55	sp|P00761|TRYP_PIG		FALSE	7851.09	0.9998	FALSE	2
868.925	489.267	20.55	Trypsin OS=Sus scrofa PE=1 SV=1		482.57	VCNYVNWIQQTIAAN	VCNYVNWIQQTIAAN	2	y	1	5	20.55	sp|P00761|TRYP_PIG		FALSE	7851.09	0.9998	FALSE	2
868.925	1248.58	20.55	Trypsin OS=Sus scrofa PE=1 SV=1		470.52	VCNYVNWIQQTIAAN	VCNYVNWIQQTIAAN	2	b	1	10	20.55	sp|P00761|TRYP_PIG		FALSE	7851.09	0.9998	FALSE	2
868.925	388.219	20.55	Trypsin OS=Sus scrofa PE=1 SV=1		389.39	VCNYVNWIQQTIAAN	VCNYVNWIQQTIAAN	2	y	1	4	20.55	sp|P00761|TRYP_PIG		FALSE	7851.09	0.9998	FALSE	2
868.925	731.861	20.55	Trypsin OS=Sus scrofa PE=1 SV=1		380.1	VCNYVNWIQQTIAAN	VCNYVNWIQQTIAAN	2	b	2	12	20.55	sp|P00761|TRYP_PIG		FALSE	7851.09	0.9998	FALSE	2
868.925	859.92	20.55	Trypsin OS=Sus scrofa PE=1 SV=1		183.03	VCNYVNWIQQTIAAN	VCNYVNWIQQTIAAN	2	b	2	15	20.55	sp|P00761|TRYP_PIG		FALSE	7851.09	0.9998	FALSE	2
868.925	767.886	20.55	Trypsin OS=Sus scrofa PE=1 SV=1		150.91	VCNYVNWIQQTIAAN	VCNYVNWIQQTIAAN	2	y	2	13	20.55	sp|P00761|TRYP_PIG		FALSE	7851.09	0.9998	FALSE	2
868.925	203.085	20.55	Trypsin OS=Sus scrofa PE=1 SV=1		132	VCNYVNWIQQTIAAN	VCNYVNWIQQTIAAN	2	b	1	2	20.55	sp|P00761|TRYP_PIG		FALSE	7851.09	0.9998	FALSE	2
868.925	624.795	20.55	Trypsin OS=Sus scrofa PE=1 SV=1		81.21	VCNYVNWIQQTIAAN	VCNYVNWIQQTIAAN	2	b	2	10	20.55	sp|P00761|TRYP_PIG		FALSE	7851.09	0.9998	FALSE	2
868.925	1257.66	20.55	Trypsin OS=Sus scrofa PE=1 SV=1		76.24	VCNYVNWIQQTIAAN	VCNYVNWIQQTIAAN	2	y	1	11	20.55	sp|P00761|TRYP_PIG		FALSE	7851.09	0.9998	FALSE	2
868.925	1420.72	20.55	Trypsin OS=Sus scrofa PE=1 SV=1		60.9	VCNYVNWIQQTIAAN	VCNYVNWIQQTIAAN	2	y	1	12	20.55	sp|P00761|TRYP_PIG		FALSE	7851.09	0.9998	FALSE	2
868.925	1534.76	20.55	Trypsin OS=Sus scrofa PE=1 SV=1		36.2	VCNYVNWIQQTIAAN	VCNYVNWIQQTIAAN	2	y	1	13	20.55	sp|P00761|TRYP_PIG		FALSE	7851.09	0.9998	FALSE	2
710.865	133.061	18.46	Trypsin OS=Sus scrofa PE=1 SV=1		5671.65	YVNWIQQTIAAN	YVNWIQQTIAAN	2	y	1	1	18.46	sp|P00761|TRYP_PIG		FALSE	7661.31	0.9998	FALSE	2
710.865	204.098	18.46	Trypsin OS=Sus scrofa PE=1 SV=1		2626.53	YVNWIQQTIAAN	YVNWIQQTIAAN	2	y	1	2	18.46	sp|P00761|TRYP_PIG		FALSE	7661.31	0.9998	FALSE	2
710.865	377.182	18.46	Trypsin OS=Sus scrofa PE=1 SV=1		2330.27	YVNWIQQTIAAN	YVNWIQQTIAAN	2	b	1	3	18.46	sp|P00761|TRYP_PIG		FALSE	7661.31	0.9998	FALSE	2
710.865	275.135	18.46	Trypsin OS=Sus scrofa PE=1 SV=1		1845.5	YVNWIQQTIAAN	YVNWIQQTIAAN	2	y	1	3	18.46	sp|P00761|TRYP_PIG		FALSE	7661.31	0.9998	FALSE	2
710.865	563.261	18.46	Trypsin OS=Sus scrofa PE=1 SV=1		1830.53	YVNWIQQTIAAN	YVNWIQQTIAAN	2	b	1	4	18.46	sp|P00761|TRYP_PIG		FALSE	7661.31	0.9998	FALSE	2
710.865	676.345	18.46	Trypsin OS=Sus scrofa PE=1 SV=1		1821.99	YVNWIQQTIAAN	YVNWIQQTIAAN	2	b	1	5	18.46	sp|P00761|TRYP_PIG		FALSE	7661.31	0.9998	FALSE	2
710.865	609.319	18.46	Trypsin OS=Sus scrofa PE=1 SV=1		1718.32	YVNWIQQTIAAN	YVNWIQQTIAAN	2	b	2	10	18.46	sp|P00761|TRYP_PIG		FALSE	7661.31	0.9998	FALSE	2
710.865	1033.51	18.46	Trypsin OS=Sus scrofa PE=1 SV=1		1265.05	YVNWIQQTIAAN	YVNWIQQTIAAN	2	b	1	8	18.46	sp|P00761|TRYP_PIG		FALSE	7661.31	0.9998	FALSE	2
710.865	263.139	18.46	Trypsin OS=Sus scrofa PE=1 SV=1		1236.02	YVNWIQQTIAAN	YVNWIQQTIAAN	2	b	1	2	18.46	sp|P00761|TRYP_PIG		FALSE	7661.31	0.9998	FALSE	2
710.865	1217.63	18.46	Trypsin OS=Sus scrofa PE=1 SV=1		1074.38	YVNWIQQTIAAN	YVNWIQQTIAAN	2	b	1	10	18.46	sp|P00761|TRYP_PIG		FALSE	7661.31	0.9998	FALSE	2
710.865	745.384	18.46	Trypsin OS=Sus scrofa PE=1 SV=1		987.48	YVNWIQQTIAAN	YVNWIQQTIAAN	2	y	1	7	18.46	sp|P00761|TRYP_PIG		FALSE	7661.31	0.9998	FALSE	2
710.865	804.404	18.46	Trypsin OS=Sus scrofa PE=1 SV=1		909.27	YVNWIQQTIAAN	YVNWIQQTIAAN	2	b	1	6	18.46	sp|P00761|TRYP_PIG		FALSE	7661.31	0.9998	FALSE	2
710.865	1146.59	18.46	Trypsin OS=Sus scrofa PE=1 SV=1		791.81	YVNWIQQTIAAN	YVNWIQQTIAAN	2	b	1	9	18.46	sp|P00761|TRYP_PIG		FALSE	7661.31	0.9998	FALSE	2
710.865	644.838	18.46	Trypsin OS=Sus scrofa PE=1 SV=1		779.02	YVNWIQQTIAAN	YVNWIQQTIAAN	2	b	2	11	18.46	sp|P00761|TRYP_PIG		FALSE	7661.31	0.9998	FALSE	2
710.865	932.462	18.46	Trypsin OS=Sus scrofa PE=1 SV=1		719.87	YVNWIQQTIAAN	YVNWIQQTIAAN	2	b	1	7	18.46	sp|P00761|TRYP_PIG		FALSE	7661.31	0.9998	FALSE	2
710.865	573.801	18.46	Trypsin OS=Sus scrofa PE=1 SV=1		627.08	YVNWIQQTIAAN	YVNWIQQTIAAN	2	b	2	9	18.46	sp|P00761|TRYP_PIG		FALSE	7661.31	0.9998	FALSE	2
710.865	617.325	18.46	Trypsin OS=Sus scrofa PE=1 SV=1		625.37	YVNWIQQTIAAN	YVNWIQQTIAAN	2	y	1	6	18.46	sp|P00761|TRYP_PIG		FALSE	7661.31	0.9998	FALSE	2
710.865	517.259	18.46	Trypsin OS=Sus scrofa PE=1 SV=1		551.65	YVNWIQQTIAAN	YVNWIQQTIAAN	2	b	2	8	18.46	sp|P00761|TRYP_PIG		FALSE	7661.31	0.9998	FALSE	2
710.865	1288.67	18.46	Trypsin OS=Sus scrofa PE=1 SV=1		532.74	YVNWIQQTIAAN	YVNWIQQTIAAN	2	b	1	11	18.46	sp|P00761|TRYP_PIG		FALSE	7661.31	0.9998	FALSE	2
710.865	489.267	18.46	Trypsin OS=Sus scrofa PE=1 SV=1		517.88	YVNWIQQTIAAN	YVNWIQQTIAAN	2	y	1	5	18.46	sp|P00761|TRYP_PIG		FALSE	7661.31	0.9998	FALSE	2
710.865	388.219	18.46	Trypsin OS=Sus scrofa PE=1 SV=1		391	YVNWIQQTIAAN	YVNWIQQTIAAN	2	y	1	4	18.46	sp|P00761|TRYP_PIG		FALSE	7661.31	0.9998	FALSE	2
710.865	710.865	18.46	Trypsin OS=Sus scrofa PE=1 SV=1		296.02	YVNWIQQTIAAN	YVNWIQQTIAAN	2	y	2	12	18.46	sp|P00761|TRYP_PIG		FALSE	7661.31	0.9998	FALSE	2
710.865	701.859	18.46	Trypsin OS=Sus scrofa PE=1 SV=1		197.48	YVNWIQQTIAAN	YVNWIQQTIAAN	2	b	2	12	18.46	sp|P00761|TRYP_PIG		FALSE	7661.31	0.9998	FALSE	2
710.865	858.468	18.46	Trypsin OS=Sus scrofa PE=1 SV=1		183.73	YVNWIQQTIAAN	YVNWIQQTIAAN	2	y	1	8	18.46	sp|P00761|TRYP_PIG		FALSE	7661.31	0.9998	FALSE	2
710.865	466.735	18.46	Trypsin OS=Sus scrofa PE=1 SV=1		56	YVNWIQQTIAAN	YVNWIQQTIAAN	2	b	2	7	18.46	sp|P00761|TRYP_PIG		FALSE	7661.31	0.9998	FALSE	2
710.865	132.073	18.46	Trypsin OS=Sus scrofa PE=1 SV=1		46	YVNWIQQTIAAN	YVNWIQQTIAAN	2	b	2	2	18.46	sp|P00761|TRYP_PIG		FALSE	7661.31	0.9998	FALSE	2
710.865	1044.55	18.46	Trypsin OS=Sus scrofa PE=1 SV=1		35.27	YVNWIQQTIAAN	YVNWIQQTIAAN	2	y	1	9	18.46	sp|P00761|TRYP_PIG		FALSE	7661.31	0.9998	FALSE	2
710.865	1158.59	18.46	Trypsin OS=Sus scrofa PE=1 SV=1		15.32	YVNWIQQTIAAN	YVNWIQQTIAAN	2	y	1	10	18.46	sp|P00761|TRYP_PIG		FALSE	7661.31	0.9998	FALSE	2
714.845	279.134	16.51	Trypsin OS=Sus scrofa PE=1 SV=1		23210.7	IVGGYTCAANSIPY	IVGGYTCAANSIPY	2	y	1	2	16.51	sp|P00761|TRYP_PIG		FALSE	7100.75	0.9998	FALSE	2
714.845	1150.56	16.51	Trypsin OS=Sus scrofa PE=1 SV=1		3596.25	IVGGYTCAANSIPY	IVGGYTCAANSIPY	2	b	1	12	16.51	sp|P00761|TRYP_PIG		FALSE	7100.75	0.9998	FALSE	2
714.845	1037.47	16.51	Trypsin OS=Sus scrofa PE=1 SV=1		945.56	IVGGYTCAANSIPY	IVGGYTCAANSIPY	2	b	1	11	16.51	sp|P00761|TRYP_PIG		FALSE	7100.75	0.9998	FALSE	2
714.845	213.16	16.51	Trypsin OS=Sus scrofa PE=1 SV=1		567	IVGGYTCAANSIPY	IVGGYTCAANSIPY	2	b	1	2	16.51	sp|P00761|TRYP_PIG		FALSE	7100.75	0.9998	FALSE	2
714.845	765.36	16.51	Trypsin OS=Sus scrofa PE=1 SV=1		456.92	IVGGYTCAANSIPY	IVGGYTCAANSIPY	2	b	1	8	16.51	sp|P00761|TRYP_PIG		FALSE	7100.75	0.9998	FALSE	2
714.845	836.397	16.51	Trypsin OS=Sus scrofa PE=1 SV=1		379.42	IVGGYTCAANSIPY	IVGGYTCAANSIPY	2	b	1	9	16.51	sp|P00761|TRYP_PIG		FALSE	7100.75	0.9998	FALSE	2
714.845	950.44	16.51	Trypsin OS=Sus scrofa PE=1 SV=1		342.31	IVGGYTCAANSIPY	IVGGYTCAANSIPY	2	b	1	10	16.51	sp|P00761|TRYP_PIG		FALSE	7100.75	0.9998	FALSE	2
714.845	519.24	16.51	Trypsin OS=Sus scrofa PE=1 SV=1		290.05	IVGGYTCAANSIPY	IVGGYTCAANSIPY	2	b	2	11	16.51	sp|P00761|TRYP_PIG		FALSE	7100.75	0.9998	FALSE	2
714.845	694.323	16.51	Trypsin OS=Sus scrofa PE=1 SV=1		273.09	IVGGYTCAANSIPY	IVGGYTCAANSIPY	2	b	1	7	16.51	sp|P00761|TRYP_PIG		FALSE	7100.75	0.9998	FALSE	2
714.845	490.266	16.51	Trypsin OS=Sus scrofa PE=1 SV=1		253.13	IVGGYTCAANSIPY	IVGGYTCAANSIPY	2	b	1	5	16.51	sp|P00761|TRYP_PIG		FALSE	7100.75	0.9998	FALSE	2
714.845	182.081	16.51	Trypsin OS=Sus scrofa PE=1 SV=1		190.13	IVGGYTCAANSIPY	IVGGYTCAANSIPY	2	y	1	1	16.51	sp|P00761|TRYP_PIG		FALSE	7100.75	0.9998	FALSE	2
714.845	591.314	16.51	Trypsin OS=Sus scrofa PE=1 SV=1		141.48	IVGGYTCAANSIPY	IVGGYTCAANSIPY	2	b	1	6	16.51	sp|P00761|TRYP_PIG		FALSE	7100.75	0.9998	FALSE	2
714.845	296.16	16.51	Trypsin OS=Sus scrofa PE=1 SV=1		126	IVGGYTCAANSIPY	IVGGYTCAANSIPY	2	b	2	6	16.51	sp|P00761|TRYP_PIG		FALSE	7100.75	0.9998	FALSE	2
714.845	368.187	16.51	Trypsin OS=Sus scrofa PE=1 SV=1		126	IVGGYTCAANSIPY	IVGGYTCAANSIPY	2	y	2	7	16.51	sp|P00761|TRYP_PIG		FALSE	7100.75	0.9998	FALSE	2
714.845	392.218	16.51	Trypsin OS=Sus scrofa PE=1 SV=1		126	IVGGYTCAANSIPY	IVGGYTCAANSIPY	2	y	1	3	16.51	sp|P00761|TRYP_PIG		FALSE	7100.75	0.9998	FALSE	2
714.845	470.216	16.51	Trypsin OS=Sus scrofa PE=1 SV=1		105	IVGGYTCAANSIPY	IVGGYTCAANSIPY	2	y	2	9	16.51	sp|P00761|TRYP_PIG		FALSE	7100.75	0.9998	FALSE	2
898.901	898.901	16.73	Trypsin OS=Sus scrofa PE=1 SV=1		884.36	SCAAAGTECLISGWGNTK	SCAAAGTECLISGWGNTK[Frm]	2	y	2	18	16.73	sp|P00761|TRYP_PIG		FALSE	7024.37	1	FALSE	2		Formyl		Frm
898.901	777.353	16.73	Trypsin OS=Sus scrofa PE=1 SV=1		483.1	SCAAAGTECLISGWGNTK	SCAAAGTECLISGWGNTK[Frm]	2	y	1	7	16.73	sp|P00761|TRYP_PIG		FALSE	7024.37	1	FALSE	2		Formyl		Frm
898.901	690.321	16.73	Trypsin OS=Sus scrofa PE=1 SV=1		357	SCAAAGTECLISGWGNTK	SCAAAGTECLISGWGNTK[Frm]	2	y	1	6	16.73	sp|P00761|TRYP_PIG		FALSE	7024.37	1	FALSE	2		Formyl		Frm
898.901	890.437	16.73	Trypsin OS=Sus scrofa PE=1 SV=1		237.22	SCAAAGTECLISGWGNTK	SCAAAGTECLISGWGNTK[Frm]	2	y	1	8	16.73	sp|P00761|TRYP_PIG		FALSE	7024.37	1	FALSE	2		Formyl		Frm
898.901	1393.64	16.73	Trypsin OS=Sus scrofa PE=1 SV=1		126.09	SCAAAGTECLISGWGNTK	SCAAAGTECLISGWGNTK[Frm]	2	y	1	13	16.73	sp|P00761|TRYP_PIG		FALSE	7024.37	1	FALSE	2		Formyl		Frm
898.901	333.123	16.73	Trypsin OS=Sus scrofa PE=1 SV=1		105.1	SCAAAGTECLISGWGNTK	SCAAAGTECLISGWGNTK[Frm]	2	b	1	4	16.73	sp|P00761|TRYP_PIG		FALSE	7024.37	1	FALSE	2		Formyl		Frm
898.901	1235.57	16.73	Trypsin OS=Sus scrofa PE=1 SV=1		105.09	SCAAAGTECLISGWGNTK	SCAAAGTECLISGWGNTK[Frm]	2	y	1	11	16.73	sp|P00761|TRYP_PIG		FALSE	7024.37	1	FALSE	2		Formyl		Frm
898.901	889.895	16.73	Trypsin OS=Sus scrofa PE=1 SV=1		105	SCAAAGTECLISGWGNTK	SCAAAGTECLISGWGNTK[Frm]	2	b	2	18	16.73	sp|P00761|TRYP_PIG		FALSE	7024.37	1	FALSE	2		Formyl		Frm
898.901	1106.53	16.73	Trypsin OS=Sus scrofa PE=1 SV=1		105	SCAAAGTECLISGWGNTK	SCAAAGTECLISGWGNTK[Frm]	2	y	1	10	16.73	sp|P00761|TRYP_PIG		FALSE	7024.37	1	FALSE	2		Formyl		Frm
898.901	1020.45	16.73	Trypsin OS=Sus scrofa PE=1 SV=1		84	SCAAAGTECLISGWGNTK	SCAAAGTECLISGWGNTK[Frm]	2	b	1	11	16.73	sp|P00761|TRYP_PIG		FALSE	7024.37	1	FALSE	2		Formyl		Frm
898.901	1336.62	16.73	Trypsin OS=Sus scrofa PE=1 SV=1		84	SCAAAGTECLISGWGNTK	SCAAAGTECLISGWGNTK[Frm]	2	y	1	12	16.73	sp|P00761|TRYP_PIG		FALSE	7024.37	1	FALSE	2		Formyl		Frm
898.901	404.16	16.73	Trypsin OS=Sus scrofa PE=1 SV=1		63	SCAAAGTECLISGWGNTK	SCAAAGTECLISGWGNTK[Frm]	2	b	1	5	16.73	sp|P00761|TRYP_PIG		FALSE	7024.37	1	FALSE	2		Formyl		Frm
898.901	794.281	16.73	Trypsin OS=Sus scrofa PE=1 SV=1		63	SCAAAGTECLISGWGNTK	SCAAAGTECLISGWGNTK[Frm]	2	b	1	9	16.73	sp|P00761|TRYP_PIG		FALSE	7024.37	1	FALSE	2		Formyl		Frm
898.901	1107.48	16.73	Trypsin OS=Sus scrofa PE=1 SV=1		63	SCAAAGTECLISGWGNTK	SCAAAGTECLISGWGNTK[Frm]	2	b	1	12	16.73	sp|P00761|TRYP_PIG		FALSE	7024.37	1	FALSE	2		Formyl		Frm
898.901	1003.52	16.73	Trypsin OS=Sus scrofa PE=1 SV=1		55.2	SCAAAGTECLISGWGNTK	SCAAAGTECLISGWGNTK[Frm]	2	y	1	9	16.73	sp|P00761|TRYP_PIG		FALSE	7024.37	1	FALSE	2		Formyl		Frm
898.901	461.181	16.73	Trypsin OS=Sus scrofa PE=1 SV=1		42.1	SCAAAGTECLISGWGNTK	SCAAAGTECLISGWGNTK[Frm]	2	b	1	6	16.73	sp|P00761|TRYP_PIG		FALSE	7024.37	1	FALSE	2		Formyl		Frm
898.901	191.048	16.73	Trypsin OS=Sus scrofa PE=1 SV=1		42	SCAAAGTECLISGWGNTK	SCAAAGTECLISGWGNTK[Frm]	2	b	1	2	16.73	sp|P00761|TRYP_PIG		FALSE	7024.37	1	FALSE	2		Formyl		Frm
898.901	231.094	16.73	Trypsin OS=Sus scrofa PE=1 SV=1		42	SCAAAGTECLISGWGNTK	SCAAAGTECLISGWGNTK[Frm]	2	b	2	6	16.73	sp|P00761|TRYP_PIG		FALSE	7024.37	1	FALSE	2		Formyl		Frm
898.901	262.086	16.73	Trypsin OS=Sus scrofa PE=1 SV=1		42	SCAAAGTECLISGWGNTK	SCAAAGTECLISGWGNTK[Frm]	2	b	1	3	16.73	sp|P00761|TRYP_PIG		FALSE	7024.37	1	FALSE	2		Formyl		Frm
898.901	633.299	16.73	Trypsin OS=Sus scrofa PE=1 SV=1		42	SCAAAGTECLISGWGNTK	SCAAAGTECLISGWGNTK[Frm]	2	y	1	5	16.73	sp|P00761|TRYP_PIG		FALSE	7024.37	1	FALSE	2		Formyl		Frm
898.901	907.365	16.73	Trypsin OS=Sus scrofa PE=1 SV=1		42	SCAAAGTECLISGWGNTK	SCAAAGTECLISGWGNTK[Frm]	2	b	1	10	16.73	sp|P00761|TRYP_PIG		FALSE	7024.37	1	FALSE	2		Formyl		Frm
898.901	1464.68	16.73	Trypsin OS=Sus scrofa PE=1 SV=1		42	SCAAAGTECLISGWGNTK	SCAAAGTECLISGWGNTK[Frm]	2	y	1	14	16.73	sp|P00761|TRYP_PIG		FALSE	7024.37	1	FALSE	2		Formyl		Frm
705.674	389.196	17.71	Trypsin OS=Sus scrofa PE=1 SV=1		647	IVGGYTCAANSIPYQVSLNSG	IVGGYTCAANSIPYQVSLN[Dea]SG	3	y	3	11	17.71	sp|P00761|TRYP_PIG		FALSE	6385.31	0.9998	FALSE	2		Deamidated
705.674	213.16	17.71	Trypsin OS=Sus scrofa PE=1 SV=1		280.05	IVGGYTCAANSIPYQVSLNSG	IVGGYTCAANSIPYQVSLN[Dea]SG	3	b	1	2	17.71	sp|P00761|TRYP_PIG		FALSE	6385.31	0.9998	FALSE	2		Deamidated
705.674	1037.47	17.71	Trypsin OS=Sus scrofa PE=1 SV=1		170.52	IVGGYTCAANSIPYQVSLNSG	IVGGYTCAANSIPYQVSLN[Dea]SG	3	b	1	11	17.71	sp|P00761|TRYP_PIG		FALSE	6385.31	0.9998	FALSE	2		Deamidated
705.674	705.341	17.71	Trypsin OS=Sus scrofa PE=1 SV=1		112	IVGGYTCAANSIPYQVSLNSG	IVGGYTCAANSIPYQVSLN[Dea]SG	3	y	1	7	17.71	sp|P00761|TRYP_PIG		FALSE	6385.31	0.9998	FALSE	2		Deamidated
705.674	519.24	17.71	Trypsin OS=Sus scrofa PE=1 SV=1		103.58	IVGGYTCAANSIPYQVSLNSG	IVGGYTCAANSIPYQVSLN[Dea]SG	3	b	2	11	17.71	sp|P00761|TRYP_PIG		FALSE	6385.31	0.9998	FALSE	2		Deamidated
705.674	163.071	17.71	Trypsin OS=Sus scrofa PE=1 SV=1		101.54	IVGGYTCAANSIPYQVSLNSG	IVGGYTCAANSIPYQVSLN[Dea]SG	3	y	1	2	17.71	sp|P00761|TRYP_PIG		FALSE	6385.31	0.9998	FALSE	2		Deamidated
705.674	950.44	17.71	Trypsin OS=Sus scrofa PE=1 SV=1		92.63	IVGGYTCAANSIPYQVSLNSG	IVGGYTCAANSIPYQVSLN[Dea]SG	3	b	1	10	17.71	sp|P00761|TRYP_PIG		FALSE	6385.31	0.9998	FALSE	2		Deamidated
705.674	965.457	17.71	Trypsin OS=Sus scrofa PE=1 SV=1		92.49	IVGGYTCAANSIPYQVSLNSG	IVGGYTCAANSIPYQVSLN[Dea]SG	3	y	1	9	17.71	sp|P00761|TRYP_PIG		FALSE	6385.31	0.9998	FALSE	2		Deamidated
705.674	1150.56	17.71	Trypsin OS=Sus scrofa PE=1 SV=1		91.05	IVGGYTCAANSIPYQVSLNSG	IVGGYTCAANSIPYQVSLN[Dea]SG	3	b	1	12	17.71	sp|P00761|TRYP_PIG		FALSE	6385.31	0.9998	FALSE	2		Deamidated
705.674	765.36	17.71	Trypsin OS=Sus scrofa PE=1 SV=1		71.05	IVGGYTCAANSIPYQVSLNSG	IVGGYTCAANSIPYQVSLN[Dea]SG	3	b	1	8	17.71	sp|P00761|TRYP_PIG		FALSE	6385.31	0.9998	FALSE	2		Deamidated
705.674	836.397	17.71	Trypsin OS=Sus scrofa PE=1 SV=1		70	IVGGYTCAANSIPYQVSLNSG	IVGGYTCAANSIPYQVSLN[Dea]SG	3	b	1	9	17.71	sp|P00761|TRYP_PIG		FALSE	6385.31	0.9998	FALSE	2		Deamidated
705.674	383.184	17.71	Trypsin OS=Sus scrofa PE=1 SV=1		61.54	IVGGYTCAANSIPYQVSLNSG	IVGGYTCAANSIPYQVSLN[Dea]SG	3	b	2	8	17.71	sp|P00761|TRYP_PIG		FALSE	6385.31	0.9998	FALSE	2		Deamidated
705.674	694.323	17.71	Trypsin OS=Sus scrofa PE=1 SV=1		52.05	IVGGYTCAANSIPYQVSLNSG	IVGGYTCAANSIPYQVSLN[Dea]SG	3	b	1	7	17.71	sp|P00761|TRYP_PIG		FALSE	6385.31	0.9998	FALSE	2		Deamidated
705.674	478.214	17.71	Trypsin OS=Sus scrofa PE=1 SV=1		51	IVGGYTCAANSIPYQVSLNSG	IVGGYTCAANSIPYQVSLN[Dea]SG	3	y	1	5	17.71	sp|P00761|TRYP_PIG		FALSE	6385.31	0.9998	FALSE	2		Deamidated
705.674	1020.49	17.71	Trypsin OS=Sus scrofa PE=1 SV=1		50.09	IVGGYTCAANSIPYQVSLNSG	IVGGYTCAANSIPYQVSLN[Dea]SG	3	b	2	20	17.71	sp|P00761|TRYP_PIG		FALSE	6385.31	0.9998	FALSE	2		Deamidated
705.674	1538.73	17.71	Trypsin OS=Sus scrofa PE=1 SV=1		20	IVGGYTCAANSIPYQVSLNSG	IVGGYTCAANSIPYQVSLN[Dea]SG	3	b	1	15	17.71	sp|P00761|TRYP_PIG		FALSE	6385.31	0.9998	FALSE	2		Deamidated
686.338	907.452	17.8	Trypsin OS=Sus scrofa PE=1 SV=1		3736.86	IVGGYTCAANSIPYQVSLNS	IVGGYTCAANSIPYQVSLNS	3	y	1	8	17.8	sp|P00761|TRYP_PIG		FALSE	5163.67	0.9998	FALSE	2
686.338	220.093	17.8	Trypsin OS=Sus scrofa PE=1 SV=1		1073.31	IVGGYTCAANSIPYQVSLNS	IVGGYTCAANSIPYQVSLNS	3	y	1	2	17.8	sp|P00761|TRYP_PIG		FALSE	5163.67	0.9998	FALSE	2
686.338	213.16	17.8	Trypsin OS=Sus scrofa PE=1 SV=1		1027	IVGGYTCAANSIPYQVSLNS	IVGGYTCAANSIPYQVSLNS	3	b	1	2	17.8	sp|P00761|TRYP_PIG		FALSE	5163.67	0.9998	FALSE	2
686.338	1037.47	17.8	Trypsin OS=Sus scrofa PE=1 SV=1		1018.46	IVGGYTCAANSIPYQVSLNS	IVGGYTCAANSIPYQVSLNS	3	b	1	11	17.8	sp|P00761|TRYP_PIG		FALSE	5163.67	0.9998	FALSE	2
686.338	519.24	17.8	Trypsin OS=Sus scrofa PE=1 SV=1		617.96	IVGGYTCAANSIPYQVSLNS	IVGGYTCAANSIPYQVSLNS	3	b	2	11	17.8	sp|P00761|TRYP_PIG		FALSE	5163.67	0.9998	FALSE	2
686.338	1150.56	17.8	Trypsin OS=Sus scrofa PE=1 SV=1		573.31	IVGGYTCAANSIPYQVSLNS	IVGGYTCAANSIPYQVSLNS	3	b	1	12	17.8	sp|P00761|TRYP_PIG		FALSE	5163.67	0.9998	FALSE	2
686.338	624.308	17.8	Trypsin OS=Sus scrofa PE=1 SV=1		385.54	IVGGYTCAANSIPYQVSLNS	IVGGYTCAANSIPYQVSLNS	3	b	2	13	17.8	sp|P00761|TRYP_PIG		FALSE	5163.67	0.9998	FALSE	2
686.338	765.36	17.8	Trypsin OS=Sus scrofa PE=1 SV=1		379.22	IVGGYTCAANSIPYQVSLNS	IVGGYTCAANSIPYQVSLNS	3	b	1	8	17.8	sp|P00761|TRYP_PIG		FALSE	5163.67	0.9998	FALSE	2
686.338	836.397	17.8	Trypsin OS=Sus scrofa PE=1 SV=1		378	IVGGYTCAANSIPYQVSLNS	IVGGYTCAANSIPYQVSLNS	3	b	1	9	17.8	sp|P00761|TRYP_PIG		FALSE	5163.67	0.9998	FALSE	2
686.338	950.44	17.8	Trypsin OS=Sus scrofa PE=1 SV=1		315	IVGGYTCAANSIPYQVSLNS	IVGGYTCAANSIPYQVSLNS	3	b	1	10	17.8	sp|P00761|TRYP_PIG		FALSE	5163.67	0.9998	FALSE	2
686.338	490.266	17.8	Trypsin OS=Sus scrofa PE=1 SV=1		252.01	IVGGYTCAANSIPYQVSLNS	IVGGYTCAANSIPYQVSLNS	3	b	1	5	17.8	sp|P00761|TRYP_PIG		FALSE	5163.67	0.9998	FALSE	2
686.338	591.314	17.8	Trypsin OS=Sus scrofa PE=1 SV=1		231.2	IVGGYTCAANSIPYQVSLNS	IVGGYTCAANSIPYQVSLNS	3	b	1	6	17.8	sp|P00761|TRYP_PIG		FALSE	5163.67	0.9998	FALSE	2
686.338	510.772	17.8	Trypsin OS=Sus scrofa PE=1 SV=1		231	IVGGYTCAANSIPYQVSLNS	IVGGYTCAANSIPYQVSLNS	3	y	2	9	17.8	sp|P00761|TRYP_PIG		FALSE	5163.67	0.9998	FALSE	2
686.338	575.782	17.8	Trypsin OS=Sus scrofa PE=1 SV=1		211.04	IVGGYTCAANSIPYQVSLNS	IVGGYTCAANSIPYQVSLNS	3	b	2	12	17.8	sp|P00761|TRYP_PIG		FALSE	5163.67	0.9998	FALSE	2
686.338	694.323	17.8	Trypsin OS=Sus scrofa PE=1 SV=1		210	IVGGYTCAANSIPYQVSLNS	IVGGYTCAANSIPYQVSLNS	3	b	1	7	17.8	sp|P00761|TRYP_PIG		FALSE	5163.67	0.9998	FALSE	2
686.338	333.177	17.8	Trypsin OS=Sus scrofa PE=1 SV=1		197.19	IVGGYTCAANSIPYQVSLNS	IVGGYTCAANSIPYQVSLNS	3	y	1	3	17.8	sp|P00761|TRYP_PIG		FALSE	5163.67	0.9998	FALSE	2
686.338	106.05	17.8	Trypsin OS=Sus scrofa PE=1 SV=1		168	IVGGYTCAANSIPYQVSLNS	IVGGYTCAANSIPYQVSLNS	3	y	1	1	17.8	sp|P00761|TRYP_PIG		FALSE	5163.67	0.9998	FALSE	2
686.338	819.403	17.8	Trypsin OS=Sus scrofa PE=1 SV=1		148.13	IVGGYTCAANSIPYQVSLNS	IVGGYTCAANSIPYQVSLNS	3	b	2	16	17.8	sp|P00761|TRYP_PIG		FALSE	5163.67	0.9998	FALSE	2
686.338	383.184	17.8	Trypsin OS=Sus scrofa PE=1 SV=1		141.92	IVGGYTCAANSIPYQVSLNS	IVGGYTCAANSIPYQVSLNS	3	b	2	8	17.8	sp|P00761|TRYP_PIG		FALSE	5163.67	0.9998	FALSE	2
686.338	475.724	17.8	Trypsin OS=Sus scrofa PE=1 SV=1		126	IVGGYTCAANSIPYQVSLNS	IVGGYTCAANSIPYQVSLNS	3	b	2	10	17.8	sp|P00761|TRYP_PIG		FALSE	5163.67	0.9998	FALSE	2
686.338	647.336	17.8	Trypsin OS=Sus scrofa PE=1 SV=1		126	IVGGYTCAANSIPYQVSLNS	IVGGYTCAANSIPYQVSLNS	3	y	1	6	17.8	sp|P00761|TRYP_PIG		FALSE	5163.67	0.9998	FALSE	2
761.732	961.502	17.95	Trypsin OS=Sus scrofa PE=1 SV=1		3982.06	IITHPNFNGNTLDNDIMLIK	IITHPNFNGNTLDNDIMLIK	3	y	1	8	17.95	sp|P00761|TRYP_PIG		FALSE	4276.14	1	FALSE	2
761.732	605.304	17.95	Trypsin OS=Sus scrofa PE=1 SV=1		1472.16	IITHPNFNGNTLDNDIMLIK	IITHPNFNGNTLDNDIMLIK	3	b	2	11	17.95	sp|P00761|TRYP_PIG		FALSE	4276.14	1	FALSE	2
761.732	755.728	17.95	Trypsin OS=Sus scrofa PE=1 SV=1		1456.37	IITHPNFNGNTLDNDIMLIK	IITHPNFNGNTLDNDIMLIK	3	b	3	20	17.95	sp|P00761|TRYP_PIG		FALSE	4276.14	1	FALSE	2
761.732	1074.59	17.95	Trypsin OS=Sus scrofa PE=1 SV=1		1388.14	IITHPNFNGNTLDNDIMLIK	IITHPNFNGNTLDNDIMLIK	3	y	1	9	17.95	sp|P00761|TRYP_PIG		FALSE	4276.14	1	FALSE	2
761.732	846.475	17.95	Trypsin OS=Sus scrofa PE=1 SV=1		1292.19	IITHPNFNGNTLDNDIMLIK	IITHPNFNGNTLDNDIMLIK	3	y	1	7	17.95	sp|P00761|TRYP_PIG		FALSE	4276.14	1	FALSE	2
761.732	147.113	17.95	Trypsin OS=Sus scrofa PE=1 SV=1		1216	IITHPNFNGNTLDNDIMLIK	IITHPNFNGNTLDNDIMLIK	3	y	1	1	17.95	sp|P00761|TRYP_PIG		FALSE	4276.14	1	FALSE	2
761.732	761.732	17.95	Trypsin OS=Sus scrofa PE=1 SV=1		1181.13	IITHPNFNGNTLDNDIMLIK	IITHPNFNGNTLDNDIMLIK	3	y	3	20	17.95	sp|P00761|TRYP_PIG		FALSE	4276.14	1	FALSE	2
761.732	1108.55	17.95	Trypsin OS=Sus scrofa PE=1 SV=1		996.98	IITHPNFNGNTLDNDIMLIK	IITHPNFNGNTLDNDIMLIK	3	b	1	10	17.95	sp|P00761|TRYP_PIG		FALSE	4276.14	1	FALSE	2
761.732	373.281	17.95	Trypsin OS=Sus scrofa PE=1 SV=1		756.09	IITHPNFNGNTLDNDIMLIK	IITHPNFNGNTLDNDIMLIK	3	y	1	3	17.95	sp|P00761|TRYP_PIG		FALSE	4276.14	1	FALSE	2
761.732	994.51	17.95	Trypsin OS=Sus scrofa PE=1 SV=1		753.54	IITHPNFNGNTLDNDIMLIK	IITHPNFNGNTLDNDIMLIK	3	b	1	9	17.95	sp|P00761|TRYP_PIG		FALSE	4276.14	1	FALSE	2
761.732	504.321	17.95	Trypsin OS=Sus scrofa PE=1 SV=1		736.23	IITHPNFNGNTLDNDIMLIK	IITHPNFNGNTLDNDIMLIK	3	y	1	4	17.95	sp|P00761|TRYP_PIG		FALSE	4276.14	1	FALSE	2
761.732	260.197	17.95	Trypsin OS=Sus scrofa PE=1 SV=1		694.22	IITHPNFNGNTLDNDIMLIK	IITHPNFNGNTLDNDIMLIK	3	y	1	2	17.95	sp|P00761|TRYP_PIG		FALSE	4276.14	1	FALSE	2
761.732	465.282	17.95	Trypsin OS=Sus scrofa PE=1 SV=1		673.35	IITHPNFNGNTLDNDIMLIK	IITHPNFNGNTLDNDIMLIK	3	b	1	4	17.95	sp|P00761|TRYP_PIG		FALSE	4276.14	1	FALSE	2
761.732	110.079	17.95	Trypsin OS=Sus scrofa PE=1 SV=1		672	IITHPNFNGNTLDNDIMLIK	IITHPNFNGNTLDNDIMLIK	3	b	3	3	17.95	sp|P00761|TRYP_PIG		FALSE	4276.14	1	FALSE	2
761.732	937.489	17.95	Trypsin OS=Sus scrofa PE=1 SV=1		575.48	IITHPNFNGNTLDNDIMLIK	IITHPNFNGNTLDNDIMLIK	3	b	1	8	17.95	sp|P00761|TRYP_PIG		FALSE	4276.14	1	FALSE	2
761.732	227.175	17.95	Trypsin OS=Sus scrofa PE=1 SV=1		504	IITHPNFNGNTLDNDIMLIK	IITHPNFNGNTLDNDIMLIK	3	b	1	2	17.95	sp|P00761|TRYP_PIG		FALSE	4276.14	1	FALSE	2
761.732	1175.63	17.95	Trypsin OS=Sus scrofa PE=1 SV=1		485.37	IITHPNFNGNTLDNDIMLIK	IITHPNFNGNTLDNDIMLIK	3	y	1	10	17.95	sp|P00761|TRYP_PIG		FALSE	4276.14	1	FALSE	2
761.732	187.144	17.95	Trypsin OS=Sus scrofa PE=1 SV=1		441	IITHPNFNGNTLDNDIMLIK	IITHPNFNGNTLDNDIMLIK	3	y	2	3	17.95	sp|P00761|TRYP_PIG		FALSE	4276.14	1	FALSE	2
761.732	554.78	17.95	Trypsin OS=Sus scrofa PE=1 SV=1		400.23	IITHPNFNGNTLDNDIMLIK	IITHPNFNGNTLDNDIMLIK	3	b	2	10	17.95	sp|P00761|TRYP_PIG		FALSE	4276.14	1	FALSE	2
761.732	1209.6	17.95	Trypsin OS=Sus scrofa PE=1 SV=1		400.23	IITHPNFNGNTLDNDIMLIK	IITHPNFNGNTLDNDIMLIK	3	b	1	11	17.95	sp|P00761|TRYP_PIG		FALSE	4276.14	1	FALSE	2
761.732	617.405	17.95	Trypsin OS=Sus scrofa PE=1 SV=1		399	IITHPNFNGNTLDNDIMLIK	IITHPNFNGNTLDNDIMLIK	3	y	1	5	17.95	sp|P00761|TRYP_PIG		FALSE	4276.14	1	FALSE	2
761.732	823.446	17.95	Trypsin OS=Sus scrofa PE=1 SV=1		398.99	IITHPNFNGNTLDNDIMLIK	IITHPNFNGNTLDNDIMLIK	3	b	1	7	17.95	sp|P00761|TRYP_PIG		FALSE	4276.14	1	FALSE	2
761.732	732.432	17.95	Trypsin OS=Sus scrofa PE=1 SV=1		294.19	IITHPNFNGNTLDNDIMLIK	IITHPNFNGNTLDNDIMLIK	3	y	1	6	17.95	sp|P00761|TRYP_PIG		FALSE	4276.14	1	FALSE	2
761.732	537.797	17.95	Trypsin OS=Sus scrofa PE=1 SV=1		273.09	IITHPNFNGNTLDNDIMLIK	IITHPNFNGNTLDNDIMLIK	3	y	2	9	17.95	sp|P00761|TRYP_PIG		FALSE	4276.14	1	FALSE	2
761.732	661.846	17.95	Trypsin OS=Sus scrofa PE=1 SV=1		255.68	IITHPNFNGNTLDNDIMLIK	IITHPNFNGNTLDNDIMLIK	3	b	2	12	17.95	sp|P00761|TRYP_PIG		FALSE	4276.14	1	FALSE	2
761.732	1069.04	17.95	Trypsin OS=Sus scrofa PE=1 SV=1		252	IITHPNFNGNTLDNDIMLIK	IITHPNFNGNTLDNDIMLIK	3	b	2	19	17.95	sp|P00761|TRYP_PIG		FALSE	4276.14	1	FALSE	2
761.732	833.895	17.95	Trypsin OS=Sus scrofa PE=1 SV=1		232.13	IITHPNFNGNTLDNDIMLIK	IITHPNFNGNTLDNDIMLIK	3	b	2	15	17.95	sp|P00761|TRYP_PIG		FALSE	4276.14	1	FALSE	2
761.732	676.378	17.95	Trypsin OS=Sus scrofa PE=1 SV=1		210.09	IITHPNFNGNTLDNDIMLIK	IITHPNFNGNTLDNDIMLIK	3	b	1	6	17.95	sp|P00761|TRYP_PIG		FALSE	4276.14	1	FALSE	2
761.732	719.36	17.95	Trypsin OS=Sus scrofa PE=1 SV=1		195.4	IITHPNFNGNTLDNDIMLIK	IITHPNFNGNTLDNDIMLIK	3	b	2	13	17.95	sp|P00761|TRYP_PIG		FALSE	4276.14	1	FALSE	2
761.732	1012.5	17.95	Trypsin OS=Sus scrofa PE=1 SV=1		170.55	IITHPNFNGNTLDNDIMLIK	IITHPNFNGNTLDNDIMLIK	3	b	2	18	17.95	sp|P00761|TRYP_PIG		FALSE	4276.14	1	FALSE	2
761.732	588.321	17.95	Trypsin OS=Sus scrofa PE=1 SV=1		168.19	IITHPNFNGNTLDNDIMLIK	IITHPNFNGNTLDNDIMLIK	3	y	2	10	17.95	sp|P00761|TRYP_PIG		FALSE	4276.14	1	FALSE	2
761.732	890.437	17.95	Trypsin OS=Sus scrofa PE=1 SV=1		127.32	IITHPNFNGNTLDNDIMLIK	IITHPNFNGNTLDNDIMLIK	3	b	2	16	17.95	sp|P00761|TRYP_PIG		FALSE	4276.14	1	FALSE	2
761.732	497.759	17.95	Trypsin OS=Sus scrofa PE=1 SV=1		126	IITHPNFNGNTLDNDIMLIK	IITHPNFNGNTLDNDIMLIK	3	b	2	9	17.95	sp|P00761|TRYP_PIG		FALSE	4276.14	1	FALSE	2
761.732	1029.01	17.95	Trypsin OS=Sus scrofa PE=1 SV=1		126	IITHPNFNGNTLDNDIMLIK	IITHPNFNGNTLDNDIMLIK	3	y	2	18	17.95	sp|P00761|TRYP_PIG		FALSE	4276.14	1	FALSE	2
761.732	978.486	17.95	Trypsin OS=Sus scrofa PE=1 SV=1		118.28	IITHPNFNGNTLDNDIMLIK	IITHPNFNGNTLDNDIMLIK	3	y	2	17	17.95	sp|P00761|TRYP_PIG		FALSE	4276.14	1	FALSE	2
761.732	955.957	17.95	Trypsin OS=Sus scrofa PE=1 SV=1		107.45	IITHPNFNGNTLDNDIMLIK	IITHPNFNGNTLDNDIMLIK	3	b	2	17	17.95	sp|P00761|TRYP_PIG		FALSE	4276.14	1	FALSE	2
761.732	909.956	17.95	Trypsin OS=Sus scrofa PE=1 SV=1		106.23	IITHPNFNGNTLDNDIMLIK	IITHPNFNGNTLDNDIMLIK	3	y	2	16	17.95	sp|P00761|TRYP_PIG		FALSE	4276.14	1	FALSE	2
761.732	1346.7	17.95	Trypsin OS=Sus scrofa PE=1 SV=1		105	IITHPNFNGNTLDNDIMLIK	IITHPNFNGNTLDNDIMLIK	3	y	1	12	17.95	sp|P00761|TRYP_PIG		FALSE	4276.14	1	FALSE	2
761.732	1322.69	17.95	Trypsin OS=Sus scrofa PE=1 SV=1		63	IITHPNFNGNTLDNDIMLIK	IITHPNFNGNTLDNDIMLIK	3	b	1	12	17.95	sp|P00761|TRYP_PIG		FALSE	4276.14	1	FALSE	2
761.732	1289.68	17.95	Trypsin OS=Sus scrofa PE=1 SV=1		42	IITHPNFNGNTLDNDIMLIK	IITHPNFNGNTLDNDIMLIK	3	y	1	11	17.95	sp|P00761|TRYP_PIG		FALSE	4276.14	1	FALSE	2
901.465	961.502	20.71	Trypsin OS=Sus scrofa PE=1 SV=1		9612.81	LGEHNIDVLEGNEQFINAAKIITHPNFNGNTLDNDIMLIK	LGEHNIDVLEGNEQFINAAK[AAR]IITHPNFNGNTLDNDIMLIK	5	y	1	8	20.71	sp|P00761|TRYP_PIG		FALSE	4009	1	FALSE	2		Delta:H(4)C(2)
901.465	878.437	20.71	Trypsin OS=Sus scrofa PE=1 SV=1		7347.06	LGEHNIDVLEGNEQFINAAKIITHPNFNGNTLDNDIMLIK	LGEHNIDVLEGNEQFINAAK[AAR]IITHPNFNGNTLDNDIMLIK	5	b	1	8	20.71	sp|P00761|TRYP_PIG		FALSE	4009	1	FALSE	2		Delta:H(4)C(2)
901.465	779.368	20.71	Trypsin OS=Sus scrofa PE=1 SV=1		3879.11	LGEHNIDVLEGNEQFINAAKIITHPNFNGNTLDNDIMLIK	LGEHNIDVLEGNEQFINAAK[AAR]IITHPNFNGNTLDNDIMLIK	5	b	1	7	20.71	sp|P00761|TRYP_PIG		FALSE	4009	1	FALSE	2		Delta:H(4)C(2)
901.465	991.521	20.71	Trypsin OS=Sus scrofa PE=1 SV=1		3173.03	LGEHNIDVLEGNEQFINAAKIITHPNFNGNTLDNDIMLIK	LGEHNIDVLEGNEQFINAAK[AAR]IITHPNFNGNTLDNDIMLIK	5	b	1	9	20.71	sp|P00761|TRYP_PIG		FALSE	4009	1	FALSE	2		Delta:H(4)C(2)
901.465	846.475	20.71	Trypsin OS=Sus scrofa PE=1 SV=1		2738.55	LGEHNIDVLEGNEQFINAAKIITHPNFNGNTLDNDIMLIK	LGEHNIDVLEGNEQFINAAK[AAR]IITHPNFNGNTLDNDIMLIK	5	y	1	7	20.71	sp|P00761|TRYP_PIG		FALSE	4009	1	FALSE	2		Delta:H(4)C(2)
901.465	1074.59	20.71	Trypsin OS=Sus scrofa PE=1 SV=1		2596.52	LGEHNIDVLEGNEQFINAAKIITHPNFNGNTLDNDIMLIK	LGEHNIDVLEGNEQFINAAK[AAR]IITHPNFNGNTLDNDIMLIK	5	y	1	9	20.71	sp|P00761|TRYP_PIG		FALSE	4009	1	FALSE	2		Delta:H(4)C(2)
901.465	1143.91	20.71	Trypsin OS=Sus scrofa PE=1 SV=1		2264.48	LGEHNIDVLEGNEQFINAAKIITHPNFNGNTLDNDIMLIK	LGEHNIDVLEGNEQFINAAK[AAR]IITHPNFNGNTLDNDIMLIK	5	b	3	31	20.71	sp|P00761|TRYP_PIG		FALSE	4009	1	FALSE	2		Delta:H(4)C(2)
901.465	897.863	20.71	Trypsin OS=Sus scrofa PE=1 SV=1		1965.06	LGEHNIDVLEGNEQFINAAKIITHPNFNGNTLDNDIMLIK	LGEHNIDVLEGNEQFINAAK[AAR]IITHPNFNGNTLDNDIMLIK	5	b	5	40	20.71	sp|P00761|TRYP_PIG		FALSE	4009	1	FALSE	2		Delta:H(4)C(2)
901.465	147.113	20.71	Trypsin OS=Sus scrofa PE=1 SV=1		1807.14	LGEHNIDVLEGNEQFINAAKIITHPNFNGNTLDNDIMLIK	LGEHNIDVLEGNEQFINAAK[AAR]IITHPNFNGNTLDNDIMLIK	5	y	1	1	20.71	sp|P00761|TRYP_PIG		FALSE	4009	1	FALSE	2		Delta:H(4)C(2)
901.465	551.257	20.71	Trypsin OS=Sus scrofa PE=1 SV=1		1782.49	LGEHNIDVLEGNEQFINAAKIITHPNFNGNTLDNDIMLIK	LGEHNIDVLEGNEQFINAAK[AAR]IITHPNFNGNTLDNDIMLIK	5	b	1	5	20.71	sp|P00761|TRYP_PIG		FALSE	4009	1	FALSE	2		Delta:H(4)C(2)
901.465	901.465	20.71	Trypsin OS=Sus scrofa PE=1 SV=1		1755.89	LGEHNIDVLEGNEQFINAAKIITHPNFNGNTLDNDIMLIK	LGEHNIDVLEGNEQFINAAK[AAR]IITHPNFNGNTLDNDIMLIK	5	y	5	40	20.71	sp|P00761|TRYP_PIG		FALSE	4009	1	FALSE	2		Delta:H(4)C(2)
901.465	504.321	20.71	Trypsin OS=Sus scrofa PE=1 SV=1		1717.85	LGEHNIDVLEGNEQFINAAKIITHPNFNGNTLDNDIMLIK	LGEHNIDVLEGNEQFINAAK[AAR]IITHPNFNGNTLDNDIMLIK	5	y	1	4	20.71	sp|P00761|TRYP_PIG		FALSE	4009	1	FALSE	2		Delta:H(4)C(2)
901.465	664.341	20.71	Trypsin OS=Sus scrofa PE=1 SV=1		1702.28	LGEHNIDVLEGNEQFINAAKIITHPNFNGNTLDNDIMLIK	LGEHNIDVLEGNEQFINAAK[AAR]IITHPNFNGNTLDNDIMLIK	5	b	1	6	20.71	sp|P00761|TRYP_PIG		FALSE	4009	1	FALSE	2		Delta:H(4)C(2)
901.465	617.533	20.71	Trypsin OS=Sus scrofa PE=1 SV=1		1469.02	LGEHNIDVLEGNEQFINAAKIITHPNFNGNTLDNDIMLIK	LGEHNIDVLEGNEQFINAAK[AAR]IITHPNFNGNTLDNDIMLIK	5	y	5	27	20.71	sp|P00761|TRYP_PIG		FALSE	4009	1	FALSE	2		Delta:H(4)C(2)
901.465	1120.56	20.71	Trypsin OS=Sus scrofa PE=1 SV=1		1418.84	LGEHNIDVLEGNEQFINAAKIITHPNFNGNTLDNDIMLIK	LGEHNIDVLEGNEQFINAAK[AAR]IITHPNFNGNTLDNDIMLIK	5	b	1	10	20.71	sp|P00761|TRYP_PIG		FALSE	4009	1	FALSE	2		Delta:H(4)C(2)
901.465	260.197	20.71	Trypsin OS=Sus scrofa PE=1 SV=1		1349.54	LGEHNIDVLEGNEQFINAAKIITHPNFNGNTLDNDIMLIK	LGEHNIDVLEGNEQFINAAK[AAR]IITHPNFNGNTLDNDIMLIK	5	y	1	2	20.71	sp|P00761|TRYP_PIG		FALSE	4009	1	FALSE	2		Delta:H(4)C(2)
901.465	858.185	20.71	Trypsin OS=Sus scrofa PE=1 SV=1		1275.9	LGEHNIDVLEGNEQFINAAKIITHPNFNGNTLDNDIMLIK	LGEHNIDVLEGNEQFINAAK[AAR]IITHPNFNGNTLDNDIMLIK	5	b	4	31	20.71	sp|P00761|TRYP_PIG		FALSE	4009	1	FALSE	2		Delta:H(4)C(2)
901.465	1128.59	20.71	Trypsin OS=Sus scrofa PE=1 SV=1		1239.88	LGEHNIDVLEGNEQFINAAKIITHPNFNGNTLDNDIMLIK	LGEHNIDVLEGNEQFINAAK[AAR]IITHPNFNGNTLDNDIMLIK	5	y	3	30	20.71	sp|P00761|TRYP_PIG		FALSE	4009	1	FALSE	2		Delta:H(4)C(2)
901.465	1028.55	20.71	Trypsin OS=Sus scrofa PE=1 SV=1		1064.03	LGEHNIDVLEGNEQFINAAKIITHPNFNGNTLDNDIMLIK	LGEHNIDVLEGNEQFINAAK[AAR]IITHPNFNGNTLDNDIMLIK	5	y	3	27	20.71	sp|P00761|TRYP_PIG		FALSE	4009	1	FALSE	2		Delta:H(4)C(2)
901.465	666.15	20.71	Trypsin OS=Sus scrofa PE=1 SV=1		1024.04	LGEHNIDVLEGNEQFINAAKIITHPNFNGNTLDNDIMLIK	LGEHNIDVLEGNEQFINAAK[AAR]IITHPNFNGNTLDNDIMLIK	5	y	5	29	20.71	sp|P00761|TRYP_PIG		FALSE	4009	1	FALSE	2		Delta:H(4)C(2)
901.465	373.281	20.71	Trypsin OS=Sus scrofa PE=1 SV=1		998.42	LGEHNIDVLEGNEQFINAAKIITHPNFNGNTLDNDIMLIK	LGEHNIDVLEGNEQFINAAK[AAR]IITHPNFNGNTLDNDIMLIK	5	y	1	3	20.71	sp|P00761|TRYP_PIG		FALSE	4009	1	FALSE	2		Delta:H(4)C(2)
901.465	732.372	20.71	Trypsin OS=Sus scrofa PE=1 SV=1		989.16	LGEHNIDVLEGNEQFINAAKIITHPNFNGNTLDNDIMLIK	LGEHNIDVLEGNEQFINAAK[AAR]IITHPNFNGNTLDNDIMLIK	5	b	5	33	20.71	sp|P00761|TRYP_PIG		FALSE	4009	1	FALSE	2		Delta:H(4)C(2)
901.465	710.839	20.71	Trypsin OS=Sus scrofa PE=1 SV=1		947.86	LGEHNIDVLEGNEQFINAAKIITHPNFNGNTLDNDIMLIK	LGEHNIDVLEGNEQFINAAK[AAR]IITHPNFNGNTLDNDIMLIK	5	b	2	13	20.71	sp|P00761|TRYP_PIG		FALSE	4009	1	FALSE	2		Delta:H(4)C(2)
901.465	1171.6	20.71	Trypsin OS=Sus scrofa PE=1 SV=1		921.9	LGEHNIDVLEGNEQFINAAKIITHPNFNGNTLDNDIMLIK	LGEHNIDVLEGNEQFINAAK[AAR]IITHPNFNGNTLDNDIMLIK	5	y	3	31	20.71	sp|P00761|TRYP_PIG		FALSE	4009	1	FALSE	2		Delta:H(4)C(2)
901.465	985.864	20.71	Trypsin OS=Sus scrofa PE=1 SV=1		843.83	LGEHNIDVLEGNEQFINAAKIITHPNFNGNTLDNDIMLIK	LGEHNIDVLEGNEQFINAAK[AAR]IITHPNFNGNTLDNDIMLIK	5	y	3	26	20.71	sp|P00761|TRYP_PIG		FALSE	4009	1	FALSE	2		Delta:H(4)C(2)
901.465	1072.21	20.71	Trypsin OS=Sus scrofa PE=1 SV=1		812.75	LGEHNIDVLEGNEQFINAAKIITHPNFNGNTLDNDIMLIK	LGEHNIDVLEGNEQFINAAK[AAR]IITHPNFNGNTLDNDIMLIK	5	b	3	29	20.71	sp|P00761|TRYP_PIG		FALSE	4009	1	FALSE	2		Delta:H(4)C(2)
901.465	1177.58	20.71	Trypsin OS=Sus scrofa PE=1 SV=1		798.82	LGEHNIDVLEGNEQFINAAKIITHPNFNGNTLDNDIMLIK	LGEHNIDVLEGNEQFINAAK[AAR]IITHPNFNGNTLDNDIMLIK	5	b	1	11	20.71	sp|P00761|TRYP_PIG		FALSE	4009	1	FALSE	2		Delta:H(4)C(2)
901.465	437.214	20.71	Trypsin OS=Sus scrofa PE=1 SV=1		768.62	LGEHNIDVLEGNEQFINAAKIITHPNFNGNTLDNDIMLIK	LGEHNIDVLEGNEQFINAAK[AAR]IITHPNFNGNTLDNDIMLIK	5	b	1	4	20.71	sp|P00761|TRYP_PIG		FALSE	4009	1	FALSE	2		Delta:H(4)C(2)
901.465	110.059	20.71	Trypsin OS=Sus scrofa PE=1 SV=1		762.24	LGEHNIDVLEGNEQFINAAKIITHPNFNGNTLDNDIMLIK	LGEHNIDVLEGNEQFINAAK[AAR]IITHPNFNGNTLDNDIMLIK	5	b	4	4	20.71	sp|P00761|TRYP_PIG		FALSE	4009	1	FALSE	2		Delta:H(4)C(2)
901.465	1175.63	20.71	Trypsin OS=Sus scrofa PE=1 SV=1		700.38	LGEHNIDVLEGNEQFINAAKIITHPNFNGNTLDNDIMLIK	LGEHNIDVLEGNEQFINAAK[AAR]IITHPNFNGNTLDNDIMLIK	5	y	1	10	20.71	sp|P00761|TRYP_PIG		FALSE	4009	1	FALSE	2		Delta:H(4)C(2)
901.465	390.188	20.71	Trypsin OS=Sus scrofa PE=1 SV=1		688	LGEHNIDVLEGNEQFINAAKIITHPNFNGNTLDNDIMLIK	LGEHNIDVLEGNEQFINAAK[AAR]IITHPNFNGNTLDNDIMLIK	5	b	2	7	20.71	sp|P00761|TRYP_PIG		FALSE	4009	1	FALSE	2		Delta:H(4)C(2)
901.465	345.176	20.71	Trypsin OS=Sus scrofa PE=1 SV=1		658.03	LGEHNIDVLEGNEQFINAAKIITHPNFNGNTLDNDIMLIK	LGEHNIDVLEGNEQFINAAK[AAR]IITHPNFNGNTLDNDIMLIK	5	y	5	15	20.71	sp|P00761|TRYP_PIG		FALSE	4009	1	FALSE	2		Delta:H(4)C(2)
901.465	439.722	20.71	Trypsin OS=Sus scrofa PE=1 SV=1		651.41	LGEHNIDVLEGNEQFINAAKIITHPNFNGNTLDNDIMLIK	LGEHNIDVLEGNEQFINAAK[AAR]IITHPNFNGNTLDNDIMLIK	5	b	2	8	20.71	sp|P00761|TRYP_PIG		FALSE	4009	1	FALSE	2		Delta:H(4)C(2)
901.465	560.785	20.71	Trypsin OS=Sus scrofa PE=1 SV=1		648.17	LGEHNIDVLEGNEQFINAAKIITHPNFNGNTLDNDIMLIK	LGEHNIDVLEGNEQFINAAK[AAR]IITHPNFNGNTLDNDIMLIK	5	b	2	10	20.71	sp|P00761|TRYP_PIG		FALSE	4009	1	FALSE	2		Delta:H(4)C(2)
901.465	1110.23	20.71	Trypsin OS=Sus scrofa PE=1 SV=1		644.23	LGEHNIDVLEGNEQFINAAKIITHPNFNGNTLDNDIMLIK	LGEHNIDVLEGNEQFINAAK[AAR]IITHPNFNGNTLDNDIMLIK	5	b	3	30	20.71	sp|P00761|TRYP_PIG		FALSE	4009	1	FALSE	2		Delta:H(4)C(2)
901.465	909.956	20.71	Trypsin OS=Sus scrofa PE=1 SV=1		633.34	LGEHNIDVLEGNEQFINAAKIITHPNFNGNTLDNDIMLIK	LGEHNIDVLEGNEQFINAAK[AAR]IITHPNFNGNTLDNDIMLIK	5	y	2	16	20.71	sp|P00761|TRYP_PIG		FALSE	4009	1	FALSE	2		Delta:H(4)C(2)
901.465	496.264	20.71	Trypsin OS=Sus scrofa PE=1 SV=1		606.21	LGEHNIDVLEGNEQFINAAKIITHPNFNGNTLDNDIMLIK	LGEHNIDVLEGNEQFINAAK[AAR]IITHPNFNGNTLDNDIMLIK	5	b	2	9	20.71	sp|P00761|TRYP_PIG		FALSE	4009	1	FALSE	2		Delta:H(4)C(2)
901.465	537.886	20.71	Trypsin OS=Sus scrofa PE=1 SV=1		581.75	LGEHNIDVLEGNEQFINAAKIITHPNFNGNTLDNDIMLIK	LGEHNIDVLEGNEQFINAAK[AAR]IITHPNFNGNTLDNDIMLIK	5	b	5	24	20.71	sp|P00761|TRYP_PIG		FALSE	4009	1	FALSE	2		Delta:H(4)C(2)
901.465	1109.58	20.71	Trypsin OS=Sus scrofa PE=1 SV=1		526.31	LGEHNIDVLEGNEQFINAAKIITHPNFNGNTLDNDIMLIK	LGEHNIDVLEGNEQFINAAK[AAR]IITHPNFNGNTLDNDIMLIK	5	y	3	29	20.71	sp|P00761|TRYP_PIG		FALSE	4009	1	FALSE	2		Delta:H(4)C(2)
901.465	646.318	20.71	Trypsin OS=Sus scrofa PE=1 SV=1		471.48	LGEHNIDVLEGNEQFINAAKIITHPNFNGNTLDNDIMLIK	LGEHNIDVLEGNEQFINAAK[AAR]IITHPNFNGNTLDNDIMLIK	5	b	2	12	20.71	sp|P00761|TRYP_PIG		FALSE	4009	1	FALSE	2		Delta:H(4)C(2)
901.465	1071.56	20.71	Trypsin OS=Sus scrofa PE=1 SV=1		450.47	LGEHNIDVLEGNEQFINAAKIITHPNFNGNTLDNDIMLIK	LGEHNIDVLEGNEQFINAAK[AAR]IITHPNFNGNTLDNDIMLIK	5	y	3	28	20.71	sp|P00761|TRYP_PIG		FALSE	4009	1	FALSE	2		Delta:H(4)C(2)
901.465	774.868	20.71	Trypsin OS=Sus scrofa PE=1 SV=1		431.39	LGEHNIDVLEGNEQFINAAKIITHPNFNGNTLDNDIMLIK	LGEHNIDVLEGNEQFINAAK[AAR]IITHPNFNGNTLDNDIMLIK	5	b	2	14	20.71	sp|P00761|TRYP_PIG		FALSE	4009	1	FALSE	2		Delta:H(4)C(2)
901.465	1346.7	20.71	Trypsin OS=Sus scrofa PE=1 SV=1		401.01	LGEHNIDVLEGNEQFINAAKIITHPNFNGNTLDNDIMLIK	LGEHNIDVLEGNEQFINAAK[AAR]IITHPNFNGNTLDNDIMLIK	5	y	1	12	20.71	sp|P00761|TRYP_PIG		FALSE	4009	1	FALSE	2		Delta:H(4)C(2)
901.465	886.456	20.71	Trypsin OS=Sus scrofa PE=1 SV=1		399.44	LGEHNIDVLEGNEQFINAAKIITHPNFNGNTLDNDIMLIK	LGEHNIDVLEGNEQFINAAK[AAR]IITHPNFNGNTLDNDIMLIK	5	b	4	32	20.71	sp|P00761|TRYP_PIG		FALSE	4009	1	FALSE	2		Delta:H(4)C(2)
901.465	412.208	20.71	Trypsin OS=Sus scrofa PE=1 SV=1		378.37	LGEHNIDVLEGNEQFINAAKIITHPNFNGNTLDNDIMLIK	LGEHNIDVLEGNEQFINAAK[AAR]IITHPNFNGNTLDNDIMLIK	5	y	5	18	20.71	sp|P00761|TRYP_PIG		FALSE	4009	1	FALSE	2		Delta:H(4)C(2)
901.465	972.48	20.71	Trypsin OS=Sus scrofa PE=1 SV=1		372.41	LGEHNIDVLEGNEQFINAAKIITHPNFNGNTLDNDIMLIK	LGEHNIDVLEGNEQFINAAK[AAR]IITHPNFNGNTLDNDIMLIK	5	b	4	35	20.71	sp|P00761|TRYP_PIG		FALSE	4009	1	FALSE	2		Delta:H(4)C(2)
901.465	1090.05	20.71	Trypsin OS=Sus scrofa PE=1 SV=1		371.85	LGEHNIDVLEGNEQFINAAKIITHPNFNGNTLDNDIMLIK	LGEHNIDVLEGNEQFINAAK[AAR]IITHPNFNGNTLDNDIMLIK	5	b	4	39	20.71	sp|P00761|TRYP_PIG		FALSE	4009	1	FALSE	2		Delta:H(4)C(2)
901.465	588.321	20.71	Trypsin OS=Sus scrofa PE=1 SV=1		366.76	LGEHNIDVLEGNEQFINAAKIITHPNFNGNTLDNDIMLIK	LGEHNIDVLEGNEQFINAAK[AAR]IITHPNFNGNTLDNDIMLIK	5	y	2	10	20.71	sp|P00761|TRYP_PIG		FALSE	4009	1	FALSE	2		Delta:H(4)C(2)
901.465	589.296	20.71	Trypsin OS=Sus scrofa PE=1 SV=1		355.88	LGEHNIDVLEGNEQFINAAKIITHPNFNGNTLDNDIMLIK	LGEHNIDVLEGNEQFINAAK[AAR]IITHPNFNGNTLDNDIMLIK	5	b	2	11	20.71	sp|P00761|TRYP_PIG		FALSE	4009	1	FALSE	2		Delta:H(4)C(2)
901.465	1460.74	20.71	Trypsin OS=Sus scrofa PE=1 SV=1		338.48	LGEHNIDVLEGNEQFINAAKIITHPNFNGNTLDNDIMLIK	LGEHNIDVLEGNEQFINAAK[AAR]IITHPNFNGNTLDNDIMLIK	5	y	1	13	20.71	sp|P00761|TRYP_PIG		FALSE	4009	1	FALSE	2		Delta:H(4)C(2)
901.465	861.43	20.71	Trypsin OS=Sus scrofa PE=1 SV=1		335.4	LGEHNIDVLEGNEQFINAAKIITHPNFNGNTLDNDIMLIK	LGEHNIDVLEGNEQFINAAK[AAR]IITHPNFNGNTLDNDIMLIK	5	y	2	15	20.71	sp|P00761|TRYP_PIG		FALSE	4009	1	FALSE	2		Delta:H(4)C(2)
901.465	187.144	20.71	Trypsin OS=Sus scrofa PE=1 SV=1		331.51	LGEHNIDVLEGNEQFINAAKIITHPNFNGNTLDNDIMLIK	LGEHNIDVLEGNEQFINAAK[AAR]IITHPNFNGNTLDNDIMLIK	5	y	2	3	20.71	sp|P00761|TRYP_PIG		FALSE	4009	1	FALSE	2		Delta:H(4)C(2)
901.465	936.841	20.71	Trypsin OS=Sus scrofa PE=1 SV=1		315.76	LGEHNIDVLEGNEQFINAAKIITHPNFNGNTLDNDIMLIK	LGEHNIDVLEGNEQFINAAK[AAR]IITHPNFNGNTLDNDIMLIK	5	y	3	25	20.71	sp|P00761|TRYP_PIG		FALSE	4009	1	FALSE	2		Delta:H(4)C(2)
901.465	832.923	20.71	Trypsin OS=Sus scrofa PE=1 SV=1		311	LGEHNIDVLEGNEQFINAAKIITHPNFNGNTLDNDIMLIK	LGEHNIDVLEGNEQFINAAK[AAR]IITHPNFNGNTLDNDIMLIK	5	b	4	30	20.71	sp|P00761|TRYP_PIG		FALSE	4009	1	FALSE	2		Delta:H(4)C(2)
901.465	1061.78	20.71	Trypsin OS=Sus scrofa PE=1 SV=1		301.03	LGEHNIDVLEGNEQFINAAKIITHPNFNGNTLDNDIMLIK	LGEHNIDVLEGNEQFINAAK[AAR]IITHPNFNGNTLDNDIMLIK	5	b	4	38	20.71	sp|P00761|TRYP_PIG		FALSE	4009	1	FALSE	2		Delta:H(4)C(2)
901.465	543.279	20.71	Trypsin OS=Sus scrofa PE=1 SV=1		300.28	LGEHNIDVLEGNEQFINAAKIITHPNFNGNTLDNDIMLIK	LGEHNIDVLEGNEQFINAAK[AAR]IITHPNFNGNTLDNDIMLIK	5	y	4	19	20.71	sp|P00761|TRYP_PIG		FALSE	4009	1	FALSE	2		Delta:H(4)C(2)
901.465	1181.61	20.71	Trypsin OS=Sus scrofa PE=1 SV=1		287.38	LGEHNIDVLEGNEQFINAAKIITHPNFNGNTLDNDIMLIK	LGEHNIDVLEGNEQFINAAK[AAR]IITHPNFNGNTLDNDIMLIK	5	b	3	32	20.71	sp|P00761|TRYP_PIG		FALSE	4009	1	FALSE	2		Delta:H(4)C(2)
901.465	474.228	20.71	Trypsin OS=Sus scrofa PE=1 SV=1		266.79	LGEHNIDVLEGNEQFINAAKIITHPNFNGNTLDNDIMLIK	LGEHNIDVLEGNEQFINAAK[AAR]IITHPNFNGNTLDNDIMLIK	5	b	3	13	20.71	sp|P00761|TRYP_PIG		FALSE	4009	1	FALSE	2		Delta:H(4)C(2)
901.465	1291.63	20.71	Trypsin OS=Sus scrofa PE=1 SV=1		263.84	LGEHNIDVLEGNEQFINAAKIITHPNFNGNTLDNDIMLIK	LGEHNIDVLEGNEQFINAAK[AAR]IITHPNFNGNTLDNDIMLIK	5	b	1	12	20.71	sp|P00761|TRYP_PIG		FALSE	4009	1	FALSE	2		Delta:H(4)C(2)
901.465	1420.67	20.71	Trypsin OS=Sus scrofa PE=1 SV=1		254.86	LGEHNIDVLEGNEQFINAAKIITHPNFNGNTLDNDIMLIK	LGEHNIDVLEGNEQFINAAK[AAR]IITHPNFNGNTLDNDIMLIK	5	b	1	13	20.71	sp|P00761|TRYP_PIG		FALSE	4009	1	FALSE	2		Delta:H(4)C(2)
901.465	1274.67	20.71	Trypsin OS=Sus scrofa PE=1 SV=1		251.98	LGEHNIDVLEGNEQFINAAKIITHPNFNGNTLDNDIMLIK	LGEHNIDVLEGNEQFINAAK[AAR]IITHPNFNGNTLDNDIMLIK	5	b	2	23	20.71	sp|P00761|TRYP_PIG		FALSE	4009	1	FALSE	2		Delta:H(4)C(2)
901.465	849.627	20.71	Trypsin OS=Sus scrofa PE=1 SV=1		245.06	LGEHNIDVLEGNEQFINAAKIITHPNFNGNTLDNDIMLIK	LGEHNIDVLEGNEQFINAAK[AAR]IITHPNFNGNTLDNDIMLIK	5	b	5	38	20.71	sp|P00761|TRYP_PIG		FALSE	4009	1	FALSE	2		Delta:H(4)C(2)
901.465	300.155	20.71	Trypsin OS=Sus scrofa PE=1 SV=1		224.44	LGEHNIDVLEGNEQFINAAKIITHPNFNGNTLDNDIMLIK	LGEHNIDVLEGNEQFINAAK[AAR]IITHPNFNGNTLDNDIMLIK	5	b	1	3	20.71	sp|P00761|TRYP_PIG		FALSE	4009	1	FALSE	2		Delta:H(4)C(2)
901.465	848.402	20.71	Trypsin OS=Sus scrofa PE=1 SV=1		218.23	LGEHNIDVLEGNEQFINAAKIITHPNFNGNTLDNDIMLIK	LGEHNIDVLEGNEQFINAAK[AAR]IITHPNFNGNTLDNDIMLIK	5	b	2	15	20.71	sp|P00761|TRYP_PIG		FALSE	4009	1	FALSE	2		Delta:H(4)C(2)
901.465	1033.51	20.71	Trypsin OS=Sus scrofa PE=1 SV=1		210.41	LGEHNIDVLEGNEQFINAAKIITHPNFNGNTLDNDIMLIK	LGEHNIDVLEGNEQFINAAK[AAR]IITHPNFNGNTLDNDIMLIK	5	b	4	37	20.71	sp|P00761|TRYP_PIG		FALSE	4009	1	FALSE	2		Delta:H(4)C(2)
901.465	1000.75	20.71	Trypsin OS=Sus scrofa PE=1 SV=1		210.03	LGEHNIDVLEGNEQFINAAKIITHPNFNGNTLDNDIMLIK	LGEHNIDVLEGNEQFINAAK[AAR]IITHPNFNGNTLDNDIMLIK	5	b	4	36	20.71	sp|P00761|TRYP_PIG		FALSE	4009	1	FALSE	2		Delta:H(4)C(2)
901.465	1296.3	20.71	Trypsin OS=Sus scrofa PE=1 SV=1		200.65	LGEHNIDVLEGNEQFINAAKIITHPNFNGNTLDNDIMLIK	LGEHNIDVLEGNEQFINAAK[AAR]IITHPNFNGNTLDNDIMLIK	5	b	3	35	20.71	sp|P00761|TRYP_PIG		FALSE	4009	1	FALSE	2		Delta:H(4)C(2)
901.465	481.255	20.71	Trypsin OS=Sus scrofa PE=1 SV=1		198.6	LGEHNIDVLEGNEQFINAAKIITHPNFNGNTLDNDIMLIK	LGEHNIDVLEGNEQFINAAK[AAR]IITHPNFNGNTLDNDIMLIK	5	y	2	8	20.71	sp|P00761|TRYP_PIG		FALSE	4009	1	FALSE	2		Delta:H(4)C(2)
901.465	1053.21	20.71	Trypsin OS=Sus scrofa PE=1 SV=1		192.7	LGEHNIDVLEGNEQFINAAKIITHPNFNGNTLDNDIMLIK	LGEHNIDVLEGNEQFINAAK[AAR]IITHPNFNGNTLDNDIMLIK	5	b	3	28	20.71	sp|P00761|TRYP_PIG		FALSE	4009	1	FALSE	2		Delta:H(4)C(2)
901.465	1289.68	20.71	Trypsin OS=Sus scrofa PE=1 SV=1		177.1	LGEHNIDVLEGNEQFINAAKIITHPNFNGNTLDNDIMLIK	LGEHNIDVLEGNEQFINAAK[AAR]IITHPNFNGNTLDNDIMLIK	5	y	1	11	20.71	sp|P00761|TRYP_PIG		FALSE	4009	1	FALSE	2		Delta:H(4)C(2)
901.465	1343.2	20.71	Trypsin OS=Sus scrofa PE=1 SV=1		176.13	LGEHNIDVLEGNEQFINAAKIITHPNFNGNTLDNDIMLIK	LGEHNIDVLEGNEQFINAAK[AAR]IITHPNFNGNTLDNDIMLIK	5	b	2	24	20.71	sp|P00761|TRYP_PIG		FALSE	4009	1	FALSE	2		Delta:H(4)C(2)
901.465	846.691	20.71	Trypsin OS=Sus scrofa PE=1 SV=1		172.7	LGEHNIDVLEGNEQFINAAKIITHPNFNGNTLDNDIMLIK	LGEHNIDVLEGNEQFINAAK[AAR]IITHPNFNGNTLDNDIMLIK	5	y	4	30	20.71	sp|P00761|TRYP_PIG		FALSE	4009	1	FALSE	2		Delta:H(4)C(2)
901.465	1085.55	20.71	Trypsin OS=Sus scrofa PE=1 SV=1		169.76	LGEHNIDVLEGNEQFINAAKIITHPNFNGNTLDNDIMLIK	LGEHNIDVLEGNEQFINAAK[AAR]IITHPNFNGNTLDNDIMLIK	5	y	2	19	20.71	sp|P00761|TRYP_PIG		FALSE	4009	1	FALSE	2		Delta:H(4)C(2)
901.465	74.06	20.71	Trypsin OS=Sus scrofa PE=1 SV=1		161.03	LGEHNIDVLEGNEQFINAAKIITHPNFNGNTLDNDIMLIK	LGEHNIDVLEGNEQFINAAK[AAR]IITHPNFNGNTLDNDIMLIK	5	y	2	1	20.71	sp|P00761|TRYP_PIG		FALSE	4009	1	FALSE	2		Delta:H(4)C(2)
901.465	915.213	20.71	Trypsin OS=Sus scrofa PE=1 SV=1		161	LGEHNIDVLEGNEQFINAAKIITHPNFNGNTLDNDIMLIK	LGEHNIDVLEGNEQFINAAK[AAR]IITHPNFNGNTLDNDIMLIK	5	b	4	33	20.71	sp|P00761|TRYP_PIG		FALSE	4009	1	FALSE	2		Delta:H(4)C(2)
901.465	1448.75	20.71	Trypsin OS=Sus scrofa PE=1 SV=1		154.75	LGEHNIDVLEGNEQFINAAKIITHPNFNGNTLDNDIMLIK	LGEHNIDVLEGNEQFINAAK[AAR]IITHPNFNGNTLDNDIMLIK	5	b	2	26	20.71	sp|P00761|TRYP_PIG		FALSE	4009	1	FALSE	2		Delta:H(4)C(2)
901.465	1334	20.71	Trypsin OS=Sus scrofa PE=1 SV=1		140.41	LGEHNIDVLEGNEQFINAAKIITHPNFNGNTLDNDIMLIK	LGEHNIDVLEGNEQFINAAK[AAR]IITHPNFNGNTLDNDIMLIK	5	b	3	36	20.71	sp|P00761|TRYP_PIG		FALSE	4009	1	FALSE	2		Delta:H(4)C(2)
901.465	431.219	20.71	Trypsin OS=Sus scrofa PE=1 SV=1		138.48	LGEHNIDVLEGNEQFINAAKIITHPNFNGNTLDNDIMLIK	LGEHNIDVLEGNEQFINAAK[AAR]IITHPNFNGNTLDNDIMLIK	5	y	4	15	20.71	sp|P00761|TRYP_PIG		FALSE	4009	1	FALSE	2		Delta:H(4)C(2)
901.465	1219.95	20.71	Trypsin OS=Sus scrofa PE=1 SV=1		137.27	LGEHNIDVLEGNEQFINAAKIITHPNFNGNTLDNDIMLIK	LGEHNIDVLEGNEQFINAAK[AAR]IITHPNFNGNTLDNDIMLIK	5	b	3	33	20.71	sp|P00761|TRYP_PIG		FALSE	4009	1	FALSE	2		Delta:H(4)C(2)
901.465	423.741	20.71	Trypsin OS=Sus scrofa PE=1 SV=1		128.51	LGEHNIDVLEGNEQFINAAKIITHPNFNGNTLDNDIMLIK	LGEHNIDVLEGNEQFINAAK[AAR]IITHPNFNGNTLDNDIMLIK	5	y	2	7	20.71	sp|P00761|TRYP_PIG		FALSE	4009	1	FALSE	2		Delta:H(4)C(2)
901.465	1209.29	20.71	Trypsin OS=Sus scrofa PE=1 SV=1		113.23	LGEHNIDVLEGNEQFINAAKIITHPNFNGNTLDNDIMLIK	LGEHNIDVLEGNEQFINAAK[AAR]IITHPNFNGNTLDNDIMLIK	5	y	3	32	20.71	sp|P00761|TRYP_PIG		FALSE	4009	1	FALSE	2		Delta:H(4)C(2)
901.465	1404.76	20.71	Trypsin OS=Sus scrofa PE=1 SV=1		112.82	LGEHNIDVLEGNEQFINAAKIITHPNFNGNTLDNDIMLIK	LGEHNIDVLEGNEQFINAAK[AAR]IITHPNFNGNTLDNDIMLIK	5	y	2	25	20.71	sp|P00761|TRYP_PIG		FALSE	4009	1	FALSE	2		Delta:H(4)C(2)
901.465	741.046	20.71	Trypsin OS=Sus scrofa PE=1 SV=1		112	LGEHNIDVLEGNEQFINAAKIITHPNFNGNTLDNDIMLIK	LGEHNIDVLEGNEQFINAAK[AAR]IITHPNFNGNTLDNDIMLIK	5	b	3	20	20.71	sp|P00761|TRYP_PIG		FALSE	4009	1	FALSE	2		Delta:H(4)C(2)
901.465	1142.09	20.71	Trypsin OS=Sus scrofa PE=1 SV=1		112	LGEHNIDVLEGNEQFINAAKIITHPNFNGNTLDNDIMLIK	LGEHNIDVLEGNEQFINAAK[AAR]IITHPNFNGNTLDNDIMLIK	5	y	2	20	20.71	sp|P00761|TRYP_PIG		FALSE	4009	1	FALSE	2		Delta:H(4)C(2)
901.465	276.132	20.71	Trypsin OS=Sus scrofa PE=1 SV=1		105.06	LGEHNIDVLEGNEQFINAAKIITHPNFNGNTLDNDIMLIK	LGEHNIDVLEGNEQFINAAK[AAR]IITHPNFNGNTLDNDIMLIK	5	b	2	5	20.71	sp|P00761|TRYP_PIG		FALSE	4009	1	FALSE	2		Delta:H(4)C(2)
901.465	1548.73	20.71	Trypsin OS=Sus scrofa PE=1 SV=1		105.03	LGEHNIDVLEGNEQFINAAKIITHPNFNGNTLDNDIMLIK	LGEHNIDVLEGNEQFINAAK[AAR]IITHPNFNGNTLDNDIMLIK	5	b	1	14	20.71	sp|P00761|TRYP_PIG		FALSE	4009	1	FALSE	2		Delta:H(4)C(2)
901.465	1224.15	20.71	Trypsin OS=Sus scrofa PE=1 SV=1		91.03	LGEHNIDVLEGNEQFINAAKIITHPNFNGNTLDNDIMLIK	LGEHNIDVLEGNEQFINAAK[AAR]IITHPNFNGNTLDNDIMLIK	5	b	2	22	20.71	sp|P00761|TRYP_PIG		FALSE	4009	1	FALSE	2		Delta:H(4)C(2)
901.465	1348.22	20.71	Trypsin OS=Sus scrofa PE=1 SV=1		91.03	LGEHNIDVLEGNEQFINAAKIITHPNFNGNTLDNDIMLIK	LGEHNIDVLEGNEQFINAAK[AAR]IITHPNFNGNTLDNDIMLIK	5	y	2	24	20.71	sp|P00761|TRYP_PIG		FALSE	4009	1	FALSE	2		Delta:H(4)C(2)
901.465	878.849	20.71	Trypsin OS=Sus scrofa PE=1 SV=1		71.29	LGEHNIDVLEGNEQFINAAKIITHPNFNGNTLDNDIMLIK	LGEHNIDVLEGNEQFINAAK[AAR]IITHPNFNGNTLDNDIMLIK	5	y	5	39	20.71	sp|P00761|TRYP_PIG		FALSE	4009	1	FALSE	2		Delta:H(4)C(2)
901.465	1377.68	20.71	Trypsin OS=Sus scrofa PE=1 SV=1		54.08	LGEHNIDVLEGNEQFINAAKIITHPNFNGNTLDNDIMLIK	LGEHNIDVLEGNEQFINAAK[AAR]IITHPNFNGNTLDNDIMLIK	5	b	3	37	20.71	sp|P00761|TRYP_PIG		FALSE	4009	1	FALSE	2		Delta:H(4)C(2)
901.465	1478.29	20.71	Trypsin OS=Sus scrofa PE=1 SV=1		32.34	LGEHNIDVLEGNEQFINAAKIITHPNFNGNTLDNDIMLIK	LGEHNIDVLEGNEQFINAAK[AAR]IITHPNFNGNTLDNDIMLIK	5	y	2	26	20.71	sp|P00761|TRYP_PIG		FALSE	4009	1	FALSE	2		Delta:H(4)C(2)
770.332	520.215	18.03	Trypsin OS=Sus scrofa PE=1 SV=1		2281.37	SCAAAGTECLISGWGN	SCAAAGTECLISGWGN	2	y	1	5	18.03	sp|P00761|TRYP_PIG		FALSE	3815.35	1	FALSE	2
770.332	190.082	18.03	Trypsin OS=Sus scrofa PE=1 SV=1		1821	SCAAAGTECLISGWGN	SCAAAGTECLISGWGN	2	y	1	2	18.03	sp|P00761|TRYP_PIG		FALSE	3815.35	1	FALSE	2
770.332	1020.45	18.03	Trypsin OS=Sus scrofa PE=1 SV=1		1300.89	SCAAAGTECLISGWGN	SCAAAGTECLISGWGN	2	b	1	11	18.03	sp|P00761|TRYP_PIG		FALSE	3815.35	1	FALSE	2
770.332	133.061	18.03	Trypsin OS=Sus scrofa PE=1 SV=1		1259	SCAAAGTECLISGWGN	SCAAAGTECLISGWGN	2	y	1	1	18.03	sp|P00761|TRYP_PIG		FALSE	3815.35	1	FALSE	2
770.332	333.123	18.03	Trypsin OS=Sus scrofa PE=1 SV=1		1133.95	SCAAAGTECLISGWGN	SCAAAGTECLISGWGN	2	b	1	4	18.03	sp|P00761|TRYP_PIG		FALSE	3815.35	1	FALSE	2
770.332	376.162	18.03	Trypsin OS=Sus scrofa PE=1 SV=1		1076.4	SCAAAGTECLISGWGN	SCAAAGTECLISGWGN	2	y	1	3	18.03	sp|P00761|TRYP_PIG		FALSE	3815.35	1	FALSE	2
770.332	262.086	18.03	Trypsin OS=Sus scrofa PE=1 SV=1		1008.09	SCAAAGTECLISGWGN	SCAAAGTECLISGWGN	2	b	1	3	18.03	sp|P00761|TRYP_PIG		FALSE	3815.35	1	FALSE	2
770.332	633.299	18.03	Trypsin OS=Sus scrofa PE=1 SV=1		926.36	SCAAAGTECLISGWGN	SCAAAGTECLISGWGN	2	y	1	6	18.03	sp|P00761|TRYP_PIG		FALSE	3815.35	1	FALSE	2
770.332	907.365	18.03	Trypsin OS=Sus scrofa PE=1 SV=1		889.34	SCAAAGTECLISGWGN	SCAAAGTECLISGWGN	2	b	1	10	18.03	sp|P00761|TRYP_PIG		FALSE	3815.35	1	FALSE	2
770.332	433.183	18.03	Trypsin OS=Sus scrofa PE=1 SV=1		680.66	SCAAAGTECLISGWGN	SCAAAGTECLISGWGN	2	y	1	4	18.03	sp|P00761|TRYP_PIG		FALSE	3815.35	1	FALSE	2
770.332	404.16	18.03	Trypsin OS=Sus scrofa PE=1 SV=1		563.98	SCAAAGTECLISGWGN	SCAAAGTECLISGWGN	2	b	1	5	18.03	sp|P00761|TRYP_PIG		FALSE	3815.35	1	FALSE	2
770.332	191.048	18.03	Trypsin OS=Sus scrofa PE=1 SV=1		504	SCAAAGTECLISGWGN	SCAAAGTECLISGWGN	2	b	1	2	18.03	sp|P00761|TRYP_PIG		FALSE	3815.35	1	FALSE	2
770.332	761.327	18.03	Trypsin OS=Sus scrofa PE=1 SV=1		504	SCAAAGTECLISGWGN	SCAAAGTECLISGWGN	2	b	2	16	18.03	sp|P00761|TRYP_PIG		FALSE	3815.35	1	FALSE	2
770.332	770.332	18.03	Trypsin OS=Sus scrofa PE=1 SV=1		441.01	SCAAAGTECLISGWGN	SCAAAGTECLISGWGN	2	y	2	16	18.03	sp|P00761|TRYP_PIG		FALSE	3815.35	1	FALSE	2
770.332	691.272	18.03	Trypsin OS=Sus scrofa PE=1 SV=1		405.88	SCAAAGTECLISGWGN	SCAAAGTECLISGWGN	2	b	1	8	18.03	sp|P00761|TRYP_PIG		FALSE	3815.35	1	FALSE	2
770.332	1407.6	18.03	Trypsin OS=Sus scrofa PE=1 SV=1		343.44	SCAAAGTECLISGWGN	SCAAAGTECLISGWGN	2	b	1	15	18.03	sp|P00761|TRYP_PIG		FALSE	3815.35	1	FALSE	2
770.332	1107.48	18.03	Trypsin OS=Sus scrofa PE=1 SV=1		317.54	SCAAAGTECLISGWGN	SCAAAGTECLISGWGN	2	b	1	12	18.03	sp|P00761|TRYP_PIG		FALSE	3815.35	1	FALSE	2
770.332	1350.58	18.03	Trypsin OS=Sus scrofa PE=1 SV=1		296.16	SCAAAGTECLISGWGN	SCAAAGTECLISGWGN	2	b	1	14	18.03	sp|P00761|TRYP_PIG		FALSE	3815.35	1	FALSE	2
770.332	794.281	18.03	Trypsin OS=Sus scrofa PE=1 SV=1		294.19	SCAAAGTECLISGWGN	SCAAAGTECLISGWGN	2	b	1	9	18.03	sp|P00761|TRYP_PIG		FALSE	3815.35	1	FALSE	2
770.332	1079.48	18.03	Trypsin OS=Sus scrofa PE=1 SV=1		231	SCAAAGTECLISGWGN	SCAAAGTECLISGWGN	2	y	1	10	18.03	sp|P00761|TRYP_PIG		FALSE	3815.35	1	FALSE	2
770.332	1207.54	18.03	Trypsin OS=Sus scrofa PE=1 SV=1		218.86	SCAAAGTECLISGWGN	SCAAAGTECLISGWGN	2	y	1	12	18.03	sp|P00761|TRYP_PIG		FALSE	3815.35	1	FALSE	2
770.332	978.435	18.03	Trypsin OS=Sus scrofa PE=1 SV=1		212.36	SCAAAGTECLISGWGN	SCAAAGTECLISGWGN	2	y	1	9	18.03	sp|P00761|TRYP_PIG		FALSE	3815.35	1	FALSE	2
770.332	704.305	18.03	Trypsin OS=Sus scrofa PE=1 SV=1		190.23	SCAAAGTECLISGWGN	SCAAAGTECLISGWGN	2	b	2	15	18.03	sp|P00761|TRYP_PIG		FALSE	3815.35	1	FALSE	2
770.332	1278.58	18.03	Trypsin OS=Sus scrofa PE=1 SV=1		189	SCAAAGTECLISGWGN	SCAAAGTECLISGWGN	2	y	1	13	18.03	sp|P00761|TRYP_PIG		FALSE	3815.35	1	FALSE	2
770.332	849.392	18.03	Trypsin OS=Sus scrofa PE=1 SV=1		169.23	SCAAAGTECLISGWGN	SCAAAGTECLISGWGN	2	y	1	8	18.03	sp|P00761|TRYP_PIG		FALSE	3815.35	1	FALSE	2
770.332	562.229	18.03	Trypsin OS=Sus scrofa PE=1 SV=1		168	SCAAAGTECLISGWGN	SCAAAGTECLISGWGN	2	b	1	7	18.03	sp|P00761|TRYP_PIG		FALSE	3815.35	1	FALSE	2
770.332	217.095	18.03	Trypsin OS=Sus scrofa PE=1 SV=1		166.35	SCAAAGTECLISGWGN	SCAAAGTECLISGWGN	2	y	2	4	18.03	sp|P00761|TRYP_PIG		FALSE	3815.35	1	FALSE	2
770.332	746.383	18.03	Trypsin OS=Sus scrofa PE=1 SV=1		148.13	SCAAAGTECLISGWGN	SCAAAGTECLISGWGN	2	y	1	7	18.03	sp|P00761|TRYP_PIG		FALSE	3815.35	1	FALSE	2
770.332	346.139	18.03	Trypsin OS=Sus scrofa PE=1 SV=1		147.1	SCAAAGTECLISGWGN	SCAAAGTECLISGWGN	2	b	2	8	18.03	sp|P00761|TRYP_PIG		FALSE	3815.35	1	FALSE	2
770.332	1136.5	18.03	Trypsin OS=Sus scrofa PE=1 SV=1		147.1	SCAAAGTECLISGWGN	SCAAAGTECLISGWGN	2	y	1	11	18.03	sp|P00761|TRYP_PIG		FALSE	3815.35	1	FALSE	2
770.332	317.153	18.03	Trypsin OS=Sus scrofa PE=1 SV=1		141.77	SCAAAGTECLISGWGN	SCAAAGTECLISGWGN	2	y	2	6	18.03	sp|P00761|TRYP_PIG		FALSE	3815.35	1	FALSE	2
770.332	461.181	18.03	Trypsin OS=Sus scrofa PE=1 SV=1		105	SCAAAGTECLISGWGN	SCAAAGTECLISGWGN	2	b	1	6	18.03	sp|P00761|TRYP_PIG		FALSE	3815.35	1	FALSE	2
770.332	1164.5	18.03	Trypsin OS=Sus scrofa PE=1 SV=1		84	SCAAAGTECLISGWGN	SCAAAGTECLISGWGN	2	b	1	13	18.03	sp|P00761|TRYP_PIG		FALSE	3815.35	1	FALSE	2
582.798	163.071	15.57	Trypsin OS=Sus scrofa PE=1 SV=1		879.58	SIPYQVSLNSG	SIPYQVSLNSG	2	y	1	2	15.57	sp|P00761|TRYP_PIG		FALSE	3360.08	0.9999	FALSE	2
582.798	201.123	15.57	Trypsin OS=Sus scrofa PE=1 SV=1		792	SIPYQVSLNSG	SIPYQVSLNSG	2	b	1	2	15.57	sp|P00761|TRYP_PIG		FALSE	3360.08	0.9999	FALSE	2
582.798	477.23	15.57	Trypsin OS=Sus scrofa PE=1 SV=1		615.12	SIPYQVSLNSG	SIPYQVSLNSG	2	y	1	5	15.57	sp|P00761|TRYP_PIG		FALSE	3360.08	0.9999	FALSE	2
582.798	277.114	15.57	Trypsin OS=Sus scrofa PE=1 SV=1		603.04	SIPYQVSLNSG	SIPYQVSLNSG	2	y	1	3	15.57	sp|P00761|TRYP_PIG		FALSE	3360.08	0.9999	FALSE	2
582.798	964.473	15.57	Trypsin OS=Sus scrofa PE=1 SV=1		581.55	SIPYQVSLNSG	SIPYQVSLNSG	2	y	1	9	15.57	sp|P00761|TRYP_PIG		FALSE	3360.08	0.9999	FALSE	2
582.798	688.366	15.57	Trypsin OS=Sus scrofa PE=1 SV=1		434.31	SIPYQVSLNSG	SIPYQVSLNSG	2	b	1	6	15.57	sp|P00761|TRYP_PIG		FALSE	3360.08	0.9999	FALSE	2
582.798	298.176	15.57	Trypsin OS=Sus scrofa PE=1 SV=1		117	SIPYQVSLNSG	SIPYQVSLNSG	2	b	1	3	15.57	sp|P00761|TRYP_PIG		FALSE	3360.08	0.9999	FALSE	2
582.798	390.198	15.57	Trypsin OS=Sus scrofa PE=1 SV=1		102.6	SIPYQVSLNSG	SIPYQVSLNSG	2	y	1	4	15.57	sp|P00761|TRYP_PIG		FALSE	3360.08	0.9999	FALSE	2
582.798	589.298	15.57	Trypsin OS=Sus scrofa PE=1 SV=1		62.58	SIPYQVSLNSG	SIPYQVSLNSG	2	b	1	5	15.57	sp|P00761|TRYP_PIG		FALSE	3360.08	0.9999	FALSE	2
582.798	1002.53	15.57	Trypsin OS=Sus scrofa PE=1 SV=1		60	SIPYQVSLNSG	SIPYQVSLNSG	2	b	1	9	15.57	sp|P00761|TRYP_PIG		FALSE	3360.08	0.9999	FALSE	2
582.798	576.299	15.57	Trypsin OS=Sus scrofa PE=1 SV=1		56.72	SIPYQVSLNSG	SIPYQVSLNSG	2	y	1	6	15.57	sp|P00761|TRYP_PIG		FALSE	3360.08	0.9999	FALSE	2
582.798	704.357	15.57	Trypsin OS=Sus scrofa PE=1 SV=1		40.58	SIPYQVSLNSG	SIPYQVSLNSG	2	y	1	7	15.57	sp|P00761|TRYP_PIG		FALSE	3360.08	0.9999	FALSE	2
747.05	691.414	16.53	Trypsin OS=Sus scrofa PE=1 SV=1		6669.5	LGEHNIDVLEGNEQFINAAK	LGEHNIDVLEGNEQFINAAK[AAR]	3	y	1	6	16.53	sp|P00761|TRYP_PIG		FALSE	2787.75	1	FALSE	2		Delta:H(4)C(2)		AAR
747.05	878.437	16.53	Trypsin OS=Sus scrofa PE=1 SV=1		5555.58	LGEHNIDVLEGNEQFINAAK	LGEHNIDVLEGNEQFINAAK[AAR]	3	b	1	8	16.53	sp|P00761|TRYP_PIG		FALSE	2787.75	1	FALSE	2		Delta:H(4)C(2)		AAR
747.05	544.345	16.53	Trypsin OS=Sus scrofa PE=1 SV=1		5049.07	LGEHNIDVLEGNEQFINAAK	LGEHNIDVLEGNEQFINAAK[AAR]	3	y	1	5	16.53	sp|P00761|TRYP_PIG		FALSE	2787.75	1	FALSE	2		Delta:H(4)C(2)		AAR
747.05	431.214	16.53	Trypsin OS=Sus scrofa PE=1 SV=1		4907.32	LGEHNIDVLEGNEQFINAAK	LGEHNIDVLEGNEQFINAAK[AAR]	3	b	3	12	16.53	sp|P00761|TRYP_PIG		FALSE	2787.75	1	FALSE	2		Delta:H(4)C(2)		AAR
747.05	747.05	16.53	Trypsin OS=Sus scrofa PE=1 SV=1		3479.27	LGEHNIDVLEGNEQFINAAK	LGEHNIDVLEGNEQFINAAK[AAR]	3	y	3	20	16.53	sp|P00761|TRYP_PIG		FALSE	2787.75	1	FALSE	2		Delta:H(4)C(2)		AAR
747.05	779.368	16.53	Trypsin OS=Sus scrofa PE=1 SV=1		3425.11	LGEHNIDVLEGNEQFINAAK	LGEHNIDVLEGNEQFINAAK[AAR]	3	b	1	7	16.53	sp|P00761|TRYP_PIG		FALSE	2787.75	1	FALSE	2		Delta:H(4)C(2)		AAR
747.05	991.521	16.53	Trypsin OS=Sus scrofa PE=1 SV=1		3166.41	LGEHNIDVLEGNEQFINAAK	LGEHNIDVLEGNEQFINAAK[AAR]	3	b	1	9	16.53	sp|P00761|TRYP_PIG		FALSE	2787.75	1	FALSE	2		Delta:H(4)C(2)		AAR
747.05	819.472	16.53	Trypsin OS=Sus scrofa PE=1 SV=1		3002.15	LGEHNIDVLEGNEQFINAAK	LGEHNIDVLEGNEQFINAAK[AAR]	3	y	1	7	16.53	sp|P00761|TRYP_PIG		FALSE	2787.75	1	FALSE	2		Delta:H(4)C(2)		AAR
747.05	1120.56	16.53	Trypsin OS=Sus scrofa PE=1 SV=1		2749.16	LGEHNIDVLEGNEQFINAAK	LGEHNIDVLEGNEQFINAAK[AAR]	3	b	1	10	16.53	sp|P00761|TRYP_PIG		FALSE	2787.75	1	FALSE	2		Delta:H(4)C(2)		AAR
747.05	948.515	16.53	Trypsin OS=Sus scrofa PE=1 SV=1		1973	LGEHNIDVLEGNEQFINAAK	LGEHNIDVLEGNEQFINAAK[AAR]	3	y	1	8	16.53	sp|P00761|TRYP_PIG		FALSE	2787.75	1	FALSE	2		Delta:H(4)C(2)		AAR
747.05	710.839	16.53	Trypsin OS=Sus scrofa PE=1 SV=1		1834.43	LGEHNIDVLEGNEQFINAAK	LGEHNIDVLEGNEQFINAAK[AAR]	3	b	2	13	16.53	sp|P00761|TRYP_PIG		FALSE	2787.75	1	FALSE	2		Delta:H(4)C(2)		AAR
747.05	1119.58	16.53	Trypsin OS=Sus scrofa PE=1 SV=1		1529.17	LGEHNIDVLEGNEQFINAAK	LGEHNIDVLEGNEQFINAAK[AAR]	3	y	1	10	16.53	sp|P00761|TRYP_PIG		FALSE	2787.75	1	FALSE	2		Delta:H(4)C(2)		AAR
747.05	551.257	16.53	Trypsin OS=Sus scrofa PE=1 SV=1		1520.4	LGEHNIDVLEGNEQFINAAK	LGEHNIDVLEGNEQFINAAK[AAR]	3	b	1	5	16.53	sp|P00761|TRYP_PIG		FALSE	2787.75	1	FALSE	2		Delta:H(4)C(2)		AAR
747.05	175.144	16.53	Trypsin OS=Sus scrofa PE=1 SV=1		1430	LGEHNIDVLEGNEQFINAAK	LGEHNIDVLEGNEQFINAAK[AAR]	3	y	1	1	16.53	sp|P00761|TRYP_PIG		FALSE	2787.75	1	FALSE	2		Delta:H(4)C(2)		AAR
747.05	246.181	16.53	Trypsin OS=Sus scrofa PE=1 SV=1		1383.39	LGEHNIDVLEGNEQFINAAK	LGEHNIDVLEGNEQFINAAK[AAR]	3	y	1	2	16.53	sp|P00761|TRYP_PIG		FALSE	2787.75	1	FALSE	2		Delta:H(4)C(2)		AAR
747.05	317.218	16.53	Trypsin OS=Sus scrofa PE=1 SV=1		965	LGEHNIDVLEGNEQFINAAK	LGEHNIDVLEGNEQFINAAK[AAR]	3	y	1	3	16.53	sp|P00761|TRYP_PIG		FALSE	2787.75	1	FALSE	2		Delta:H(4)C(2)		AAR
747.05	664.341	16.53	Trypsin OS=Sus scrofa PE=1 SV=1		755.16	LGEHNIDVLEGNEQFINAAK	LGEHNIDVLEGNEQFINAAK[AAR]	3	b	1	6	16.53	sp|P00761|TRYP_PIG		FALSE	2787.75	1	FALSE	2		Delta:H(4)C(2)		AAR
747.05	560.785	16.53	Trypsin OS=Sus scrofa PE=1 SV=1		651	LGEHNIDVLEGNEQFINAAK	LGEHNIDVLEGNEQFINAAK[AAR]	3	b	2	10	16.53	sp|P00761|TRYP_PIG		FALSE	2787.75	1	FALSE	2		Delta:H(4)C(2)		AAR
747.05	1291.63	16.53	Trypsin OS=Sus scrofa PE=1 SV=1		631.33	LGEHNIDVLEGNEQFINAAK	LGEHNIDVLEGNEQFINAAK[AAR]	3	b	1	12	16.53	sp|P00761|TRYP_PIG		FALSE	2787.75	1	FALSE	2		Delta:H(4)C(2)		AAR
747.05	848.402	16.53	Trypsin OS=Sus scrofa PE=1 SV=1		610.23	LGEHNIDVLEGNEQFINAAK	LGEHNIDVLEGNEQFINAAK[AAR]	3	b	2	15	16.53	sp|P00761|TRYP_PIG		FALSE	2787.75	1	FALSE	2		Delta:H(4)C(2)		AAR
747.05	1177.58	16.53	Trypsin OS=Sus scrofa PE=1 SV=1		609.23	LGEHNIDVLEGNEQFINAAK	LGEHNIDVLEGNEQFINAAK[AAR]	3	b	1	11	16.53	sp|P00761|TRYP_PIG		FALSE	2787.75	1	FALSE	2		Delta:H(4)C(2)		AAR
747.05	646.318	16.53	Trypsin OS=Sus scrofa PE=1 SV=1		592.26	LGEHNIDVLEGNEQFINAAK	LGEHNIDVLEGNEQFINAAK[AAR]	3	b	2	12	16.53	sp|P00761|TRYP_PIG		FALSE	2787.75	1	FALSE	2		Delta:H(4)C(2)		AAR
747.05	560.293	16.53	Trypsin OS=Sus scrofa PE=1 SV=1		524.5	LGEHNIDVLEGNEQFINAAK	LGEHNIDVLEGNEQFINAAK[AAR]	3	y	2	10	16.53	sp|P00761|TRYP_PIG		FALSE	2787.75	1	FALSE	2		Delta:H(4)C(2)		AAR
747.05	774.868	16.53	Trypsin OS=Sus scrofa PE=1 SV=1		491.67	LGEHNIDVLEGNEQFINAAK	LGEHNIDVLEGNEQFINAAK[AAR]	3	b	2	14	16.53	sp|P00761|TRYP_PIG		FALSE	2787.75	1	FALSE	2		Delta:H(4)C(2)		AAR
747.05	439.722	16.53	Trypsin OS=Sus scrofa PE=1 SV=1		463.22	LGEHNIDVLEGNEQFINAAK	LGEHNIDVLEGNEQFINAAK[AAR]	3	b	2	8	16.53	sp|P00761|TRYP_PIG		FALSE	2787.75	1	FALSE	2		Delta:H(4)C(2)		AAR
747.05	437.214	16.53	Trypsin OS=Sus scrofa PE=1 SV=1		462	LGEHNIDVLEGNEQFINAAK	LGEHNIDVLEGNEQFINAAK[AAR]	3	b	1	4	16.53	sp|P00761|TRYP_PIG		FALSE	2787.75	1	FALSE	2		Delta:H(4)C(2)		AAR
747.05	624.815	16.53	Trypsin OS=Sus scrofa PE=1 SV=1		426.22	LGEHNIDVLEGNEQFINAAK	LGEHNIDVLEGNEQFINAAK[AAR]	3	y	2	11	16.53	sp|P00761|TRYP_PIG		FALSE	2787.75	1	FALSE	2		Delta:H(4)C(2)		AAR
747.05	390.188	16.53	Trypsin OS=Sus scrofa PE=1 SV=1		378	LGEHNIDVLEGNEQFINAAK	LGEHNIDVLEGNEQFINAAK[AAR]	3	b	2	7	16.53	sp|P00761|TRYP_PIG		FALSE	2787.75	1	FALSE	2		Delta:H(4)C(2)		AAR
747.05	496.264	16.53	Trypsin OS=Sus scrofa PE=1 SV=1		367.9	LGEHNIDVLEGNEQFINAAK	LGEHNIDVLEGNEQFINAAK[AAR]	3	b	2	9	16.53	sp|P00761|TRYP_PIG		FALSE	2787.75	1	FALSE	2		Delta:H(4)C(2)		AAR
747.05	1420.67	16.53	Trypsin OS=Sus scrofa PE=1 SV=1		364.44	LGEHNIDVLEGNEQFINAAK	LGEHNIDVLEGNEQFINAAK[AAR]	3	b	1	13	16.53	sp|P00761|TRYP_PIG		FALSE	2787.75	1	FALSE	2		Delta:H(4)C(2)		AAR
747.05	1062.56	16.53	Trypsin OS=Sus scrofa PE=1 SV=1		328.66	LGEHNIDVLEGNEQFINAAK	LGEHNIDVLEGNEQFINAAK[AAR]	3	y	1	9	16.53	sp|P00761|TRYP_PIG		FALSE	2787.75	1	FALSE	2		Delta:H(4)C(2)		AAR
747.05	1248.62	16.53	Trypsin OS=Sus scrofa PE=1 SV=1		302.77	LGEHNIDVLEGNEQFINAAK	LGEHNIDVLEGNEQFINAAK[AAR]	3	y	1	11	16.53	sp|P00761|TRYP_PIG		FALSE	2787.75	1	FALSE	2		Delta:H(4)C(2)		AAR
747.05	681.357	16.53	Trypsin OS=Sus scrofa PE=1 SV=1		279.22	LGEHNIDVLEGNEQFINAAK	LGEHNIDVLEGNEQFINAAK[AAR]	3	y	2	12	16.53	sp|P00761|TRYP_PIG		FALSE	2787.75	1	FALSE	2		Delta:H(4)C(2)		AAR
747.05	589.296	16.53	Trypsin OS=Sus scrofa PE=1 SV=1		273	LGEHNIDVLEGNEQFINAAK	LGEHNIDVLEGNEQFINAAK[AAR]	3	b	2	11	16.53	sp|P00761|TRYP_PIG		FALSE	2787.75	1	FALSE	2		Delta:H(4)C(2)		AAR
747.05	410.24	16.53	Trypsin OS=Sus scrofa PE=1 SV=1		252	LGEHNIDVLEGNEQFINAAK	LGEHNIDVLEGNEQFINAAK[AAR]	3	y	2	7	16.53	sp|P00761|TRYP_PIG		FALSE	2787.75	1	FALSE	2		Delta:H(4)C(2)		AAR
747.05	300.155	16.53	Trypsin OS=Sus scrofa PE=1 SV=1		232.22	LGEHNIDVLEGNEQFINAAK	LGEHNIDVLEGNEQFINAAK[AAR]	3	b	1	3	16.53	sp|P00761|TRYP_PIG		FALSE	2787.75	1	FALSE	2		Delta:H(4)C(2)		AAR
747.05	741.046	16.53	Trypsin OS=Sus scrofa PE=1 SV=1		231.09	LGEHNIDVLEGNEQFINAAK	LGEHNIDVLEGNEQFINAAK[AAR]	3	b	3	20	16.53	sp|P00761|TRYP_PIG		FALSE	2787.75	1	FALSE	2		Delta:H(4)C(2)		AAR
747.05	904.944	16.53	Trypsin OS=Sus scrofa PE=1 SV=1		206.15	LGEHNIDVLEGNEQFINAAK	LGEHNIDVLEGNEQFINAAK[AAR]	3	b	2	16	16.53	sp|P00761|TRYP_PIG		FALSE	2787.75	1	FALSE	2		Delta:H(4)C(2)		AAR
747.05	1548.73	16.53	Trypsin OS=Sus scrofa PE=1 SV=1		168	LGEHNIDVLEGNEQFINAAK	LGEHNIDVLEGNEQFINAAK[AAR]	3	b	1	14	16.53	sp|P00761|TRYP_PIG		FALSE	2787.75	1	FALSE	2		Delta:H(4)C(2)		AAR
747.05	346.211	16.53	Trypsin OS=Sus scrofa PE=1 SV=1		158.51	LGEHNIDVLEGNEQFINAAK	LGEHNIDVLEGNEQFINAAK[AAR]	3	y	2	6	16.53	sp|P00761|TRYP_PIG		FALSE	2787.75	1	FALSE	2		Delta:H(4)C(2)		AAR
747.05	531.783	16.53	Trypsin OS=Sus scrofa PE=1 SV=1		154.54	LGEHNIDVLEGNEQFINAAK	LGEHNIDVLEGNEQFINAAK[AAR]	3	y	2	9	16.53	sp|P00761|TRYP_PIG		FALSE	2787.75	1	FALSE	2		Delta:H(4)C(2)		AAR
747.05	1033	16.53	Trypsin OS=Sus scrofa PE=1 SV=1		147	LGEHNIDVLEGNEQFINAAK	LGEHNIDVLEGNEQFINAAK[AAR]	3	b	2	19	16.53	sp|P00761|TRYP_PIG		FALSE	2787.75	1	FALSE	2		Delta:H(4)C(2)		AAR
629.333	133.061	17.45	Trypsin OS=Sus scrofa PE=1 SV=1		1750.21	VNWIQQTIAAN	VNWIQQTIAAN	2	y	1	1	17.45	sp|P00761|TRYP_PIG		FALSE	2630.34	1	FALSE	2
629.333	400.198	17.45	Trypsin OS=Sus scrofa PE=1 SV=1		1076.21	VNWIQQTIAAN	VNWIQQTIAAN	2	b	1	3	17.45	sp|P00761|TRYP_PIG		FALSE	2630.34	1	FALSE	2
629.333	214.119	17.45	Trypsin OS=Sus scrofa PE=1 SV=1		588.1	VNWIQQTIAAN	VNWIQQTIAAN	2	b	1	2	17.45	sp|P00761|TRYP_PIG		FALSE	2630.34	1	FALSE	2
629.333	204.098	17.45	Trypsin OS=Sus scrofa PE=1 SV=1		573.21	VNWIQQTIAAN	VNWIQQTIAAN	2	y	1	2	17.45	sp|P00761|TRYP_PIG		FALSE	2630.34	1	FALSE	2
629.333	870.447	17.45	Trypsin OS=Sus scrofa PE=1 SV=1		484.33	VNWIQQTIAAN	VNWIQQTIAAN	2	b	1	7	17.45	sp|P00761|TRYP_PIG		FALSE	2630.34	1	FALSE	2
629.333	275.135	17.45	Trypsin OS=Sus scrofa PE=1 SV=1		420	VNWIQQTIAAN	VNWIQQTIAAN	2	y	1	3	17.45	sp|P00761|TRYP_PIG		FALSE	2630.34	1	FALSE	2
629.333	513.282	17.45	Trypsin OS=Sus scrofa PE=1 SV=1		316.22	VNWIQQTIAAN	VNWIQQTIAAN	2	b	1	4	17.45	sp|P00761|TRYP_PIG		FALSE	2630.34	1	FALSE	2
629.333	1054.57	17.45	Trypsin OS=Sus scrofa PE=1 SV=1		315	VNWIQQTIAAN	VNWIQQTIAAN	2	b	1	9	17.45	sp|P00761|TRYP_PIG		FALSE	2630.34	1	FALSE	2
629.333	527.788	17.45	Trypsin OS=Sus scrofa PE=1 SV=1		274.23	VNWIQQTIAAN	VNWIQQTIAAN	2	b	2	9	17.45	sp|P00761|TRYP_PIG		FALSE	2630.34	1	FALSE	2
629.333	1125.61	17.45	Trypsin OS=Sus scrofa PE=1 SV=1		189.1	VNWIQQTIAAN	VNWIQQTIAAN	2	b	1	10	17.45	sp|P00761|TRYP_PIG		FALSE	2630.34	1	FALSE	2
629.333	745.384	17.45	Trypsin OS=Sus scrofa PE=1 SV=1		189	VNWIQQTIAAN	VNWIQQTIAAN	2	y	1	7	17.45	sp|P00761|TRYP_PIG		FALSE	2630.34	1	FALSE	2
629.333	617.325	17.45	Trypsin OS=Sus scrofa PE=1 SV=1		168	VNWIQQTIAAN	VNWIQQTIAAN	2	y	1	6	17.45	sp|P00761|TRYP_PIG		FALSE	2630.34	1	FALSE	2
629.333	769.399	17.45	Trypsin OS=Sus scrofa PE=1 SV=1		148.33	VNWIQQTIAAN	VNWIQQTIAAN	2	b	1	6	17.45	sp|P00761|TRYP_PIG		FALSE	2630.34	1	FALSE	2
629.333	257.145	17.45	Trypsin OS=Sus scrofa PE=1 SV=1		147	VNWIQQTIAAN	VNWIQQTIAAN	2	b	2	4	17.45	sp|P00761|TRYP_PIG		FALSE	2630.34	1	FALSE	2
629.333	388.219	17.45	Trypsin OS=Sus scrofa PE=1 SV=1		147	VNWIQQTIAAN	VNWIQQTIAAN	2	y	1	4	17.45	sp|P00761|TRYP_PIG		FALSE	2630.34	1	FALSE	2
629.333	563.306	17.45	Trypsin OS=Sus scrofa PE=1 SV=1		105.09	VNWIQQTIAAN	VNWIQQTIAAN	2	b	2	10	17.45	sp|P00761|TRYP_PIG		FALSE	2630.34	1	FALSE	2
629.333	983.531	17.45	Trypsin OS=Sus scrofa PE=1 SV=1		105	VNWIQQTIAAN	VNWIQQTIAAN	2	b	1	8	17.45	sp|P00761|TRYP_PIG		FALSE	2630.34	1	FALSE	2
629.333	641.341	17.45	Trypsin OS=Sus scrofa PE=1 SV=1		85.23	VNWIQQTIAAN	VNWIQQTIAAN	2	b	1	5	17.45	sp|P00761|TRYP_PIG		FALSE	2630.34	1	FALSE	2
869.417	869.417	20.83	Trypsin OS=Sus scrofa PE=1 SV=1		2710.38	VCNYVNWIQQTIAAN	VCNYVNWIQQ[Dea]TIAAN	2	y	2	15	20.83	sp|P00761|TRYP_PIG		FALSE	2611.11	1	FALSE	2		Deamidated
869.417	767.872	20.83	Trypsin OS=Sus scrofa PE=1 SV=1		2598.99	VCNYVNWIQQTIAAN	VCNYVNWIQQ[Dea]TIAAN	2	b	2	13	20.83	sp|P00761|TRYP_PIG		FALSE	2611.11	1	FALSE	2		Deamidated
869.417	133.061	20.83	Trypsin OS=Sus scrofa PE=1 SV=1		2202.06	VCNYVNWIQQTIAAN	VCNYVNWIQQ[Dea]TIAAN	2	y	1	1	20.83	sp|P00761|TRYP_PIG		FALSE	2611.11	1	FALSE	2		Deamidated
869.417	803.39	20.83	Trypsin OS=Sus scrofa PE=1 SV=1		2161	VCNYVNWIQQTIAAN	VCNYVNWIQQ[Dea]TIAAN	2	b	2	14	20.83	sp|P00761|TRYP_PIG		FALSE	2611.11	1	FALSE	2		Deamidated
869.417	275.135	20.83	Trypsin OS=Sus scrofa PE=1 SV=1		2138.37	VCNYVNWIQQTIAAN	VCNYVNWIQQ[Dea]TIAAN	2	y	1	3	20.83	sp|P00761|TRYP_PIG		FALSE	2611.11	1	FALSE	2		Deamidated
869.417	579.26	20.83	Trypsin OS=Sus scrofa PE=1 SV=1		1915.45	VCNYVNWIQQTIAAN	VCNYVNWIQQ[Dea]TIAAN	2	b	1	5	20.83	sp|P00761|TRYP_PIG		FALSE	2611.11	1	FALSE	2		Deamidated
869.417	204.098	20.83	Trypsin OS=Sus scrofa PE=1 SV=1		1914.45	VCNYVNWIQQTIAAN	VCNYVNWIQQ[Dea]TIAAN	2	y	1	2	20.83	sp|P00761|TRYP_PIG		FALSE	2611.11	1	FALSE	2		Deamidated
869.417	879.382	20.83	Trypsin OS=Sus scrofa PE=1 SV=1		1815.53	VCNYVNWIQQTIAAN	VCNYVNWIQQ[Dea]TIAAN	2	b	1	7	20.83	sp|P00761|TRYP_PIG		FALSE	2611.11	1	FALSE	2		Deamidated
869.417	992.466	20.83	Trypsin OS=Sus scrofa PE=1 SV=1		1738.74	VCNYVNWIQQTIAAN	VCNYVNWIQQ[Dea]TIAAN	2	b	1	8	20.83	sp|P00761|TRYP_PIG		FALSE	2611.11	1	FALSE	2		Deamidated
869.417	480.191	20.83	Trypsin OS=Sus scrofa PE=1 SV=1		1599.9	VCNYVNWIQQTIAAN	VCNYVNWIQQ[Dea]TIAAN	2	b	1	4	20.83	sp|P00761|TRYP_PIG		FALSE	2611.11	1	FALSE	2		Deamidated
869.417	746.368	20.83	Trypsin OS=Sus scrofa PE=1 SV=1		1458.82	VCNYVNWIQQTIAAN	VCNYVNWIQQ[Dea]TIAAN	2	y	1	7	20.83	sp|P00761|TRYP_PIG		FALSE	2611.11	1	FALSE	2		Deamidated
869.417	859.452	20.83	Trypsin OS=Sus scrofa PE=1 SV=1		1139.43	VCNYVNWIQQTIAAN	VCNYVNWIQQ[Dea]TIAAN	2	y	1	8	20.83	sp|P00761|TRYP_PIG		FALSE	2611.11	1	FALSE	2		Deamidated
869.417	693.302	20.83	Trypsin OS=Sus scrofa PE=1 SV=1		1034.65	VCNYVNWIQQTIAAN	VCNYVNWIQQ[Dea]TIAAN	2	b	1	6	20.83	sp|P00761|TRYP_PIG		FALSE	2611.11	1	FALSE	2		Deamidated
869.417	317.128	20.83	Trypsin OS=Sus scrofa PE=1 SV=1		903.78	VCNYVNWIQQTIAAN	VCNYVNWIQQ[Dea]TIAAN	2	b	1	3	20.83	sp|P00761|TRYP_PIG		FALSE	2611.11	1	FALSE	2		Deamidated
869.417	1249.57	20.83	Trypsin OS=Sus scrofa PE=1 SV=1		872.93	VCNYVNWIQQTIAAN	VCNYVNWIQQ[Dea]TIAAN	2	b	1	10	20.83	sp|P00761|TRYP_PIG		FALSE	2611.11	1	FALSE	2		Deamidated
869.417	1534.74	20.83	Trypsin OS=Sus scrofa PE=1 SV=1		812.03	VCNYVNWIQQTIAAN	VCNYVNWIQQ[Dea]TIAAN	2	b	1	13	20.83	sp|P00761|TRYP_PIG		FALSE	2611.11	1	FALSE	2		Deamidated
869.417	732.353	20.83	Trypsin OS=Sus scrofa PE=1 SV=1		657.59	VCNYVNWIQQTIAAN	VCNYVNWIQQ[Dea]TIAAN	2	b	2	12	20.83	sp|P00761|TRYP_PIG		FALSE	2611.11	1	FALSE	2		Deamidated
869.417	1159.57	20.83	Trypsin OS=Sus scrofa PE=1 SV=1		651.03	VCNYVNWIQQTIAAN	VCNYVNWIQQ[Dea]TIAAN	2	y	1	10	20.83	sp|P00761|TRYP_PIG		FALSE	2611.11	1	FALSE	2		Deamidated
869.417	489.267	20.83	Trypsin OS=Sus scrofa PE=1 SV=1		618.59	VCNYVNWIQQTIAAN	VCNYVNWIQQ[Dea]TIAAN	2	y	1	5	20.83	sp|P00761|TRYP_PIG		FALSE	2611.11	1	FALSE	2		Deamidated
869.417	1350.61	20.83	Trypsin OS=Sus scrofa PE=1 SV=1		618.2	VCNYVNWIQQTIAAN	VCNYVNWIQQ[Dea]TIAAN	2	b	1	11	20.83	sp|P00761|TRYP_PIG		FALSE	2611.11	1	FALSE	2		Deamidated
869.417	1463.7	20.83	Trypsin OS=Sus scrofa PE=1 SV=1		599.33	VCNYVNWIQQTIAAN	VCNYVNWIQQ[Dea]TIAAN	2	b	1	12	20.83	sp|P00761|TRYP_PIG		FALSE	2611.11	1	FALSE	2		Deamidated
869.417	1120.52	20.83	Trypsin OS=Sus scrofa PE=1 SV=1		532.44	VCNYVNWIQQTIAAN	VCNYVNWIQQ[Dea]TIAAN	2	b	1	9	20.83	sp|P00761|TRYP_PIG		FALSE	2611.11	1	FALSE	2		Deamidated
869.417	1045.53	20.83	Trypsin OS=Sus scrofa PE=1 SV=1		494.55	VCNYVNWIQQTIAAN	VCNYVNWIQQ[Dea]TIAAN	2	y	1	9	20.83	sp|P00761|TRYP_PIG		FALSE	2611.11	1	FALSE	2		Deamidated
869.417	675.811	20.83	Trypsin OS=Sus scrofa PE=1 SV=1		460.99	VCNYVNWIQQTIAAN	VCNYVNWIQQ[Dea]TIAAN	2	b	2	11	20.83	sp|P00761|TRYP_PIG		FALSE	2611.11	1	FALSE	2		Deamidated
869.417	388.219	20.83	Trypsin OS=Sus scrofa PE=1 SV=1		450.83	VCNYVNWIQQTIAAN	VCNYVNWIQQ[Dea]TIAAN	2	y	1	4	20.83	sp|P00761|TRYP_PIG		FALSE	2611.11	1	FALSE	2		Deamidated
869.417	860.412	20.83	Trypsin OS=Sus scrofa PE=1 SV=1		424.18	VCNYVNWIQQTIAAN	VCNYVNWIQQ[Dea]TIAAN	2	b	2	15	20.83	sp|P00761|TRYP_PIG		FALSE	2611.11	1	FALSE	2		Deamidated
869.417	768.378	20.83	Trypsin OS=Sus scrofa PE=1 SV=1		357.03	VCNYVNWIQQTIAAN	VCNYVNWIQQ[Dea]TIAAN	2	y	2	13	20.83	sp|P00761|TRYP_PIG		FALSE	2611.11	1	FALSE	2		Deamidated
869.417	618.309	20.83	Trypsin OS=Sus scrofa PE=1 SV=1		338.33	VCNYVNWIQQTIAAN	VCNYVNWIQQ[Dea]TIAAN	2	y	1	6	20.83	sp|P00761|TRYP_PIG		FALSE	2611.11	1	FALSE	2		Deamidated
869.417	580.291	20.83	Trypsin OS=Sus scrofa PE=1 SV=1		196.03	VCNYVNWIQQTIAAN	VCNYVNWIQQ[Dea]TIAAN	2	y	2	10	20.83	sp|P00761|TRYP_PIG		FALSE	2611.11	1	FALSE	2		Deamidated
869.417	1258.64	20.83	Trypsin OS=Sus scrofa PE=1 SV=1		121.45	VCNYVNWIQQTIAAN	VCNYVNWIQQ[Dea]TIAAN	2	y	1	11	20.83	sp|P00761|TRYP_PIG		FALSE	2611.11	1	FALSE	2		Deamidated
869.417	625.287	20.83	Trypsin OS=Sus scrofa PE=1 SV=1		118.16	VCNYVNWIQQTIAAN	VCNYVNWIQQ[Dea]TIAAN	2	b	2	10	20.83	sp|P00761|TRYP_PIG		FALSE	2611.11	1	FALSE	2		Deamidated
869.417	1535.75	20.83	Trypsin OS=Sus scrofa PE=1 SV=1		86.13	VCNYVNWIQQTIAAN	VCNYVNWIQQ[Dea]TIAAN	2	y	1	13	20.83	sp|P00761|TRYP_PIG		FALSE	2611.11	1	FALSE	2		Deamidated
729.382	878.437	18.51	Trypsin OS=Sus scrofa PE=1 SV=1		2941.74	LGEHNIDVLEGNEQFINAAKIITHPN	LGEHNIDVLEGNEQFINAAK[AAR]IITHPN	4	b	1	8	18.51	sp|P00761|TRYP_PIG		FALSE	2590.56	1	FALSE	2		Delta:H(4)C(2)
729.382	230.114	18.51	Trypsin OS=Sus scrofa PE=1 SV=1		2721.56	LGEHNIDVLEGNEQFINAAKIITHPN	LGEHNIDVLEGNEQFINAAK[AAR]IITHPN	4	y	1	2	18.51	sp|P00761|TRYP_PIG		FALSE	2590.56	1	FALSE	2		Delta:H(4)C(2)
729.382	779.368	18.51	Trypsin OS=Sus scrofa PE=1 SV=1		1358.63	LGEHNIDVLEGNEQFINAAKIITHPN	LGEHNIDVLEGNEQFINAAK[AAR]IITHPN	4	b	1	7	18.51	sp|P00761|TRYP_PIG		FALSE	2590.56	1	FALSE	2		Delta:H(4)C(2)
729.382	991.521	18.51	Trypsin OS=Sus scrofa PE=1 SV=1		1271	LGEHNIDVLEGNEQFINAAKIITHPN	LGEHNIDVLEGNEQFINAAK[AAR]IITHPN	4	b	1	9	18.51	sp|P00761|TRYP_PIG		FALSE	2590.56	1	FALSE	2		Delta:H(4)C(2)
729.382	897.979	18.51	Trypsin OS=Sus scrofa PE=1 SV=1		1235.98	LGEHNIDVLEGNEQFINAAKIITHPN	LGEHNIDVLEGNEQFINAAK[AAR]IITHPN	4	y	2	16	18.51	sp|P00761|TRYP_PIG		FALSE	2590.56	1	FALSE	2		Delta:H(4)C(2)
729.382	747.925	18.51	Trypsin OS=Sus scrofa PE=1 SV=1		1056.41	LGEHNIDVLEGNEQFINAAKIITHPN	LGEHNIDVLEGNEQFINAAK[AAR]IITHPN	4	y	2	13	18.51	sp|P00761|TRYP_PIG		FALSE	2590.56	1	FALSE	2		Delta:H(4)C(2)
729.382	683.896	18.51	Trypsin OS=Sus scrofa PE=1 SV=1		962.05	LGEHNIDVLEGNEQFINAAKIITHPN	LGEHNIDVLEGNEQFINAAK[AAR]IITHPN	4	y	2	12	18.51	sp|P00761|TRYP_PIG		FALSE	2590.56	1	FALSE	2		Delta:H(4)C(2)
729.382	962.5	18.51	Trypsin OS=Sus scrofa PE=1 SV=1		883.23	LGEHNIDVLEGNEQFINAAKIITHPN	LGEHNIDVLEGNEQFINAAK[AAR]IITHPN	4	y	2	17	18.51	sp|P00761|TRYP_PIG		FALSE	2590.56	1	FALSE	2		Delta:H(4)C(2)
729.382	110.059	18.51	Trypsin OS=Sus scrofa PE=1 SV=1		793.87	LGEHNIDVLEGNEQFINAAKIITHPN	LGEHNIDVLEGNEQFINAAK[AAR]IITHPN	4	b	4	4	18.51	sp|P00761|TRYP_PIG		FALSE	2590.56	1	FALSE	2		Delta:H(4)C(2)
729.382	551.257	18.51	Trypsin OS=Sus scrofa PE=1 SV=1		715.23	LGEHNIDVLEGNEQFINAAKIITHPN	LGEHNIDVLEGNEQFINAAK[AAR]IITHPN	4	b	1	5	18.51	sp|P00761|TRYP_PIG		FALSE	2590.56	1	FALSE	2		Delta:H(4)C(2)
729.382	664.341	18.51	Trypsin OS=Sus scrofa PE=1 SV=1		615.3	LGEHNIDVLEGNEQFINAAKIITHPN	LGEHNIDVLEGNEQFINAAK[AAR]IITHPN	4	b	1	6	18.51	sp|P00761|TRYP_PIG		FALSE	2590.56	1	FALSE	2		Delta:H(4)C(2)
729.382	869.468	18.51	Trypsin OS=Sus scrofa PE=1 SV=1		588.1	LGEHNIDVLEGNEQFINAAKIITHPN	LGEHNIDVLEGNEQFINAAK[AAR]IITHPN	4	y	2	15	18.51	sp|P00761|TRYP_PIG		FALSE	2590.56	1	FALSE	2		Delta:H(4)C(2)
729.382	729.382	18.51	Trypsin OS=Sus scrofa PE=1 SV=1		511.54	LGEHNIDVLEGNEQFINAAKIITHPN	LGEHNIDVLEGNEQFINAAK[AAR]IITHPN	4	y	4	26	18.51	sp|P00761|TRYP_PIG		FALSE	2590.56	1	FALSE	2		Delta:H(4)C(2)
729.382	610.362	18.51	Trypsin OS=Sus scrofa PE=1 SV=1		489.4	LGEHNIDVLEGNEQFINAAKIITHPN	LGEHNIDVLEGNEQFINAAK[AAR]IITHPN	4	y	2	11	18.51	sp|P00761|TRYP_PIG		FALSE	2590.56	1	FALSE	2		Delta:H(4)C(2)
729.382	553.819	18.51	Trypsin OS=Sus scrofa PE=1 SV=1		420	LGEHNIDVLEGNEQFINAAKIITHPN	LGEHNIDVLEGNEQFINAAK[AAR]IITHPN	4	y	2	10	18.51	sp|P00761|TRYP_PIG		FALSE	2590.56	1	FALSE	2		Delta:H(4)C(2)
729.382	710.839	18.51	Trypsin OS=Sus scrofa PE=1 SV=1		399	LGEHNIDVLEGNEQFINAAKIITHPN	LGEHNIDVLEGNEQFINAAK[AAR]IITHPN	4	b	2	13	18.51	sp|P00761|TRYP_PIG		FALSE	2590.56	1	FALSE	2		Delta:H(4)C(2)
729.382	390.188	18.51	Trypsin OS=Sus scrofa PE=1 SV=1		379.13	LGEHNIDVLEGNEQFINAAKIITHPN	LGEHNIDVLEGNEQFINAAK[AAR]IITHPN	4	b	2	7	18.51	sp|P00761|TRYP_PIG		FALSE	2590.56	1	FALSE	2		Delta:H(4)C(2)
729.382	1120.56	18.51	Trypsin OS=Sus scrofa PE=1 SV=1		358.32	LGEHNIDVLEGNEQFINAAKIITHPN	LGEHNIDVLEGNEQFINAAK[AAR]IITHPN	4	b	1	10	18.51	sp|P00761|TRYP_PIG		FALSE	2590.56	1	FALSE	2		Delta:H(4)C(2)
729.382	560.785	18.51	Trypsin OS=Sus scrofa PE=1 SV=1		343.34	LGEHNIDVLEGNEQFINAAKIITHPN	LGEHNIDVLEGNEQFINAAK[AAR]IITHPN	4	b	2	10	18.51	sp|P00761|TRYP_PIG		FALSE	2590.56	1	FALSE	2		Delta:H(4)C(2)
729.382	437.214	18.51	Trypsin OS=Sus scrofa PE=1 SV=1		315.1	LGEHNIDVLEGNEQFINAAKIITHPN	LGEHNIDVLEGNEQFINAAK[AAR]IITHPN	4	b	1	4	18.51	sp|P00761|TRYP_PIG		FALSE	2590.56	1	FALSE	2		Delta:H(4)C(2)
729.382	812.446	18.51	Trypsin OS=Sus scrofa PE=1 SV=1		300.4	LGEHNIDVLEGNEQFINAAKIITHPN	LGEHNIDVLEGNEQFINAAK[AAR]IITHPN	4	y	2	14	18.51	sp|P00761|TRYP_PIG		FALSE	2590.56	1	FALSE	2		Delta:H(4)C(2)
729.382	439.722	18.51	Trypsin OS=Sus scrofa PE=1 SV=1		273	LGEHNIDVLEGNEQFINAAKIITHPN	LGEHNIDVLEGNEQFINAAK[AAR]IITHPN	4	b	2	8	18.51	sp|P00761|TRYP_PIG		FALSE	2590.56	1	FALSE	2		Delta:H(4)C(2)
729.382	1219.72	18.51	Trypsin OS=Sus scrofa PE=1 SV=1		190.32	LGEHNIDVLEGNEQFINAAKIITHPN	LGEHNIDVLEGNEQFINAAK[AAR]IITHPN	4	y	1	11	18.51	sp|P00761|TRYP_PIG		FALSE	2590.56	1	FALSE	2		Delta:H(4)C(2)
729.382	774.868	18.51	Trypsin OS=Sus scrofa PE=1 SV=1		190.22	LGEHNIDVLEGNEQFINAAKIITHPN	LGEHNIDVLEGNEQFINAAK[AAR]IITHPN	4	b	2	14	18.51	sp|P00761|TRYP_PIG		FALSE	2590.56	1	FALSE	2		Delta:H(4)C(2)
729.382	425.761	18.51	Trypsin OS=Sus scrofa PE=1 SV=1		179.97	LGEHNIDVLEGNEQFINAAKIITHPN	LGEHNIDVLEGNEQFINAAK[AAR]IITHPN	4	y	2	7	18.51	sp|P00761|TRYP_PIG		FALSE	2590.56	1	FALSE	2		Delta:H(4)C(2)
729.382	589.296	18.51	Trypsin OS=Sus scrofa PE=1 SV=1		168.66	LGEHNIDVLEGNEQFINAAKIITHPN	LGEHNIDVLEGNEQFINAAK[AAR]IITHPN	4	b	2	11	18.51	sp|P00761|TRYP_PIG		FALSE	2590.56	1	FALSE	2		Delta:H(4)C(2)
729.382	598.988	18.51	Trypsin OS=Sus scrofa PE=1 SV=1		168	LGEHNIDVLEGNEQFINAAKIITHPN	LGEHNIDVLEGNEQFINAAK[AAR]IITHPN	4	y	3	16	18.51	sp|P00761|TRYP_PIG		FALSE	2590.56	1	FALSE	2		Delta:H(4)C(2)
729.382	581.304	18.51	Trypsin OS=Sus scrofa PE=1 SV=1		159.3	LGEHNIDVLEGNEQFINAAKIITHPN	LGEHNIDVLEGNEQFINAAK[AAR]IITHPN	4	y	1	5	18.51	sp|P00761|TRYP_PIG		FALSE	2590.56	1	FALSE	2		Delta:H(4)C(2)
729.382	367.172	18.51	Trypsin OS=Sus scrofa PE=1 SV=1		158.05	LGEHNIDVLEGNEQFINAAKIITHPN	LGEHNIDVLEGNEQFINAAK[AAR]IITHPN	4	y	1	3	18.51	sp|P00761|TRYP_PIG		FALSE	2590.56	1	FALSE	2		Delta:H(4)C(2)
729.382	468.22	18.51	Trypsin OS=Sus scrofa PE=1 SV=1		153.41	LGEHNIDVLEGNEQFINAAKIITHPN	LGEHNIDVLEGNEQFINAAK[AAR]IITHPN	4	y	1	4	18.51	sp|P00761|TRYP_PIG		FALSE	2590.56	1	FALSE	2		Delta:H(4)C(2)
729.382	679.697	18.51	Trypsin OS=Sus scrofa PE=1 SV=1		148.13	LGEHNIDVLEGNEQFINAAKIITHPN	LGEHNIDVLEGNEQFINAAK[AAR]IITHPN	4	y	3	18	18.51	sp|P00761|TRYP_PIG		FALSE	2590.56	1	FALSE	2		Delta:H(4)C(2)
729.382	646.318	18.51	Trypsin OS=Sus scrofa PE=1 SV=1		147	LGEHNIDVLEGNEQFINAAKIITHPN	LGEHNIDVLEGNEQFINAAK[AAR]IITHPN	4	b	2	12	18.51	sp|P00761|TRYP_PIG		FALSE	2590.56	1	FALSE	2		Delta:H(4)C(2)
729.382	848.402	18.51	Trypsin OS=Sus scrofa PE=1 SV=1		147	LGEHNIDVLEGNEQFINAAKIITHPN	LGEHNIDVLEGNEQFINAAK[AAR]IITHPN	4	b	2	15	18.51	sp|P00761|TRYP_PIG		FALSE	2590.56	1	FALSE	2		Delta:H(4)C(2)
729.382	496.264	18.51	Trypsin OS=Sus scrofa PE=1 SV=1		133.44	LGEHNIDVLEGNEQFINAAKIITHPN	LGEHNIDVLEGNEQFINAAK[AAR]IITHPN	4	b	2	9	18.51	sp|P00761|TRYP_PIG		FALSE	2590.56	1	FALSE	2		Delta:H(4)C(2)
729.382	1177.58	18.51	Trypsin OS=Sus scrofa PE=1 SV=1		127.14	LGEHNIDVLEGNEQFINAAKIITHPN	LGEHNIDVLEGNEQFINAAK[AAR]IITHPN	4	b	1	11	18.51	sp|P00761|TRYP_PIG		FALSE	2590.56	1	FALSE	2		Delta:H(4)C(2)
729.382	496.798	18.51	Trypsin OS=Sus scrofa PE=1 SV=1		126	LGEHNIDVLEGNEQFINAAKIITHPN	LGEHNIDVLEGNEQFINAAK[AAR]IITHPN	4	y	2	9	18.51	sp|P00761|TRYP_PIG		FALSE	2590.56	1	FALSE	2		Delta:H(4)C(2)
729.382	1106.63	18.51	Trypsin OS=Sus scrofa PE=1 SV=1		105	LGEHNIDVLEGNEQFINAAKIITHPN	LGEHNIDVLEGNEQFINAAK[AAR]IITHPN	4	y	1	10	18.51	sp|P00761|TRYP_PIG		FALSE	2590.56	1	FALSE	2		Delta:H(4)C(2)
729.382	1291.63	18.51	Trypsin OS=Sus scrofa PE=1 SV=1		84	LGEHNIDVLEGNEQFINAAKIITHPN	LGEHNIDVLEGNEQFINAAK[AAR]IITHPN	4	b	1	12	18.51	sp|P00761|TRYP_PIG		FALSE	2590.56	1	FALSE	2		Delta:H(4)C(2)
729.382	1366.78	18.51	Trypsin OS=Sus scrofa PE=1 SV=1		42	LGEHNIDVLEGNEQFINAAKIITHPN	LGEHNIDVLEGNEQFINAAK[AAR]IITHPN	4	y	1	12	18.51	sp|P00761|TRYP_PIG		FALSE	2590.56	1	FALSE	2		Delta:H(4)C(2)
577.291	909.45	17.62	Trypsin OS=Sus scrofa PE=1 SV=1		1994.82	MICVGFLEGGK	MICVGFLEGGK	2	y	1	9	17.62	sp|P00761|TRYP_PIG		FALSE	2352.03	0.9998	FALSE	2
577.291	707.372	17.62	Trypsin OS=Sus scrofa PE=1 SV=1		823.42	MICVGFLEGGK	MICVGFLEGGK	2	y	1	7	17.62	sp|P00761|TRYP_PIG		FALSE	2352.03	0.9998	FALSE	2
577.291	245.132	17.62	Trypsin OS=Sus scrofa PE=1 SV=1		632.35	MICVGFLEGGK	MICVGFLEGGK	2	b	1	2	17.62	sp|P00761|TRYP_PIG		FALSE	2352.03	0.9998	FALSE	2
577.291	261.156	17.62	Trypsin OS=Sus scrofa PE=1 SV=1		547.67	MICVGFLEGGK	MICVGFLEGGK	2	y	1	3	17.62	sp|P00761|TRYP_PIG		FALSE	2352.03	0.9998	FALSE	2
577.291	390.198	17.62	Trypsin OS=Sus scrofa PE=1 SV=1		426.27	MICVGFLEGGK	MICVGFLEGGK	2	y	1	4	17.62	sp|P00761|TRYP_PIG		FALSE	2352.03	0.9998	FALSE	2
577.291	806.441	17.62	Trypsin OS=Sus scrofa PE=1 SV=1		380.31	MICVGFLEGGK	MICVGFLEGGK	2	y	1	8	17.62	sp|P00761|TRYP_PIG		FALSE	2352.03	0.9998	FALSE	2
577.291	348.141	17.62	Trypsin OS=Sus scrofa PE=1 SV=1		359.94	MICVGFLEGGK	MICVGFLEGGK	2	b	1	3	17.62	sp|P00761|TRYP_PIG		FALSE	2352.03	0.9998	FALSE	2
577.291	503.282	17.62	Trypsin OS=Sus scrofa PE=1 SV=1		290.49	MICVGFLEGGK	MICVGFLEGGK	2	y	1	5	17.62	sp|P00761|TRYP_PIG		FALSE	2352.03	0.9998	FALSE	2
577.291	577.291	17.62	Trypsin OS=Sus scrofa PE=1 SV=1		267	MICVGFLEGGK	MICVGFLEGGK	2	y	2	11	17.62	sp|P00761|TRYP_PIG		FALSE	2352.03	0.9998	FALSE	2
577.291	1022.53	17.62	Trypsin OS=Sus scrofa PE=1 SV=1		237.06	MICVGFLEGGK	MICVGFLEGGK	2	y	1	10	17.62	sp|P00761|TRYP_PIG		FALSE	2352.03	0.9998	FALSE	2
577.291	204.134	17.62	Trypsin OS=Sus scrofa PE=1 SV=1		197	MICVGFLEGGK	MICVGFLEGGK	2	y	1	2	17.62	sp|P00761|TRYP_PIG		FALSE	2352.03	0.9998	FALSE	2
577.291	650.351	17.62	Trypsin OS=Sus scrofa PE=1 SV=1		165.09	MICVGFLEGGK	MICVGFLEGGK	2	y	1	6	17.62	sp|P00761|TRYP_PIG		FALSE	2352.03	0.9998	FALSE	2
577.291	447.217	17.62	Trypsin OS=Sus scrofa PE=1 SV=1		74.34	MICVGFLEGGK	MICVGFLEGGK	2	b	2	8	17.62	sp|P00761|TRYP_PIG		FALSE	2352.03	0.9998	FALSE	2
577.291	147.113	17.62	Trypsin OS=Sus scrofa PE=1 SV=1		72.49	MICVGFLEGGK	MICVGFLEGGK	2	y	1	1	17.62	sp|P00761|TRYP_PIG		FALSE	2352.03	0.9998	FALSE	2
577.291	504.238	17.62	Trypsin OS=Sus scrofa PE=1 SV=1		40	MICVGFLEGGK	MICVGFLEGGK	2	b	2	10	17.62	sp|P00761|TRYP_PIG		FALSE	2352.03	0.9998	FALSE	2
577.291	651.299	17.62	Trypsin OS=Sus scrofa PE=1 SV=1		20.04	MICVGFLEGGK	MICVGFLEGGK	2	b	1	6	17.62	sp|P00761|TRYP_PIG		FALSE	2352.03	0.9998	FALSE	2
577.291	764.383	17.62	Trypsin OS=Sus scrofa PE=1 SV=1		20	MICVGFLEGGK	MICVGFLEGGK	2	b	1	7	17.62	sp|P00761|TRYP_PIG		FALSE	2352.03	0.9998	FALSE	2
901.662	878.437	20.89	Trypsin OS=Sus scrofa PE=1 SV=1		1994.83	LGEHNIDVLEGNEQFINAAKIITHPNFNGNTLDNDIMLIK	LGEHNIDVLEGNEQFINAAK[AAR]IITHPNFNGN[Dea]TLDNDIMLIK	5	b	1	8	20.89	sp|P00761|TRYP_PIG		FALSE	2332.62	1	FALSE	2		Delta:H(4)C(2),Deamidated
901.662	961.502	20.89	Trypsin OS=Sus scrofa PE=1 SV=1		1972.77	LGEHNIDVLEGNEQFINAAKIITHPNFNGNTLDNDIMLIK	LGEHNIDVLEGNEQFINAAK[AAR]IITHPNFNGN[Dea]TLDNDIMLIK	5	y	1	8	20.89	sp|P00761|TRYP_PIG		FALSE	2332.62	1	FALSE	2		Delta:H(4)C(2),Deamidated
901.662	898.06	20.89	Trypsin OS=Sus scrofa PE=1 SV=1		975.53	LGEHNIDVLEGNEQFINAAKIITHPNFNGNTLDNDIMLIK	LGEHNIDVLEGNEQFINAAK[AAR]IITHPNFNGN[Dea]TLDNDIMLIK	5	b	5	40	20.89	sp|P00761|TRYP_PIG		FALSE	2332.62	1	FALSE	2		Delta:H(4)C(2),Deamidated
901.662	779.368	20.89	Trypsin OS=Sus scrofa PE=1 SV=1		712.09	LGEHNIDVLEGNEQFINAAKIITHPNFNGNTLDNDIMLIK	LGEHNIDVLEGNEQFINAAK[AAR]IITHPNFNGN[Dea]TLDNDIMLIK	5	b	1	7	20.89	sp|P00761|TRYP_PIG		FALSE	2332.62	1	FALSE	2		Delta:H(4)C(2),Deamidated
901.662	991.521	20.89	Trypsin OS=Sus scrofa PE=1 SV=1		677.14	LGEHNIDVLEGNEQFINAAKIITHPNFNGNTLDNDIMLIK	LGEHNIDVLEGNEQFINAAK[AAR]IITHPNFNGN[Dea]TLDNDIMLIK	5	b	1	9	20.89	sp|P00761|TRYP_PIG		FALSE	2332.62	1	FALSE	2		Delta:H(4)C(2),Deamidated
901.662	147.113	20.89	Trypsin OS=Sus scrofa PE=1 SV=1		514.59	LGEHNIDVLEGNEQFINAAKIITHPNFNGNTLDNDIMLIK	LGEHNIDVLEGNEQFINAAK[AAR]IITHPNFNGN[Dea]TLDNDIMLIK	5	y	1	1	20.89	sp|P00761|TRYP_PIG		FALSE	2332.62	1	FALSE	2		Delta:H(4)C(2),Deamidated
901.662	1144.24	20.89	Trypsin OS=Sus scrofa PE=1 SV=1		507	LGEHNIDVLEGNEQFINAAKIITHPNFNGNTLDNDIMLIK	LGEHNIDVLEGNEQFINAAK[AAR]IITHPNFNGN[Dea]TLDNDIMLIK	5	b	3	31	20.89	sp|P00761|TRYP_PIG		FALSE	2332.62	1	FALSE	2		Delta:H(4)C(2),Deamidated
901.662	846.475	20.89	Trypsin OS=Sus scrofa PE=1 SV=1		473.41	LGEHNIDVLEGNEQFINAAKIITHPNFNGNTLDNDIMLIK	LGEHNIDVLEGNEQFINAAK[AAR]IITHPNFNGN[Dea]TLDNDIMLIK	5	y	1	7	20.89	sp|P00761|TRYP_PIG		FALSE	2332.62	1	FALSE	2		Delta:H(4)C(2),Deamidated
901.662	901.662	20.89	Trypsin OS=Sus scrofa PE=1 SV=1		432.27	LGEHNIDVLEGNEQFINAAKIITHPNFNGNTLDNDIMLIK	LGEHNIDVLEGNEQFINAAK[AAR]IITHPNFNGN[Dea]TLDNDIMLIK	5	y	5	40	20.89	sp|P00761|TRYP_PIG		FALSE	2332.62	1	FALSE	2		Delta:H(4)C(2),Deamidated
901.662	551.257	20.89	Trypsin OS=Sus scrofa PE=1 SV=1		406.75	LGEHNIDVLEGNEQFINAAKIITHPNFNGNTLDNDIMLIK	LGEHNIDVLEGNEQFINAAK[AAR]IITHPNFNGN[Dea]TLDNDIMLIK	5	b	1	5	20.89	sp|P00761|TRYP_PIG		FALSE	2332.62	1	FALSE	2		Delta:H(4)C(2),Deamidated
901.662	1120.56	20.89	Trypsin OS=Sus scrofa PE=1 SV=1		355.23	LGEHNIDVLEGNEQFINAAKIITHPNFNGNTLDNDIMLIK	LGEHNIDVLEGNEQFINAAK[AAR]IITHPNFNGN[Dea]TLDNDIMLIK	5	b	1	10	20.89	sp|P00761|TRYP_PIG		FALSE	2332.62	1	FALSE	2		Delta:H(4)C(2),Deamidated
901.662	504.321	20.89	Trypsin OS=Sus scrofa PE=1 SV=1		353.08	LGEHNIDVLEGNEQFINAAKIITHPNFNGNTLDNDIMLIK	LGEHNIDVLEGNEQFINAAK[AAR]IITHPNFNGN[Dea]TLDNDIMLIK	5	y	1	4	20.89	sp|P00761|TRYP_PIG		FALSE	2332.62	1	FALSE	2		Delta:H(4)C(2),Deamidated
901.662	1074.59	20.89	Trypsin OS=Sus scrofa PE=1 SV=1		335.13	LGEHNIDVLEGNEQFINAAKIITHPNFNGNTLDNDIMLIK	LGEHNIDVLEGNEQFINAAK[AAR]IITHPNFNGN[Dea]TLDNDIMLIK	5	y	1	9	20.89	sp|P00761|TRYP_PIG		FALSE	2332.62	1	FALSE	2		Delta:H(4)C(2),Deamidated
901.662	666.347	20.89	Trypsin OS=Sus scrofa PE=1 SV=1		322.17	LGEHNIDVLEGNEQFINAAKIITHPNFNGNTLDNDIMLIK	LGEHNIDVLEGNEQFINAAK[AAR]IITHPNFNGN[Dea]TLDNDIMLIK	5	y	5	29	20.89	sp|P00761|TRYP_PIG		FALSE	2332.62	1	FALSE	2		Delta:H(4)C(2),Deamidated
901.662	1128.91	20.89	Trypsin OS=Sus scrofa PE=1 SV=1		302.59	LGEHNIDVLEGNEQFINAAKIITHPNFNGNTLDNDIMLIK	LGEHNIDVLEGNEQFINAAK[AAR]IITHPNFNGN[Dea]TLDNDIMLIK	5	y	3	30	20.89	sp|P00761|TRYP_PIG		FALSE	2332.62	1	FALSE	2		Delta:H(4)C(2),Deamidated
901.662	1110.56	20.89	Trypsin OS=Sus scrofa PE=1 SV=1		289.58	LGEHNIDVLEGNEQFINAAKIITHPNFNGNTLDNDIMLIK	LGEHNIDVLEGNEQFINAAK[AAR]IITHPNFNGN[Dea]TLDNDIMLIK	5	b	3	30	20.89	sp|P00761|TRYP_PIG		FALSE	2332.62	1	FALSE	2		Delta:H(4)C(2),Deamidated
901.662	260.197	20.89	Trypsin OS=Sus scrofa PE=1 SV=1		252.39	LGEHNIDVLEGNEQFINAAKIITHPNFNGNTLDNDIMLIK	LGEHNIDVLEGNEQFINAAK[AAR]IITHPNFNGN[Dea]TLDNDIMLIK	5	y	1	2	20.89	sp|P00761|TRYP_PIG		FALSE	2332.62	1	FALSE	2		Delta:H(4)C(2),Deamidated
901.662	858.431	20.89	Trypsin OS=Sus scrofa PE=1 SV=1		249.58	LGEHNIDVLEGNEQFINAAKIITHPNFNGNTLDNDIMLIK	LGEHNIDVLEGNEQFINAAK[AAR]IITHPNFNGN[Dea]TLDNDIMLIK	5	b	4	31	20.89	sp|P00761|TRYP_PIG		FALSE	2332.62	1	FALSE	2		Delta:H(4)C(2),Deamidated
901.662	617.405	20.89	Trypsin OS=Sus scrofa PE=1 SV=1		236.05	LGEHNIDVLEGNEQFINAAKIITHPNFNGNTLDNDIMLIK	LGEHNIDVLEGNEQFINAAK[AAR]IITHPNFNGN[Dea]TLDNDIMLIK	5	y	1	5	20.89	sp|P00761|TRYP_PIG		FALSE	2332.62	1	FALSE	2		Delta:H(4)C(2),Deamidated
901.662	560.785	20.89	Trypsin OS=Sus scrofa PE=1 SV=1		230.47	LGEHNIDVLEGNEQFINAAKIITHPNFNGNTLDNDIMLIK	LGEHNIDVLEGNEQFINAAK[AAR]IITHPNFNGN[Dea]TLDNDIMLIK	5	b	2	10	20.89	sp|P00761|TRYP_PIG		FALSE	2332.62	1	FALSE	2		Delta:H(4)C(2),Deamidated
901.662	1028.88	20.89	Trypsin OS=Sus scrofa PE=1 SV=1		209.05	LGEHNIDVLEGNEQFINAAKIITHPNFNGNTLDNDIMLIK	LGEHNIDVLEGNEQFINAAK[AAR]IITHPNFNGN[Dea]TLDNDIMLIK	5	y	3	27	20.89	sp|P00761|TRYP_PIG		FALSE	2332.62	1	FALSE	2		Delta:H(4)C(2),Deamidated
901.662	664.341	20.89	Trypsin OS=Sus scrofa PE=1 SV=1		193.14	LGEHNIDVLEGNEQFINAAKIITHPNFNGNTLDNDIMLIK	LGEHNIDVLEGNEQFINAAK[AAR]IITHPNFNGN[Dea]TLDNDIMLIK	5	b	1	6	20.89	sp|P00761|TRYP_PIG		FALSE	2332.62	1	FALSE	2		Delta:H(4)C(2),Deamidated
901.662	732.569	20.89	Trypsin OS=Sus scrofa PE=1 SV=1		188.49	LGEHNIDVLEGNEQFINAAKIITHPNFNGNTLDNDIMLIK	LGEHNIDVLEGNEQFINAAK[AAR]IITHPNFNGN[Dea]TLDNDIMLIK	5	b	5	33	20.89	sp|P00761|TRYP_PIG		FALSE	2332.62	1	FALSE	2		Delta:H(4)C(2),Deamidated
901.662	986.192	20.89	Trypsin OS=Sus scrofa PE=1 SV=1		184	LGEHNIDVLEGNEQFINAAKIITHPNFNGNTLDNDIMLIK	LGEHNIDVLEGNEQFINAAK[AAR]IITHPNFNGN[Dea]TLDNDIMLIK	5	y	3	26	20.89	sp|P00761|TRYP_PIG		FALSE	2332.62	1	FALSE	2		Delta:H(4)C(2),Deamidated
901.662	373.281	20.89	Trypsin OS=Sus scrofa PE=1 SV=1		179.64	LGEHNIDVLEGNEQFINAAKIITHPNFNGNTLDNDIMLIK	LGEHNIDVLEGNEQFINAAK[AAR]IITHPNFNGN[Dea]TLDNDIMLIK	5	y	1	3	20.89	sp|P00761|TRYP_PIG		FALSE	2332.62	1	FALSE	2		Delta:H(4)C(2),Deamidated
901.662	910.448	20.89	Trypsin OS=Sus scrofa PE=1 SV=1		178.4	LGEHNIDVLEGNEQFINAAKIITHPNFNGNTLDNDIMLIK	LGEHNIDVLEGNEQFINAAK[AAR]IITHPNFNGN[Dea]TLDNDIMLIK	5	y	2	16	20.89	sp|P00761|TRYP_PIG		FALSE	2332.62	1	FALSE	2		Delta:H(4)C(2),Deamidated
901.662	710.839	20.89	Trypsin OS=Sus scrofa PE=1 SV=1		166.23	LGEHNIDVLEGNEQFINAAKIITHPNFNGNTLDNDIMLIK	LGEHNIDVLEGNEQFINAAK[AAR]IITHPNFNGN[Dea]TLDNDIMLIK	5	b	2	13	20.89	sp|P00761|TRYP_PIG		FALSE	2332.62	1	FALSE	2		Delta:H(4)C(2),Deamidated
901.662	110.059	20.89	Trypsin OS=Sus scrofa PE=1 SV=1		155	LGEHNIDVLEGNEQFINAAKIITHPNFNGNTLDNDIMLIK	LGEHNIDVLEGNEQFINAAK[AAR]IITHPNFNGN[Dea]TLDNDIMLIK	5	b	4	4	20.89	sp|P00761|TRYP_PIG		FALSE	2332.62	1	FALSE	2		Delta:H(4)C(2),Deamidated
901.662	496.264	20.89	Trypsin OS=Sus scrofa PE=1 SV=1		154.18	LGEHNIDVLEGNEQFINAAKIITHPNFNGNTLDNDIMLIK	LGEHNIDVLEGNEQFINAAK[AAR]IITHPNFNGN[Dea]TLDNDIMLIK	5	b	2	9	20.89	sp|P00761|TRYP_PIG		FALSE	2332.62	1	FALSE	2		Delta:H(4)C(2),Deamidated
901.662	439.722	20.89	Trypsin OS=Sus scrofa PE=1 SV=1		154.04	LGEHNIDVLEGNEQFINAAKIITHPNFNGNTLDNDIMLIK	LGEHNIDVLEGNEQFINAAK[AAR]IITHPNFNGN[Dea]TLDNDIMLIK	5	b	2	8	20.89	sp|P00761|TRYP_PIG		FALSE	2332.62	1	FALSE	2		Delta:H(4)C(2),Deamidated
901.662	1062.03	20.89	Trypsin OS=Sus scrofa PE=1 SV=1		142	LGEHNIDVLEGNEQFINAAKIITHPNFNGNTLDNDIMLIK	LGEHNIDVLEGNEQFINAAK[AAR]IITHPNFNGN[Dea]TLDNDIMLIK	5	b	4	38	20.89	sp|P00761|TRYP_PIG		FALSE	2332.62	1	FALSE	2		Delta:H(4)C(2),Deamidated
901.662	390.188	20.89	Trypsin OS=Sus scrofa PE=1 SV=1		140.38	LGEHNIDVLEGNEQFINAAKIITHPNFNGNTLDNDIMLIK	LGEHNIDVLEGNEQFINAAK[AAR]IITHPNFNGN[Dea]TLDNDIMLIK	5	b	2	7	20.89	sp|P00761|TRYP_PIG		FALSE	2332.62	1	FALSE	2		Delta:H(4)C(2),Deamidated
901.662	537.886	20.89	Trypsin OS=Sus scrofa PE=1 SV=1		118.36	LGEHNIDVLEGNEQFINAAKIITHPNFNGNTLDNDIMLIK	LGEHNIDVLEGNEQFINAAK[AAR]IITHPNFNGN[Dea]TLDNDIMLIK	5	b	5	24	20.89	sp|P00761|TRYP_PIG		FALSE	2332.62	1	FALSE	2		Delta:H(4)C(2),Deamidated
901.662	1175.63	20.89	Trypsin OS=Sus scrofa PE=1 SV=1		114.96	LGEHNIDVLEGNEQFINAAKIITHPNFNGNTLDNDIMLIK	LGEHNIDVLEGNEQFINAAK[AAR]IITHPNFNGN[Dea]TLDNDIMLIK	5	y	1	10	20.89	sp|P00761|TRYP_PIG		FALSE	2332.62	1	FALSE	2		Delta:H(4)C(2),Deamidated
901.662	589.296	20.89	Trypsin OS=Sus scrofa PE=1 SV=1		112.05	LGEHNIDVLEGNEQFINAAKIITHPNFNGNTLDNDIMLIK	LGEHNIDVLEGNEQFINAAK[AAR]IITHPNFNGN[Dea]TLDNDIMLIK	5	b	2	11	20.89	sp|P00761|TRYP_PIG		FALSE	2332.62	1	FALSE	2		Delta:H(4)C(2),Deamidated
901.662	937.169	20.89	Trypsin OS=Sus scrofa PE=1 SV=1		102.54	LGEHNIDVLEGNEQFINAAKIITHPNFNGNTLDNDIMLIK	LGEHNIDVLEGNEQFINAAK[AAR]IITHPNFNGN[Dea]TLDNDIMLIK	5	y	3	25	20.89	sp|P00761|TRYP_PIG		FALSE	2332.62	1	FALSE	2		Delta:H(4)C(2),Deamidated
901.662	1177.58	20.89	Trypsin OS=Sus scrofa PE=1 SV=1		102.54	LGEHNIDVLEGNEQFINAAKIITHPNFNGNTLDNDIMLIK	LGEHNIDVLEGNEQFINAAK[AAR]IITHPNFNGN[Dea]TLDNDIMLIK	5	b	1	11	20.89	sp|P00761|TRYP_PIG		FALSE	2332.62	1	FALSE	2		Delta:H(4)C(2),Deamidated
901.662	1090.3	20.89	Trypsin OS=Sus scrofa PE=1 SV=1		102	LGEHNIDVLEGNEQFINAAKIITHPNFNGNTLDNDIMLIK	LGEHNIDVLEGNEQFINAAK[AAR]IITHPNFNGN[Dea]TLDNDIMLIK	5	b	4	39	20.89	sp|P00761|TRYP_PIG		FALSE	2332.62	1	FALSE	2		Delta:H(4)C(2),Deamidated
901.662	1109.91	20.89	Trypsin OS=Sus scrofa PE=1 SV=1		101	LGEHNIDVLEGNEQFINAAKIITHPNFNGNTLDNDIMLIK	LGEHNIDVLEGNEQFINAAK[AAR]IITHPNFNGN[Dea]TLDNDIMLIK	5	y	3	29	20.89	sp|P00761|TRYP_PIG		FALSE	2332.62	1	FALSE	2		Delta:H(4)C(2),Deamidated
901.662	437.214	20.89	Trypsin OS=Sus scrofa PE=1 SV=1		93.59	LGEHNIDVLEGNEQFINAAKIITHPNFNGNTLDNDIMLIK	LGEHNIDVLEGNEQFINAAK[AAR]IITHPNFNGN[Dea]TLDNDIMLIK	5	b	1	4	20.89	sp|P00761|TRYP_PIG		FALSE	2332.62	1	FALSE	2		Delta:H(4)C(2),Deamidated
901.662	915.459	20.89	Trypsin OS=Sus scrofa PE=1 SV=1		93	LGEHNIDVLEGNEQFINAAKIITHPNFNGNTLDNDIMLIK	LGEHNIDVLEGNEQFINAAK[AAR]IITHPNFNGN[Dea]TLDNDIMLIK	5	b	4	33	20.89	sp|P00761|TRYP_PIG		FALSE	2332.62	1	FALSE	2		Delta:H(4)C(2),Deamidated
901.662	1220.65	20.89	Trypsin OS=Sus scrofa PE=1 SV=1		92	LGEHNIDVLEGNEQFINAAKIITHPNFNGNTLDNDIMLIK	LGEHNIDVLEGNEQFINAAK[AAR]IITHPNFNGN[Dea]TLDNDIMLIK	5	y	2	21	20.89	sp|P00761|TRYP_PIG		FALSE	2332.62	1	FALSE	2		Delta:H(4)C(2),Deamidated
901.662	774.868	20.89	Trypsin OS=Sus scrofa PE=1 SV=1		91.63	LGEHNIDVLEGNEQFINAAKIITHPNFNGNTLDNDIMLIK	LGEHNIDVLEGNEQFINAAK[AAR]IITHPNFNGN[Dea]TLDNDIMLIK	5	b	2	14	20.89	sp|P00761|TRYP_PIG		FALSE	2332.62	1	FALSE	2		Delta:H(4)C(2),Deamidated
901.662	1171.93	20.89	Trypsin OS=Sus scrofa PE=1 SV=1		91.58	LGEHNIDVLEGNEQFINAAKIITHPNFNGNTLDNDIMLIK	LGEHNIDVLEGNEQFINAAK[AAR]IITHPNFNGN[Dea]TLDNDIMLIK	5	y	3	31	20.89	sp|P00761|TRYP_PIG		FALSE	2332.62	1	FALSE	2		Delta:H(4)C(2),Deamidated
901.662	1291.69	20.89	Trypsin OS=Sus scrofa PE=1 SV=1		83.59	LGEHNIDVLEGNEQFINAAKIITHPNFNGNTLDNDIMLIK	LGEHNIDVLEGNEQFINAAK[AAR]IITHPNFNGN[Dea]TLDNDIMLIK	5	y	2	23	20.89	sp|P00761|TRYP_PIG		FALSE	2332.62	1	FALSE	2		Delta:H(4)C(2),Deamidated
901.662	187.144	20.89	Trypsin OS=Sus scrofa PE=1 SV=1		82	LGEHNIDVLEGNEQFINAAKIITHPNFNGNTLDNDIMLIK	LGEHNIDVLEGNEQFINAAK[AAR]IITHPNFNGN[Dea]TLDNDIMLIK	5	y	2	3	20.89	sp|P00761|TRYP_PIG		FALSE	2332.62	1	FALSE	2		Delta:H(4)C(2),Deamidated
901.662	1343.2	20.89	Trypsin OS=Sus scrofa PE=1 SV=1		81.54	LGEHNIDVLEGNEQFINAAKIITHPNFNGNTLDNDIMLIK	LGEHNIDVLEGNEQFINAAK[AAR]IITHPNFNGN[Dea]TLDNDIMLIK	5	b	2	24	20.89	sp|P00761|TRYP_PIG		FALSE	2332.62	1	FALSE	2		Delta:H(4)C(2),Deamidated
901.662	848.402	20.89	Trypsin OS=Sus scrofa PE=1 SV=1		81.05	LGEHNIDVLEGNEQFINAAKIITHPNFNGNTLDNDIMLIK	LGEHNIDVLEGNEQFINAAK[AAR]IITHPNFNGN[Dea]TLDNDIMLIK	5	b	2	15	20.89	sp|P00761|TRYP_PIG		FALSE	2332.62	1	FALSE	2		Delta:H(4)C(2),Deamidated
901.662	1461.73	20.89	Trypsin OS=Sus scrofa PE=1 SV=1		80.54	LGEHNIDVLEGNEQFINAAKIITHPNFNGNTLDNDIMLIK	LGEHNIDVLEGNEQFINAAK[AAR]IITHPNFNGN[Dea]TLDNDIMLIK	5	y	1	13	20.89	sp|P00761|TRYP_PIG		FALSE	2332.62	1	FALSE	2		Delta:H(4)C(2),Deamidated
901.662	474.228	20.89	Trypsin OS=Sus scrofa PE=1 SV=1		74.01	LGEHNIDVLEGNEQFINAAKIITHPNFNGNTLDNDIMLIK	LGEHNIDVLEGNEQFINAAK[AAR]IITHPNFNGN[Dea]TLDNDIMLIK	5	b	3	13	20.89	sp|P00761|TRYP_PIG		FALSE	2332.62	1	FALSE	2		Delta:H(4)C(2),Deamidated
901.662	861.46	20.89	Trypsin OS=Sus scrofa PE=1 SV=1		73.82	LGEHNIDVLEGNEQFINAAKIITHPNFNGNTLDNDIMLIK	LGEHNIDVLEGNEQFINAAK[AAR]IITHPNFNGN[Dea]TLDNDIMLIK	5	y	3	23	20.89	sp|P00761|TRYP_PIG		FALSE	2332.62	1	FALSE	2		Delta:H(4)C(2),Deamidated
901.662	1420.67	20.89	Trypsin OS=Sus scrofa PE=1 SV=1		73.16	LGEHNIDVLEGNEQFINAAKIITHPNFNGNTLDNDIMLIK	LGEHNIDVLEGNEQFINAAK[AAR]IITHPNFNGN[Dea]TLDNDIMLIK	5	b	1	13	20.89	sp|P00761|TRYP_PIG		FALSE	2332.62	1	FALSE	2		Delta:H(4)C(2),Deamidated
901.662	665.325	20.89	Trypsin OS=Sus scrofa PE=1 SV=1		72	LGEHNIDVLEGNEQFINAAKIITHPNFNGNTLDNDIMLIK	LGEHNIDVLEGNEQFINAAK[AAR]IITHPNFNGN[Dea]TLDNDIMLIK	5	b	3	18	20.89	sp|P00761|TRYP_PIG		FALSE	2332.62	1	FALSE	2		Delta:H(4)C(2),Deamidated
901.662	300.155	20.89	Trypsin OS=Sus scrofa PE=1 SV=1		71.63	LGEHNIDVLEGNEQFINAAKIITHPNFNGNTLDNDIMLIK	LGEHNIDVLEGNEQFINAAK[AAR]IITHPNFNGN[Dea]TLDNDIMLIK	5	b	1	3	20.89	sp|P00761|TRYP_PIG		FALSE	2332.62	1	FALSE	2		Delta:H(4)C(2),Deamidated
901.662	481.255	20.89	Trypsin OS=Sus scrofa PE=1 SV=1		71.58	LGEHNIDVLEGNEQFINAAKIITHPNFNGNTLDNDIMLIK	LGEHNIDVLEGNEQFINAAK[AAR]IITHPNFNGN[Dea]TLDNDIMLIK	5	y	2	8	20.89	sp|P00761|TRYP_PIG		FALSE	2332.62	1	FALSE	2		Delta:H(4)C(2),Deamidated
901.662	1181.93	20.89	Trypsin OS=Sus scrofa PE=1 SV=1		70	LGEHNIDVLEGNEQFINAAKIITHPNFNGNTLDNDIMLIK	LGEHNIDVLEGNEQFINAAK[AAR]IITHPNFNGN[Dea]TLDNDIMLIK	5	b	3	32	20.89	sp|P00761|TRYP_PIG		FALSE	2332.62	1	FALSE	2		Delta:H(4)C(2),Deamidated
901.662	1334.33	20.89	Trypsin OS=Sus scrofa PE=1 SV=1		60	LGEHNIDVLEGNEQFINAAKIITHPNFNGNTLDNDIMLIK	LGEHNIDVLEGNEQFINAAK[AAR]IITHPNFNGN[Dea]TLDNDIMLIK	5	b	3	36	20.89	sp|P00761|TRYP_PIG		FALSE	2332.62	1	FALSE	2		Delta:H(4)C(2),Deamidated
901.662	1347.68	20.89	Trypsin OS=Sus scrofa PE=1 SV=1		51	LGEHNIDVLEGNEQFINAAKIITHPNFNGNTLDNDIMLIK	LGEHNIDVLEGNEQFINAAK[AAR]IITHPNFNGN[Dea]TLDNDIMLIK	5	y	1	12	20.89	sp|P00761|TRYP_PIG		FALSE	2332.62	1	FALSE	2		Delta:H(4)C(2),Deamidated
901.662	1548.73	20.89	Trypsin OS=Sus scrofa PE=1 SV=1		50	LGEHNIDVLEGNEQFINAAKIITHPNFNGNTLDNDIMLIK	LGEHNIDVLEGNEQFINAAK[AAR]IITHPNFNGN[Dea]TLDNDIMLIK	5	b	1	14	20.89	sp|P00761|TRYP_PIG		FALSE	2332.62	1	FALSE	2		Delta:H(4)C(2),Deamidated
901.662	997.484	20.89	Trypsin OS=Sus scrofa PE=1 SV=1		35.43	LGEHNIDVLEGNEQFINAAKIITHPNFNGNTLDNDIMLIK	LGEHNIDVLEGNEQFINAAK[AAR]IITHPNFNGN[Dea]TLDNDIMLIK	5	b	2	18	20.89	sp|P00761|TRYP_PIG		FALSE	2332.62	1	FALSE	2		Delta:H(4)C(2),Deamidated
901.662	1478.78	20.89	Trypsin OS=Sus scrofa PE=1 SV=1		30	LGEHNIDVLEGNEQFINAAKIITHPNFNGNTLDNDIMLIK	LGEHNIDVLEGNEQFINAAK[AAR]IITHPNFNGN[Dea]TLDNDIMLIK	5	y	2	26	20.89	sp|P00761|TRYP_PIG		FALSE	2332.62	1	FALSE	2		Delta:H(4)C(2),Deamidated
901.662	1296.63	20.89	Trypsin OS=Sus scrofa PE=1 SV=1		20.84	LGEHNIDVLEGNEQFINAAKIITHPNFNGNTLDNDIMLIK	LGEHNIDVLEGNEQFINAAK[AAR]IITHPNFNGN[Dea]TLDNDIMLIK	5	b	3	35	20.89	sp|P00761|TRYP_PIG		FALSE	2332.62	1	FALSE	2		Delta:H(4)C(2),Deamidated
901.662	1072.21	20.89	Trypsin OS=Sus scrofa PE=1 SV=1		14.62	LGEHNIDVLEGNEQFINAAKIITHPNFNGNTLDNDIMLIK	LGEHNIDVLEGNEQFINAAK[AAR]IITHPNFNGN[Dea]TLDNDIMLIK	5	b	3	29	20.89	sp|P00761|TRYP_PIG		FALSE	2332.62	1	FALSE	2		Delta:H(4)C(2),Deamidated
711.357	133.061	18.48	Trypsin OS=Sus scrofa PE=1 SV=1		336.09	YVNWIQQTIAAN	YVN[Dea]WIQQTIAAN	2	y	1	1	18.48	sp|P00761|TRYP_PIG		FALSE	2302	1	FALSE	2		Deamidated
711.357	204.098	18.48	Trypsin OS=Sus scrofa PE=1 SV=1		231.09	YVNWIQQTIAAN	YVN[Dea]WIQQTIAAN	2	y	1	2	18.48	sp|P00761|TRYP_PIG		FALSE	2302	1	FALSE	2		Deamidated
711.357	275.135	18.48	Trypsin OS=Sus scrofa PE=1 SV=1		126	YVNWIQQTIAAN	YVN[Dea]WIQQTIAAN	2	y	1	3	18.48	sp|P00761|TRYP_PIG		FALSE	2302	1	FALSE	2		Deamidated
711.357	1218.62	18.48	Trypsin OS=Sus scrofa PE=1 SV=1		103.43	YVNWIQQTIAAN	YVN[Dea]WIQQTIAAN	2	b	1	10	18.48	sp|P00761|TRYP_PIG		FALSE	2302	1	FALSE	2		Deamidated
711.357	378.166	18.48	Trypsin OS=Sus scrofa PE=1 SV=1		84.1	YVNWIQQTIAAN	YVN[Dea]WIQQTIAAN	2	b	1	3	18.48	sp|P00761|TRYP_PIG		FALSE	2302	1	FALSE	2		Deamidated
711.357	745.384	18.48	Trypsin OS=Sus scrofa PE=1 SV=1		67.74	YVNWIQQTIAAN	YVN[Dea]WIQQTIAAN	2	y	1	7	18.48	sp|P00761|TRYP_PIG		FALSE	2302	1	FALSE	2		Deamidated
711.357	677.329	18.48	Trypsin OS=Sus scrofa PE=1 SV=1		64.23	YVNWIQQTIAAN	YVN[Dea]WIQQTIAAN	2	b	1	5	18.48	sp|P00761|TRYP_PIG		FALSE	2302	1	FALSE	2		Deamidated
711.357	564.245	18.48	Trypsin OS=Sus scrofa PE=1 SV=1		63.09	YVNWIQQTIAAN	YVN[Dea]WIQQTIAAN	2	b	1	4	18.48	sp|P00761|TRYP_PIG		FALSE	2302	1	FALSE	2		Deamidated
711.357	933.446	18.48	Trypsin OS=Sus scrofa PE=1 SV=1		42	YVNWIQQTIAAN	YVN[Dea]WIQQTIAAN	2	b	1	7	18.48	sp|P00761|TRYP_PIG		FALSE	2302	1	FALSE	2		Deamidated
711.357	1034.49	18.48	Trypsin OS=Sus scrofa PE=1 SV=1		42	YVNWIQQTIAAN	YVN[Dea]WIQQTIAAN	2	b	1	8	18.48	sp|P00761|TRYP_PIG		FALSE	2302	1	FALSE	2		Deamidated
762.06	961.502	18.35	Trypsin OS=Sus scrofa PE=1 SV=1		4952.12	IITHPNFNGNTLDNDIMLIK	IITHPNFN[Dea]GNTLDNDIMLIK	3	y	1	8	18.35	sp|P00761|TRYP_PIG		FALSE	2291.63	1	FALSE	2		Deamidated
762.06	1074.59	18.35	Trypsin OS=Sus scrofa PE=1 SV=1		1592.39	IITHPNFNGNTLDNDIMLIK	IITHPNFN[Dea]GNTLDNDIMLIK	3	y	1	9	18.35	sp|P00761|TRYP_PIG		FALSE	2291.63	1	FALSE	2		Deamidated
762.06	762.06	18.35	Trypsin OS=Sus scrofa PE=1 SV=1		1555.06	IITHPNFNGNTLDNDIMLIK	IITHPNFN[Dea]GNTLDNDIMLIK	3	y	3	20	18.35	sp|P00761|TRYP_PIG		FALSE	2291.63	1	FALSE	2		Deamidated
762.06	846.475	18.35	Trypsin OS=Sus scrofa PE=1 SV=1		1244.2	IITHPNFNGNTLDNDIMLIK	IITHPNFN[Dea]GNTLDNDIMLIK	3	y	1	7	18.35	sp|P00761|TRYP_PIG		FALSE	2291.63	1	FALSE	2		Deamidated
762.06	605.796	18.35	Trypsin OS=Sus scrofa PE=1 SV=1		1176	IITHPNFNGNTLDNDIMLIK	IITHPNFN[Dea]GNTLDNDIMLIK	3	b	2	11	18.35	sp|P00761|TRYP_PIG		FALSE	2291.63	1	FALSE	2		Deamidated
762.06	756.056	18.35	Trypsin OS=Sus scrofa PE=1 SV=1		1157.83	IITHPNFNGNTLDNDIMLIK	IITHPNFN[Dea]GNTLDNDIMLIK	3	b	3	20	18.35	sp|P00761|TRYP_PIG		FALSE	2291.63	1	FALSE	2		Deamidated
762.06	1109.54	18.35	Trypsin OS=Sus scrofa PE=1 SV=1		1064.38	IITHPNFNGNTLDNDIMLIK	IITHPNFN[Dea]GNTLDNDIMLIK	3	b	1	10	18.35	sp|P00761|TRYP_PIG		FALSE	2291.63	1	FALSE	2		Deamidated
762.06	147.113	18.35	Trypsin OS=Sus scrofa PE=1 SV=1		926.48	IITHPNFNGNTLDNDIMLIK	IITHPNFN[Dea]GNTLDNDIMLIK	3	y	1	1	18.35	sp|P00761|TRYP_PIG		FALSE	2291.63	1	FALSE	2		Deamidated
762.06	504.321	18.35	Trypsin OS=Sus scrofa PE=1 SV=1		873.31	IITHPNFNGNTLDNDIMLIK	IITHPNFN[Dea]GNTLDNDIMLIK	3	y	1	4	18.35	sp|P00761|TRYP_PIG		FALSE	2291.63	1	FALSE	2		Deamidated
762.06	1210.59	18.35	Trypsin OS=Sus scrofa PE=1 SV=1		811.18	IITHPNFNGNTLDNDIMLIK	IITHPNFN[Dea]GNTLDNDIMLIK	3	b	1	11	18.35	sp|P00761|TRYP_PIG		FALSE	2291.63	1	FALSE	2		Deamidated
762.06	995.495	18.35	Trypsin OS=Sus scrofa PE=1 SV=1		800.1	IITHPNFNGNTLDNDIMLIK	IITHPNFN[Dea]GNTLDNDIMLIK	3	b	1	9	18.35	sp|P00761|TRYP_PIG		FALSE	2291.63	1	FALSE	2		Deamidated
762.06	823.446	18.35	Trypsin OS=Sus scrofa PE=1 SV=1		771.13	IITHPNFNGNTLDNDIMLIK	IITHPNFN[Dea]GNTLDNDIMLIK	3	b	1	7	18.35	sp|P00761|TRYP_PIG		FALSE	2291.63	1	FALSE	2		Deamidated
762.06	260.197	18.35	Trypsin OS=Sus scrofa PE=1 SV=1		688.16	IITHPNFNGNTLDNDIMLIK	IITHPNFN[Dea]GNTLDNDIMLIK	3	y	1	2	18.35	sp|P00761|TRYP_PIG		FALSE	2291.63	1	FALSE	2		Deamidated
762.06	373.281	18.35	Trypsin OS=Sus scrofa PE=1 SV=1		645.06	IITHPNFNGNTLDNDIMLIK	IITHPNFN[Dea]GNTLDNDIMLIK	3	y	1	3	18.35	sp|P00761|TRYP_PIG		FALSE	2291.63	1	FALSE	2		Deamidated
762.06	465.282	18.35	Trypsin OS=Sus scrofa PE=1 SV=1		591.73	IITHPNFNGNTLDNDIMLIK	IITHPNFN[Dea]GNTLDNDIMLIK	3	b	1	4	18.35	sp|P00761|TRYP_PIG		FALSE	2291.63	1	FALSE	2		Deamidated
762.06	617.405	18.35	Trypsin OS=Sus scrofa PE=1 SV=1		535.73	IITHPNFNGNTLDNDIMLIK	IITHPNFN[Dea]GNTLDNDIMLIK	3	y	1	5	18.35	sp|P00761|TRYP_PIG		FALSE	2291.63	1	FALSE	2		Deamidated
762.06	938.473	18.35	Trypsin OS=Sus scrofa PE=1 SV=1		460.71	IITHPNFNGNTLDNDIMLIK	IITHPNFN[Dea]GNTLDNDIMLIK	3	b	1	8	18.35	sp|P00761|TRYP_PIG		FALSE	2291.63	1	FALSE	2		Deamidated
762.06	732.432	18.35	Trypsin OS=Sus scrofa PE=1 SV=1		412.06	IITHPNFNGNTLDNDIMLIK	IITHPNFN[Dea]GNTLDNDIMLIK	3	y	1	6	18.35	sp|P00761|TRYP_PIG		FALSE	2291.63	1	FALSE	2		Deamidated
762.06	227.175	18.35	Trypsin OS=Sus scrofa PE=1 SV=1		389.45	IITHPNFNGNTLDNDIMLIK	IITHPNFN[Dea]GNTLDNDIMLIK	3	b	1	2	18.35	sp|P00761|TRYP_PIG		FALSE	2291.63	1	FALSE	2		Deamidated
762.06	110.079	18.35	Trypsin OS=Sus scrofa PE=1 SV=1		366.11	IITHPNFNGNTLDNDIMLIK	IITHPNFN[Dea]GNTLDNDIMLIK	3	b	3	3	18.35	sp|P00761|TRYP_PIG		FALSE	2291.63	1	FALSE	2		Deamidated
762.06	187.144	18.35	Trypsin OS=Sus scrofa PE=1 SV=1		305.96	IITHPNFNGNTLDNDIMLIK	IITHPNFN[Dea]GNTLDNDIMLIK	3	y	2	3	18.35	sp|P00761|TRYP_PIG		FALSE	2291.63	1	FALSE	2		Deamidated
762.06	1175.63	18.35	Trypsin OS=Sus scrofa PE=1 SV=1		282.07	IITHPNFNGNTLDNDIMLIK	IITHPNFN[Dea]GNTLDNDIMLIK	3	y	1	10	18.35	sp|P00761|TRYP_PIG		FALSE	2291.63	1	FALSE	2		Deamidated
762.06	555.272	18.35	Trypsin OS=Sus scrofa PE=1 SV=1		273.79	IITHPNFNGNTLDNDIMLIK	IITHPNFN[Dea]GNTLDNDIMLIK	3	b	2	10	18.35	sp|P00761|TRYP_PIG		FALSE	2291.63	1	FALSE	2		Deamidated
762.06	676.378	18.35	Trypsin OS=Sus scrofa PE=1 SV=1		270.55	IITHPNFNGNTLDNDIMLIK	IITHPNFN[Dea]GNTLDNDIMLIK	3	b	1	6	18.35	sp|P00761|TRYP_PIG		FALSE	2291.63	1	FALSE	2		Deamidated
762.06	719.852	18.35	Trypsin OS=Sus scrofa PE=1 SV=1		232.22	IITHPNFNGNTLDNDIMLIK	IITHPNFN[Dea]GNTLDNDIMLIK	3	b	2	13	18.35	sp|P00761|TRYP_PIG		FALSE	2291.63	1	FALSE	2		Deamidated
762.06	956.449	18.35	Trypsin OS=Sus scrofa PE=1 SV=1		231.03	IITHPNFNGNTLDNDIMLIK	IITHPNFN[Dea]GNTLDNDIMLIK	3	b	2	17	18.35	sp|P00761|TRYP_PIG		FALSE	2291.63	1	FALSE	2		Deamidated
762.06	662.338	18.35	Trypsin OS=Sus scrofa PE=1 SV=1		219.48	IITHPNFNGNTLDNDIMLIK	IITHPNFN[Dea]GNTLDNDIMLIK	3	b	2	12	18.35	sp|P00761|TRYP_PIG		FALSE	2291.63	1	FALSE	2		Deamidated
762.06	588.321	18.35	Trypsin OS=Sus scrofa PE=1 SV=1		217.38	IITHPNFNGNTLDNDIMLIK	IITHPNFN[Dea]GNTLDNDIMLIK	3	y	2	10	18.35	sp|P00761|TRYP_PIG		FALSE	2291.63	1	FALSE	2		Deamidated
762.06	834.387	18.35	Trypsin OS=Sus scrofa PE=1 SV=1		186.58	IITHPNFNGNTLDNDIMLIK	IITHPNFN[Dea]GNTLDNDIMLIK	3	b	2	15	18.35	sp|P00761|TRYP_PIG		FALSE	2291.63	1	FALSE	2		Deamidated
762.06	1012.99	18.35	Trypsin OS=Sus scrofa PE=1 SV=1		182.85	IITHPNFNGNTLDNDIMLIK	IITHPNFN[Dea]GNTLDNDIMLIK	3	b	2	18	18.35	sp|P00761|TRYP_PIG		FALSE	2291.63	1	FALSE	2		Deamidated
762.06	890.929	18.35	Trypsin OS=Sus scrofa PE=1 SV=1		168.03	IITHPNFNGNTLDNDIMLIK	IITHPNFN[Dea]GNTLDNDIMLIK	3	b	2	16	18.35	sp|P00761|TRYP_PIG		FALSE	2291.63	1	FALSE	2		Deamidated
762.06	1029.5	18.35	Trypsin OS=Sus scrofa PE=1 SV=1		163.48	IITHPNFNGNTLDNDIMLIK	IITHPNFN[Dea]GNTLDNDIMLIK	3	y	2	18	18.35	sp|P00761|TRYP_PIG		FALSE	2291.63	1	FALSE	2		Deamidated
762.06	1069.53	18.35	Trypsin OS=Sus scrofa PE=1 SV=1		159.34	IITHPNFNGNTLDNDIMLIK	IITHPNFN[Dea]GNTLDNDIMLIK	3	b	2	19	18.35	sp|P00761|TRYP_PIG		FALSE	2291.63	1	FALSE	2		Deamidated
762.06	537.797	18.35	Trypsin OS=Sus scrofa PE=1 SV=1		156.86	IITHPNFNGNTLDNDIMLIK	IITHPNFN[Dea]GNTLDNDIMLIK	3	y	2	9	18.35	sp|P00761|TRYP_PIG		FALSE	2291.63	1	FALSE	2		Deamidated
762.06	910.448	18.35	Trypsin OS=Sus scrofa PE=1 SV=1		133	IITHPNFNGNTLDNDIMLIK	IITHPNFN[Dea]GNTLDNDIMLIK	3	y	2	16	18.35	sp|P00761|TRYP_PIG		FALSE	2291.63	1	FALSE	2		Deamidated
762.06	74.06	18.35	Trypsin OS=Sus scrofa PE=1 SV=1		91	IITHPNFNGNTLDNDIMLIK	IITHPNFN[Dea]GNTLDNDIMLIK	3	y	2	1	18.35	sp|P00761|TRYP_PIG		FALSE	2291.63	1	FALSE	2		Deamidated
762.06	188.116	18.35	Trypsin OS=Sus scrofa PE=1 SV=1		84.38	IITHPNFNGNTLDNDIMLIK	IITHPNFN[Dea]GNTLDNDIMLIK	3	b	3	5	18.35	sp|P00761|TRYP_PIG		FALSE	2291.63	1	FALSE	2		Deamidated
762.06	498.251	18.35	Trypsin OS=Sus scrofa PE=1 SV=1		81.22	IITHPNFNGNTLDNDIMLIK	IITHPNFN[Dea]GNTLDNDIMLIK	3	b	2	9	18.35	sp|P00761|TRYP_PIG		FALSE	2291.63	1	FALSE	2		Deamidated
762.06	328.223	18.35	Trypsin OS=Sus scrofa PE=1 SV=1		77	IITHPNFNGNTLDNDIMLIK	IITHPNFN[Dea]GNTLDNDIMLIK	3	b	1	3	18.35	sp|P00761|TRYP_PIG		FALSE	2291.63	1	FALSE	2		Deamidated
762.06	481.255	18.35	Trypsin OS=Sus scrofa PE=1 SV=1		70.38	IITHPNFNGNTLDNDIMLIK	IITHPNFN[Dea]GNTLDNDIMLIK	3	y	2	8	18.35	sp|P00761|TRYP_PIG		FALSE	2291.63	1	FALSE	2		Deamidated
762.06	412.227	18.35	Trypsin OS=Sus scrofa PE=1 SV=1		56.41	IITHPNFNGNTLDNDIMLIK	IITHPNFN[Dea]GNTLDNDIMLIK	3	b	2	7	18.35	sp|P00761|TRYP_PIG		FALSE	2291.63	1	FALSE	2		Deamidated
762.06	1289.68	18.35	Trypsin OS=Sus scrofa PE=1 SV=1		56.38	IITHPNFNGNTLDNDIMLIK	IITHPNFN[Dea]GNTLDNDIMLIK	3	y	1	11	18.35	sp|P00761|TRYP_PIG		FALSE	2291.63	1	FALSE	2		Deamidated
762.06	1323.67	18.35	Trypsin OS=Sus scrofa PE=1 SV=1		56.03	IITHPNFNGNTLDNDIMLIK	IITHPNFN[Dea]GNTLDNDIMLIK	3	b	1	12	18.35	sp|P00761|TRYP_PIG		FALSE	2291.63	1	FALSE	2		Deamidated
762.06	776.873	18.35	Trypsin OS=Sus scrofa PE=1 SV=1		56	IITHPNFNGNTLDNDIMLIK	IITHPNFN[Dea]GNTLDNDIMLIK	3	b	2	14	18.35	sp|P00761|TRYP_PIG		FALSE	2291.63	1	FALSE	2		Deamidated
762.06	1346.7	18.35	Trypsin OS=Sus scrofa PE=1 SV=1		49.03	IITHPNFNGNTLDNDIMLIK	IITHPNFN[Dea]GNTLDNDIMLIK	3	y	1	12	18.35	sp|P00761|TRYP_PIG		FALSE	2291.63	1	FALSE	2		Deamidated
762.06	1438.7	18.35	Trypsin OS=Sus scrofa PE=1 SV=1		49	IITHPNFNGNTLDNDIMLIK	IITHPNFN[Dea]GNTLDNDIMLIK	3	b	1	13	18.35	sp|P00761|TRYP_PIG		FALSE	2291.63	1	FALSE	2		Deamidated
762.06	1461.73	18.35	Trypsin OS=Sus scrofa PE=1 SV=1		21	IITHPNFNGNTLDNDIMLIK	IITHPNFN[Dea]GNTLDNDIMLIK	3	y	1	13	18.35	sp|P00761|TRYP_PIG		FALSE	2291.63	1	FALSE	2		Deamidated
434.766	672.404	14.72	Trypsin OS=Sus scrofa PE=1 SV=1		3505.95	VATVSLPR	[AAS]-VATVSLPR	2	y	1	6	14.72	sp|P00761|TRYP_PIG		FALSE	2181.43	0.9999	FALSE	2		Terminal Delta:H(2)C(2)	AAS
434.766	472.288	14.72	Trypsin OS=Sus scrofa PE=1 SV=1		1693.34	VATVSLPR	[AAS]-VATVSLPR	2	y	1	4	14.72	sp|P00761|TRYP_PIG		FALSE	2181.43	0.9999	FALSE	2		Terminal Delta:H(2)C(2)	AAS
434.766	571.356	14.72	Trypsin OS=Sus scrofa PE=1 SV=1		1593.35	VATVSLPR	[AAS]-VATVSLPR	2	y	1	5	14.72	sp|P00761|TRYP_PIG		FALSE	2181.43	0.9999	FALSE	2		Terminal Delta:H(2)C(2)	AAS
434.766	197.128	14.72	Trypsin OS=Sus scrofa PE=1 SV=1		1531.1	VATVSLPR	[AAS]-VATVSLPR	2	b	1	2	14.72	sp|P00761|TRYP_PIG		FALSE	2181.43	0.9999	FALSE	2		Terminal Delta:H(2)C(2)	AAS
434.766	272.172	14.72	Trypsin OS=Sus scrofa PE=1 SV=1		548.82	VATVSLPR	[AAS]-VATVSLPR	2	y	1	2	14.72	sp|P00761|TRYP_PIG		FALSE	2181.43	0.9999	FALSE	2		Terminal Delta:H(2)C(2)	AAS
434.766	175.119	14.72	Trypsin OS=Sus scrofa PE=1 SV=1		406	VATVSLPR	[AAS]-VATVSLPR	2	y	1	1	14.72	sp|P00761|TRYP_PIG		FALSE	2181.43	0.9999	FALSE	2		Terminal Delta:H(2)C(2)	AAS
434.766	298.176	14.72	Trypsin OS=Sus scrofa PE=1 SV=1		401.79	VATVSLPR	[AAS]-VATVSLPR	2	b	1	3	14.72	sp|P00761|TRYP_PIG		FALSE	2181.43	0.9999	FALSE	2		Terminal Delta:H(2)C(2)	AAS
434.766	425.761	14.72	Trypsin OS=Sus scrofa PE=1 SV=1		357	VATVSLPR	[AAS]-VATVSLPR	2	b	2	8	14.72	sp|P00761|TRYP_PIG		FALSE	2181.43	0.9999	FALSE	2		Terminal Delta:H(2)C(2)	AAS
434.766	385.256	14.72	Trypsin OS=Sus scrofa PE=1 SV=1		323.48	VATVSLPR	[AAS]-VATVSLPR	2	y	1	3	14.72	sp|P00761|TRYP_PIG		FALSE	2181.43	0.9999	FALSE	2		Terminal Delta:H(2)C(2)	AAS
434.766	199.126	14.72	Trypsin OS=Sus scrofa PE=1 SV=1		245.41	VATVSLPR	[AAS]-VATVSLPR	2	b	2	4	14.72	sp|P00761|TRYP_PIG		FALSE	2181.43	0.9999	FALSE	2		Terminal Delta:H(2)C(2)	AAS
434.766	743.441	14.72	Trypsin OS=Sus scrofa PE=1 SV=1		178.81	VATVSLPR	[AAS]-VATVSLPR	2	y	1	7	14.72	sp|P00761|TRYP_PIG		FALSE	2181.43	0.9999	FALSE	2		Terminal Delta:H(2)C(2)	AAS
434.766	434.766	14.72	Trypsin OS=Sus scrofa PE=1 SV=1		100.07	VATVSLPR	[AAS]-VATVSLPR	2	y	2	8	14.72	sp|P00761|TRYP_PIG		FALSE	2181.43	0.9999	FALSE	2		Terminal Delta:H(2)C(2)	AAS
927.146	779.935	21.19	Trypsin OS=Sus scrofa PE=1 SV=1		3121.38	LGEHNIDVLEGNEQFINAAKIITHPNFNGNTLDNDIMLIKLSSPATLNSR	LGEHNIDVLEGNEQFINAAK[AAR]IITHPNFNGNTLDNDIMLIK[Frm]LSSPATLNSR	6	y	2	14	21.19	sp|P00761|TRYP_PIG		FALSE	2121.49	1	FALSE	2		Delta:H(4)C(2),Formyl
927.146	878.437	21.19	Trypsin OS=Sus scrofa PE=1 SV=1		2823.22	LGEHNIDVLEGNEQFINAAKIITHPNFNGNTLDNDIMLIKLSSPATLNSR	LGEHNIDVLEGNEQFINAAK[AAR]IITHPNFNGNTLDNDIMLIK[Frm]LSSPATLNSR	6	b	1	8	21.19	sp|P00761|TRYP_PIG		FALSE	2121.49	1	FALSE	2		Delta:H(4)C(2),Formyl
927.146	1008.53	21.19	Trypsin OS=Sus scrofa PE=1 SV=1		2023.69	LGEHNIDVLEGNEQFINAAKIITHPNFNGNTLDNDIMLIKLSSPATLNSR	LGEHNIDVLEGNEQFINAAK[AAR]IITHPNFNGNTLDNDIMLIK[Frm]LSSPATLNSR	6	y	2	18	21.19	sp|P00761|TRYP_PIG		FALSE	2121.49	1	FALSE	2		Delta:H(4)C(2),Formyl
927.146	758.416	21.19	Trypsin OS=Sus scrofa PE=1 SV=1		1752.47	LGEHNIDVLEGNEQFINAAKIITHPNFNGNTLDNDIMLIKLSSPATLNSR	LGEHNIDVLEGNEQFINAAK[AAR]IITHPNFNGNTLDNDIMLIK[Frm]LSSPATLNSR	6	y	1	7	21.19	sp|P00761|TRYP_PIG		FALSE	2121.49	1	FALSE	2		Delta:H(4)C(2),Formyl
927.146	836.477	21.19	Trypsin OS=Sus scrofa PE=1 SV=1		1261.79	LGEHNIDVLEGNEQFINAAKIITHPNFNGNTLDNDIMLIKLSSPATLNSR	LGEHNIDVLEGNEQFINAAK[AAR]IITHPNFNGNTLDNDIMLIK[Frm]LSSPATLNSR	6	y	2	15	21.19	sp|P00761|TRYP_PIG		FALSE	2121.49	1	FALSE	2		Delta:H(4)C(2),Formyl
927.146	932.48	21.19	Trypsin OS=Sus scrofa PE=1 SV=1		1160.05	LGEHNIDVLEGNEQFINAAKIITHPNFNGNTLDNDIMLIKLSSPATLNSR	LGEHNIDVLEGNEQFINAAK[AAR]IITHPNFNGNTLDNDIMLIK[Frm]LSSPATLNSR	6	y	1	9	21.19	sp|P00761|TRYP_PIG		FALSE	2121.49	1	FALSE	2		Delta:H(4)C(2),Formyl
927.146	927.146	21.19	Trypsin OS=Sus scrofa PE=1 SV=1		1150.02	LGEHNIDVLEGNEQFINAAKIITHPNFNGNTLDNDIMLIKLSSPATLNSR	LGEHNIDVLEGNEQFINAAK[AAR]IITHPNFNGNTLDNDIMLIK[Frm]LSSPATLNSR	6	y	6	50	21.19	sp|P00761|TRYP_PIG		FALSE	2121.49	1	FALSE	2		Delta:H(4)C(2),Formyl
927.146	714.414	21.19	Trypsin OS=Sus scrofa PE=1 SV=1		1097.76	LGEHNIDVLEGNEQFINAAKIITHPNFNGNTLDNDIMLIKLSSPATLNSR	LGEHNIDVLEGNEQFINAAK[AAR]IITHPNFNGNTLDNDIMLIK[Frm]LSSPATLNSR	6	y	2	13	21.19	sp|P00761|TRYP_PIG		FALSE	2121.49	1	FALSE	2		Delta:H(4)C(2),Formyl
927.146	779.368	21.19	Trypsin OS=Sus scrofa PE=1 SV=1		1093.8	LGEHNIDVLEGNEQFINAAKIITHPNFNGNTLDNDIMLIKLSSPATLNSR	LGEHNIDVLEGNEQFINAAK[AAR]IITHPNFNGNTLDNDIMLIK[Frm]LSSPATLNSR	6	b	1	7	21.19	sp|P00761|TRYP_PIG		FALSE	2121.49	1	FALSE	2		Delta:H(4)C(2),Formyl
927.146	1045.56	21.19	Trypsin OS=Sus scrofa PE=1 SV=1		1030.67	LGEHNIDVLEGNEQFINAAKIITHPNFNGNTLDNDIMLIKLSSPATLNSR	LGEHNIDVLEGNEQFINAAK[AAR]IITHPNFNGNTLDNDIMLIK[Frm]LSSPATLNSR	6	y	1	10	21.19	sp|P00761|TRYP_PIG		FALSE	2121.49	1	FALSE	2		Delta:H(4)C(2),Formyl
927.146	991.521	21.19	Trypsin OS=Sus scrofa PE=1 SV=1		944.47	LGEHNIDVLEGNEQFINAAKIITHPNFNGNTLDNDIMLIKLSSPATLNSR	LGEHNIDVLEGNEQFINAAK[AAR]IITHPNFNGNTLDNDIMLIK[Frm]LSSPATLNSR	6	b	1	9	21.19	sp|P00761|TRYP_PIG		FALSE	2121.49	1	FALSE	2		Delta:H(4)C(2),Formyl
927.146	951.012	21.19	Trypsin OS=Sus scrofa PE=1 SV=1		836.92	LGEHNIDVLEGNEQFINAAKIITHPNFNGNTLDNDIMLIKLSSPATLNSR	LGEHNIDVLEGNEQFINAAK[AAR]IITHPNFNGNTLDNDIMLIK[Frm]LSSPATLNSR	6	y	2	17	21.19	sp|P00761|TRYP_PIG		FALSE	2121.49	1	FALSE	2		Delta:H(4)C(2),Formyl
927.146	845.448	21.19	Trypsin OS=Sus scrofa PE=1 SV=1		756.92	LGEHNIDVLEGNEQFINAAKIITHPNFNGNTLDNDIMLIKLSSPATLNSR	LGEHNIDVLEGNEQFINAAK[AAR]IITHPNFNGNTLDNDIMLIK[Frm]LSSPATLNSR	6	y	1	8	21.19	sp|P00761|TRYP_PIG		FALSE	2121.49	1	FALSE	2		Delta:H(4)C(2),Formyl
927.146	551.257	21.19	Trypsin OS=Sus scrofa PE=1 SV=1		750.66	LGEHNIDVLEGNEQFINAAKIITHPNFNGNTLDNDIMLIKLSSPATLNSR	LGEHNIDVLEGNEQFINAAK[AAR]IITHPNFNGNTLDNDIMLIK[Frm]LSSPATLNSR	6	b	1	5	21.19	sp|P00761|TRYP_PIG		FALSE	2121.49	1	FALSE	2		Delta:H(4)C(2),Formyl
927.146	379.711	21.19	Trypsin OS=Sus scrofa PE=1 SV=1		667.18	LGEHNIDVLEGNEQFINAAKIITHPNFNGNTLDNDIMLIKLSSPATLNSR	LGEHNIDVLEGNEQFINAAK[AAR]IITHPNFNGNTLDNDIMLIK[Frm]LSSPATLNSR	6	y	2	7	21.19	sp|P00761|TRYP_PIG		FALSE	2121.49	1	FALSE	2		Delta:H(4)C(2),Formyl
927.146	1201.65	21.19	Trypsin OS=Sus scrofa PE=1 SV=1		649.2	LGEHNIDVLEGNEQFINAAKIITHPNFNGNTLDNDIMLIKLSSPATLNSR	LGEHNIDVLEGNEQFINAAK[AAR]IITHPNFNGNTLDNDIMLIK[Frm]LSSPATLNSR	6	y	1	11	21.19	sp|P00761|TRYP_PIG		FALSE	2121.49	1	FALSE	2		Delta:H(4)C(2),Formyl
927.146	664.341	21.19	Trypsin OS=Sus scrofa PE=1 SV=1		594.48	LGEHNIDVLEGNEQFINAAKIITHPNFNGNTLDNDIMLIKLSSPATLNSR	LGEHNIDVLEGNEQFINAAK[AAR]IITHPNFNGNTLDNDIMLIK[Frm]LSSPATLNSR	6	b	1	6	21.19	sp|P00761|TRYP_PIG		FALSE	2121.49	1	FALSE	2		Delta:H(4)C(2),Formyl
927.146	893.99	21.19	Trypsin OS=Sus scrofa PE=1 SV=1		583.02	LGEHNIDVLEGNEQFINAAKIITHPNFNGNTLDNDIMLIKLSSPATLNSR	LGEHNIDVLEGNEQFINAAK[AAR]IITHPNFNGNTLDNDIMLIK[Frm]LSSPATLNSR	6	y	2	16	21.19	sp|P00761|TRYP_PIG		FALSE	2121.49	1	FALSE	2		Delta:H(4)C(2),Formyl
927.146	924.144	21.19	Trypsin OS=Sus scrofa PE=1 SV=1		573.96	LGEHNIDVLEGNEQFINAAKIITHPNFNGNTLDNDIMLIKLSSPATLNSR	LGEHNIDVLEGNEQFINAAK[AAR]IITHPNFNGNTLDNDIMLIK[Frm]LSSPATLNSR	6	b	6	50	21.19	sp|P00761|TRYP_PIG		FALSE	2121.49	1	FALSE	2		Delta:H(4)C(2),Formyl
927.146	1143.91	21.19	Trypsin OS=Sus scrofa PE=1 SV=1		566.2	LGEHNIDVLEGNEQFINAAKIITHPNFNGNTLDNDIMLIKLSSPATLNSR	LGEHNIDVLEGNEQFINAAK[AAR]IITHPNFNGNTLDNDIMLIK[Frm]LSSPATLNSR	6	b	3	31	21.19	sp|P00761|TRYP_PIG		FALSE	2121.49	1	FALSE	2		Delta:H(4)C(2),Formyl
927.146	1296.42	21.19	Trypsin OS=Sus scrofa PE=1 SV=1		510.42	LGEHNIDVLEGNEQFINAAKIITHPNFNGNTLDNDIMLIKLSSPATLNSR	LGEHNIDVLEGNEQFINAAK[AAR]IITHPNFNGNTLDNDIMLIK[Frm]LSSPATLNSR	6	b	4	47	21.19	sp|P00761|TRYP_PIG		FALSE	2121.49	1	FALSE	2		Delta:H(4)C(2),Formyl
927.146	780.908	21.19	Trypsin OS=Sus scrofa PE=1 SV=1		492.14	LGEHNIDVLEGNEQFINAAKIITHPNFNGNTLDNDIMLIKLSSPATLNSR	LGEHNIDVLEGNEQFINAAK[AAR]IITHPNFNGNTLDNDIMLIK[Frm]LSSPATLNSR	6	y	6	42	21.19	sp|P00761|TRYP_PIG		FALSE	2121.49	1	FALSE	2		Delta:H(4)C(2),Formyl
927.146	657.872	21.19	Trypsin OS=Sus scrofa PE=1 SV=1		489.88	LGEHNIDVLEGNEQFINAAKIITHPNFNGNTLDNDIMLIKLSSPATLNSR	LGEHNIDVLEGNEQFINAAK[AAR]IITHPNFNGNTLDNDIMLIK[Frm]LSSPATLNSR	6	y	2	12	21.19	sp|P00761|TRYP_PIG		FALSE	2121.49	1	FALSE	2		Delta:H(4)C(2),Formyl
927.146	590.326	21.19	Trypsin OS=Sus scrofa PE=1 SV=1		470.51	LGEHNIDVLEGNEQFINAAKIITHPNFNGNTLDNDIMLIKLSSPATLNSR	LGEHNIDVLEGNEQFINAAK[AAR]IITHPNFNGNTLDNDIMLIK[Frm]LSSPATLNSR	6	y	1	5	21.19	sp|P00761|TRYP_PIG		FALSE	2121.49	1	FALSE	2		Delta:H(4)C(2),Formyl
927.146	1120.56	21.19	Trypsin OS=Sus scrofa PE=1 SV=1		463.93	LGEHNIDVLEGNEQFINAAKIITHPNFNGNTLDNDIMLIKLSSPATLNSR	LGEHNIDVLEGNEQFINAAK[AAR]IITHPNFNGNTLDNDIMLIK[Frm]LSSPATLNSR	6	b	1	10	21.19	sp|P00761|TRYP_PIG		FALSE	2121.49	1	FALSE	2		Delta:H(4)C(2),Formyl
927.146	1201.12	21.19	Trypsin OS=Sus scrofa PE=1 SV=1		418.23	LGEHNIDVLEGNEQFINAAKIITHPNFNGNTLDNDIMLIKLSSPATLNSR	LGEHNIDVLEGNEQFINAAK[AAR]IITHPNFNGNTLDNDIMLIK[Frm]LSSPATLNSR	6	y	2	22	21.19	sp|P00761|TRYP_PIG		FALSE	2121.49	1	FALSE	2		Delta:H(4)C(2),Formyl
927.146	601.33	21.19	Trypsin OS=Sus scrofa PE=1 SV=1		405.4	LGEHNIDVLEGNEQFINAAKIITHPNFNGNTLDNDIMLIKLSSPATLNSR	LGEHNIDVLEGNEQFINAAK[AAR]IITHPNFNGNTLDNDIMLIK[Frm]LSSPATLNSR	6	y	2	11	21.19	sp|P00761|TRYP_PIG		FALSE	2121.49	1	FALSE	2		Delta:H(4)C(2),Formyl
927.146	1065.07	21.19	Trypsin OS=Sus scrofa PE=1 SV=1		343.94	LGEHNIDVLEGNEQFINAAKIITHPNFNGNTLDNDIMLIKLSSPATLNSR	LGEHNIDVLEGNEQFINAAK[AAR]IITHPNFNGNTLDNDIMLIK[Frm]LSSPATLNSR	6	y	2	19	21.19	sp|P00761|TRYP_PIG		FALSE	2121.49	1	FALSE	2		Delta:H(4)C(2),Formyl
927.146	1110.33	21.19	Trypsin OS=Sus scrofa PE=1 SV=1		343.01	LGEHNIDVLEGNEQFINAAKIITHPNFNGNTLDNDIMLIKLSSPATLNSR	LGEHNIDVLEGNEQFINAAK[AAR]IITHPNFNGNTLDNDIMLIK[Frm]LSSPATLNSR	6	y	4	40	21.19	sp|P00761|TRYP_PIG		FALSE	2121.49	1	FALSE	2		Delta:H(4)C(2),Formyl
927.146	560.785	21.19	Trypsin OS=Sus scrofa PE=1 SV=1		338.37	LGEHNIDVLEGNEQFINAAKIITHPNFNGNTLDNDIMLIKLSSPATLNSR	LGEHNIDVLEGNEQFINAAK[AAR]IITHPNFNGNTLDNDIMLIK[Frm]LSSPATLNSR	6	b	2	10	21.19	sp|P00761|TRYP_PIG		FALSE	2121.49	1	FALSE	2		Delta:H(4)C(2),Formyl
927.146	437.214	21.19	Trypsin OS=Sus scrofa PE=1 SV=1		335	LGEHNIDVLEGNEQFINAAKIITHPNFNGNTLDNDIMLIKLSSPATLNSR	LGEHNIDVLEGNEQFINAAK[AAR]IITHPNFNGNTLDNDIMLIK[Frm]LSSPATLNSR	6	b	1	4	21.19	sp|P00761|TRYP_PIG		FALSE	2121.49	1	FALSE	2		Delta:H(4)C(2),Formyl
927.146	710.839	21.19	Trypsin OS=Sus scrofa PE=1 SV=1		326.54	LGEHNIDVLEGNEQFINAAKIITHPNFNGNTLDNDIMLIKLSSPATLNSR	LGEHNIDVLEGNEQFINAAK[AAR]IITHPNFNGNTLDNDIMLIK[Frm]LSSPATLNSR	6	b	2	13	21.19	sp|P00761|TRYP_PIG		FALSE	2121.49	1	FALSE	2		Delta:H(4)C(2),Formyl
927.146	972.48	21.19	Trypsin OS=Sus scrofa PE=1 SV=1		315.18	LGEHNIDVLEGNEQFINAAKIITHPNFNGNTLDNDIMLIKLSSPATLNSR	LGEHNIDVLEGNEQFINAAK[AAR]IITHPNFNGNTLDNDIMLIK[Frm]LSSPATLNSR	6	b	4	35	21.19	sp|P00761|TRYP_PIG		FALSE	2121.49	1	FALSE	2		Delta:H(4)C(2),Formyl
927.146	345.006	21.19	Trypsin OS=Sus scrofa PE=1 SV=1		311.7	LGEHNIDVLEGNEQFINAAKIITHPNFNGNTLDNDIMLIKLSSPATLNSR	LGEHNIDVLEGNEQFINAAK[AAR]IITHPNFNGNTLDNDIMLIK[Frm]LSSPATLNSR	6	b	6	19	21.19	sp|P00761|TRYP_PIG		FALSE	2121.49	1	FALSE	2		Delta:H(4)C(2),Formyl
927.146	1111.07	21.19	Trypsin OS=Sus scrofa PE=1 SV=1		297.8	LGEHNIDVLEGNEQFINAAKIITHPNFNGNTLDNDIMLIKLSSPATLNSR	LGEHNIDVLEGNEQFINAAK[AAR]IITHPNFNGNTLDNDIMLIK[Frm]LSSPATLNSR	6	b	2	20	21.19	sp|P00761|TRYP_PIG		FALSE	2121.49	1	FALSE	2		Delta:H(4)C(2),Formyl
927.146	1177.58	21.19	Trypsin OS=Sus scrofa PE=1 SV=1		251.02	LGEHNIDVLEGNEQFINAAKIITHPNFNGNTLDNDIMLIKLSSPATLNSR	LGEHNIDVLEGNEQFINAAK[AAR]IITHPNFNGNTLDNDIMLIK[Frm]LSSPATLNSR	6	b	1	11	21.19	sp|P00761|TRYP_PIG		FALSE	2121.49	1	FALSE	2		Delta:H(4)C(2),Formyl
927.146	110.059	21.19	Trypsin OS=Sus scrofa PE=1 SV=1		243.68	LGEHNIDVLEGNEQFINAAKIITHPNFNGNTLDNDIMLIKLSSPATLNSR	LGEHNIDVLEGNEQFINAAK[AAR]IITHPNFNGNTLDNDIMLIK[Frm]LSSPATLNSR	6	b	4	4	21.19	sp|P00761|TRYP_PIG		FALSE	2121.49	1	FALSE	2		Delta:H(4)C(2),Formyl
927.146	1314.74	21.19	Trypsin OS=Sus scrofa PE=1 SV=1		242.01	LGEHNIDVLEGNEQFINAAKIITHPNFNGNTLDNDIMLIKLSSPATLNSR	LGEHNIDVLEGNEQFINAAK[AAR]IITHPNFNGNTLDNDIMLIK[Frm]LSSPATLNSR	6	y	1	12	21.19	sp|P00761|TRYP_PIG		FALSE	2121.49	1	FALSE	2		Delta:H(4)C(2),Formyl
927.146	1181.61	21.19	Trypsin OS=Sus scrofa PE=1 SV=1		241	LGEHNIDVLEGNEQFINAAKIITHPNFNGNTLDNDIMLIKLSSPATLNSR	LGEHNIDVLEGNEQFINAAK[AAR]IITHPNFNGNTLDNDIMLIK[Frm]LSSPATLNSR	6	b	3	32	21.19	sp|P00761|TRYP_PIG		FALSE	2121.49	1	FALSE	2		Delta:H(4)C(2),Formyl
927.146	666.343	21.19	Trypsin OS=Sus scrofa PE=1 SV=1		232.02	LGEHNIDVLEGNEQFINAAKIITHPNFNGNTLDNDIMLIKLSSPATLNSR	LGEHNIDVLEGNEQFINAAK[AAR]IITHPNFNGNTLDNDIMLIK[Frm]LSSPATLNSR	6	y	4	24	21.19	sp|P00761|TRYP_PIG		FALSE	2121.49	1	FALSE	2		Delta:H(4)C(2),Formyl
927.146	496.264	21.19	Trypsin OS=Sus scrofa PE=1 SV=1		231.9	LGEHNIDVLEGNEQFINAAKIITHPNFNGNTLDNDIMLIKLSSPATLNSR	LGEHNIDVLEGNEQFINAAK[AAR]IITHPNFNGNTLDNDIMLIK[Frm]LSSPATLNSR	6	b	2	9	21.19	sp|P00761|TRYP_PIG		FALSE	2121.49	1	FALSE	2		Delta:H(4)C(2),Formyl
927.146	390.188	21.19	Trypsin OS=Sus scrofa PE=1 SV=1		227.75	LGEHNIDVLEGNEQFINAAKIITHPNFNGNTLDNDIMLIKLSSPATLNSR	LGEHNIDVLEGNEQFINAAK[AAR]IITHPNFNGNTLDNDIMLIK[Frm]LSSPATLNSR	6	b	2	7	21.19	sp|P00761|TRYP_PIG		FALSE	2121.49	1	FALSE	2		Delta:H(4)C(2),Formyl
927.146	1035.3	21.19	Trypsin OS=Sus scrofa PE=1 SV=1		221.76	LGEHNIDVLEGNEQFINAAKIITHPNFNGNTLDNDIMLIKLSSPATLNSR	LGEHNIDVLEGNEQFINAAK[AAR]IITHPNFNGNTLDNDIMLIK[Frm]LSSPATLNSR	6	y	4	37	21.19	sp|P00761|TRYP_PIG		FALSE	2121.49	1	FALSE	2		Delta:H(4)C(2),Formyl
927.146	858.185	21.19	Trypsin OS=Sus scrofa PE=1 SV=1		217.45	LGEHNIDVLEGNEQFINAAKIITHPNFNGNTLDNDIMLIKLSSPATLNSR	LGEHNIDVLEGNEQFINAAK[AAR]IITHPNFNGNTLDNDIMLIK[Frm]LSSPATLNSR	6	b	4	31	21.19	sp|P00761|TRYP_PIG		FALSE	2121.49	1	FALSE	2		Delta:H(4)C(2),Formyl
927.146	489.278	21.19	Trypsin OS=Sus scrofa PE=1 SV=1		215.02	LGEHNIDVLEGNEQFINAAKIITHPNFNGNTLDNDIMLIKLSSPATLNSR	LGEHNIDVLEGNEQFINAAK[AAR]IITHPNFNGNTLDNDIMLIK[Frm]LSSPATLNSR	6	y	1	4	21.19	sp|P00761|TRYP_PIG		FALSE	2121.49	1	FALSE	2		Delta:H(4)C(2),Formyl
927.146	661.363	21.19	Trypsin OS=Sus scrofa PE=1 SV=1		211.86	LGEHNIDVLEGNEQFINAAKIITHPNFNGNTLDNDIMLIKLSSPATLNSR	LGEHNIDVLEGNEQFINAAK[AAR]IITHPNFNGNTLDNDIMLIK[Frm]LSSPATLNSR	6	y	1	6	21.19	sp|P00761|TRYP_PIG		FALSE	2121.49	1	FALSE	2		Delta:H(4)C(2),Formyl
927.146	1142.59	21.19	Trypsin OS=Sus scrofa PE=1 SV=1		206.47	LGEHNIDVLEGNEQFINAAKIITHPNFNGNTLDNDIMLIKLSSPATLNSR	LGEHNIDVLEGNEQFINAAK[AAR]IITHPNFNGNTLDNDIMLIK[Frm]LSSPATLNSR	6	y	4	41	21.19	sp|P00761|TRYP_PIG		FALSE	2121.49	1	FALSE	2		Delta:H(4)C(2),Formyl
927.146	376.194	21.19	Trypsin OS=Sus scrofa PE=1 SV=1		195.52	LGEHNIDVLEGNEQFINAAKIITHPNFNGNTLDNDIMLIKLSSPATLNSR	LGEHNIDVLEGNEQFINAAK[AAR]IITHPNFNGNTLDNDIMLIK[Frm]LSSPATLNSR	6	y	1	3	21.19	sp|P00761|TRYP_PIG		FALSE	2121.49	1	FALSE	2		Delta:H(4)C(2),Formyl
927.146	245.143	21.19	Trypsin OS=Sus scrofa PE=1 SV=1		185.19	LGEHNIDVLEGNEQFINAAKIITHPNFNGNTLDNDIMLIKLSSPATLNSR	LGEHNIDVLEGNEQFINAAK[AAR]IITHPNFNGNTLDNDIMLIK[Frm]LSSPATLNSR	6	y	2	4	21.19	sp|P00761|TRYP_PIG		FALSE	2121.49	1	FALSE	2		Delta:H(4)C(2),Formyl
927.146	212.117	21.19	Trypsin OS=Sus scrofa PE=1 SV=1		183.27	LGEHNIDVLEGNEQFINAAKIITHPNFNGNTLDNDIMLIKLSSPATLNSR	LGEHNIDVLEGNEQFINAAK[AAR]IITHPNFNGNTLDNDIMLIK[Frm]LSSPATLNSR	6	y	4	8	21.19	sp|P00761|TRYP_PIG		FALSE	2121.49	1	FALSE	2		Delta:H(4)C(2),Formyl
927.146	301.169	21.19	Trypsin OS=Sus scrofa PE=1 SV=1		179.41	LGEHNIDVLEGNEQFINAAKIITHPNFNGNTLDNDIMLIKLSSPATLNSR	LGEHNIDVLEGNEQFINAAK[AAR]IITHPNFNGNTLDNDIMLIK[Frm]LSSPATLNSR	6	y	4	11	21.19	sp|P00761|TRYP_PIG		FALSE	2121.49	1	FALSE	2		Delta:H(4)C(2),Formyl
927.146	439.722	21.19	Trypsin OS=Sus scrofa PE=1 SV=1		176.65	LGEHNIDVLEGNEQFINAAKIITHPNFNGNTLDNDIMLIKLSSPATLNSR	LGEHNIDVLEGNEQFINAAK[AAR]IITHPNFNGNTLDNDIMLIK[Frm]LSSPATLNSR	6	b	2	8	21.19	sp|P00761|TRYP_PIG		FALSE	2121.49	1	FALSE	2		Delta:H(4)C(2),Formyl
927.146	854.445	21.19	Trypsin OS=Sus scrofa PE=1 SV=1		168.4	LGEHNIDVLEGNEQFINAAKIITHPNFNGNTLDNDIMLIKLSSPATLNSR	LGEHNIDVLEGNEQFINAAK[AAR]IITHPNFNGNTLDNDIMLIK[Frm]LSSPATLNSR	6	y	6	46	21.19	sp|P00761|TRYP_PIG		FALSE	2121.49	1	FALSE	2		Delta:H(4)C(2),Formyl
927.146	423.227	21.19	Trypsin OS=Sus scrofa PE=1 SV=1		163.23	LGEHNIDVLEGNEQFINAAKIITHPNFNGNTLDNDIMLIKLSSPATLNSR	LGEHNIDVLEGNEQFINAAK[AAR]IITHPNFNGNTLDNDIMLIK[Frm]LSSPATLNSR	6	y	2	8	21.19	sp|P00761|TRYP_PIG		FALSE	2121.49	1	FALSE	2		Delta:H(4)C(2),Formyl
927.146	1427.82	21.19	Trypsin OS=Sus scrofa PE=1 SV=1		153.17	LGEHNIDVLEGNEQFINAAKIITHPNFNGNTLDNDIMLIKLSSPATLNSR	LGEHNIDVLEGNEQFINAAK[AAR]IITHPNFNGNTLDNDIMLIK[Frm]LSSPATLNSR	6	y	1	13	21.19	sp|P00761|TRYP_PIG		FALSE	2121.49	1	FALSE	2		Delta:H(4)C(2),Formyl
927.146	1437.23	21.19	Trypsin OS=Sus scrofa PE=1 SV=1		152.22	LGEHNIDVLEGNEQFINAAKIITHPNFNGNTLDNDIMLIKLSSPATLNSR	LGEHNIDVLEGNEQFINAAK[AAR]IITHPNFNGNTLDNDIMLIK[Frm]LSSPATLNSR	6	y	2	26	21.19	sp|P00761|TRYP_PIG		FALSE	2121.49	1	FALSE	2		Delta:H(4)C(2),Formyl
927.146	1219.95	21.19	Trypsin OS=Sus scrofa PE=1 SV=1		147.23	LGEHNIDVLEGNEQFINAAKIITHPNFNGNTLDNDIMLIKLSSPATLNSR	LGEHNIDVLEGNEQFINAAK[AAR]IITHPNFNGNTLDNDIMLIK[Frm]LSSPATLNSR	6	b	3	33	21.19	sp|P00761|TRYP_PIG		FALSE	2121.49	1	FALSE	2		Delta:H(4)C(2),Formyl
[truncated: 9,214 more rows]
