# Supplementary material for: Quantitative Data-Independent Acquisition Glycoproteomics of Sparkling Wine
Source: Mol Cell Proteomics. 2020 Dec 21;20:100020. doi: 10.1074/mcp.RA120.002181 (PMC8724608; doi:10.1074/mcp.RA120.002181)
Supplement: MCPRO_MCP/2020/002181_8 [file mmc8.xlsx]

## Sheet: Metadata
_RESULTS_version	5
RESULTS_SEARCH_STAT_search_begin_time_clock	2019-05-06 14:19:05
RESULTS_SEARCH_STAT_search_end_time_clock	2019-05-06 14:44:44
RESULTS_SEARCH_STAT_search_time_duration	6112-10-24
RESULTS_SEARCH_STAT_stage_signal_processing_begin_time_clock	2019-05-06 14:19:05
RESULTS_SEARCH_STAT_stage_signal_processing_end_time_clock	2019-05-06 14:39:25
RESULTS_SEARCH_STAT_stage_signal_processing_time_duration	5239-06-28
RESULTS_SEARCH_STAT_stage_waiting_begin_time_clock	2019-05-06 14:39:25
RESULTS_SEARCH_STAT_stage_waiting_end_time_clock	2019-05-06 14:39:34
RESULTS_SEARCH_STAT_stage_waiting_time_duration	1923-08-29
RESULTS_SEARCH_STAT_stage_searching_begin_time_clock	2019-05-06 14:39:34
RESULTS_SEARCH_STAT_stage_searching_end_time_clock	2019-05-06 14:44:30
RESULTS_SEARCH_STAT_stage_searching_time_duration	2711-02-18
RESULTS_SEARCH_STAT_stage_fdr_begin_time_clock	2019-05-06 14:44:30
RESULTS_SEARCH_STAT_stage_fdr_end_time_clock	2019-05-06 14:44:44
RESULTS_SEARCH_STAT_stage_fdr_time_duration	1936-12-10
RESULTS_SEARCH_STAT_task_fraglet_exe_begin_time_clock	2019-05-06 14:39:28
RESULTS_SEARCH_STAT_task_fraglet_exe_end_time_clock	2019-05-06 14:40:06
RESULTS_SEARCH_STAT_task_fraglet_exe_time_duration	38282
RESULTS_SEARCH_STAT_task_fraglet_exe_time_cpu	2570-04-23
RESULTS_SEARCH_STAT_task_taglet_exe_begin_time_clock	2019-05-06 14:40:42
RESULTS_SEARCH_STAT_task_taglet_exe_end_time_clock	2019-05-06 14:43:18
RESULTS_SEARCH_STAT_task_taglet_exe_time_duration	156047
RESULTS_SEARCH_STAT_task_taglet_exe_time_cpu	5243-03-31
RESULTS_SEARCH_STAT_task_progroup_begin_time_clock	2019-05-06 14:43:18
RESULTS_SEARCH_STAT_task_progroup_end_time_clock	2019-05-06 14:44:30
RESULTS_SEARCH_STAT_task_progroup_time_duration	71994
RESULTS_SEARCH_STAT_task_progroup_time_cpu	2172-07-15
RESULTS_SEARCH_STAT_task_focusing_begin_time_clock	2019-05-06 14:40:06
RESULTS_SEARCH_STAT_task_focusing_end_time_clock	2019-05-06 14:40:42
RESULTS_SEARCH_STAT_task_focusing_time_duration	35459
RESULTS_SEARCH_STAT_task_focusing_time_cpu	75176
RESULTS_SEARCH_STAT_computer_memory	130993
RESULTS_SEARCH_STAT_computer_name	SCMB-4K02YC2
RESULTS_SEARCH_STAT_num_proteins	95190
RESULTS_SEARCH_STAT_num_residues	47250174
RESULTS_SEARCH_STAT_number_cores	16
RESULTS_SEARCH_STAT_number_licensed_tasks	16
RESULTS_SEARCH_STAT_number_processors	32
RESULTS_SEARCH_STAT_os	Windows 7 Professional Service Pack 1 (6.1.7601)
RESULTS_SEARCH_1_time_cpu	11871
RESULTS_SEARCH_1_time_duration	11902
RESULTS_SEARCH_1_version	5.0.1.4874
RESULTS_SEARCH_1_xml:id	SEARCH:1:636953411451216833_0
RESULTS_SEARCH_1_PARAMETERS_chemical_data_edited	TRUE
RESULTS_SEARCH_1_PARAMETERS_do_multiprecursor_search	TRUE
RESULTS_SEARCH_1_PARAMETERS_do_reverse_search	TRUE
RESULTS_SEARCH_1_PARAMETERS_max_quant_labels	35
RESULTS_SEARCH_1_PARAMETERS_maxresults	15
RESULTS_SEARCH_1_PARAMETERS_separate_searches	FALSE
RESULTS_SEARCH_1_PARAMETERS_MSTOLERANCE_type	dalton
RESULTS_SEARCH_1_PARAMETERS_MSTOLERANCE_value	0.05
RESULTS_SEARCH_1_PARAMETERS_MSMSTOLERANCE_type	dalton
RESULTS_SEARCH_1_PARAMETERS_MSMSTOLERANCE_value	0.1
RESULTS_SEARCH_1_PARAMETERS_MS_STANDARD_DEVIATION_type	dalton
RESULTS_SEARCH_1_PARAMETERS_MS_STANDARD_DEVIATION_value	0.0011
RESULTS_SEARCH_1_PARAMETERS_MSMS_STANDARD_DEVIATION_type	dalton
RESULTS_SEARCH_1_PARAMETERS_MSMS_STANDARD_DEVIATION_value	0.01
RESULTS_SEARCH_1_PARAMETERS_FASTA_filename	D:\AB SCIEX\ProteinPilot Data\SearchDatabases\CassPegg_NCBI_grape_RVX08988_41220_UniProt_Yeast_6049_Contam_298.fasta
RESULTS_SEARCH_1_PARAMETERS_AUTO_CALIBRATION_ms	TRUE
RESULTS_SEARCH_1_PARAMETERS_AUTO_CALIBRATION_msexport	FALSE
RESULTS_SEARCH_1_PARAMETERS_AUTO_CALIBRATION_msms	TRUE
RESULTS_SEARCH_1_PARAMETERS_AUTO_CALIBRATION_msmstolsdratio	2.75
RESULTS_SEARCH_1_PARAMETERS_AUTO_CALIBRATION_mstolsdratio	7
RESULTS_SEARCH_1_PARAMETERS_AUTO_CALIBRATION_squareroot	TRUE
RESULTS_SEARCH_1_PARAMETERS_AUTO_CALIBRATION_type	dalton
RESULTS_SEARCH_1_PARAMETERS_AUTO_CALIBRATION_MCP_d_s_s_f	0.0666667
RESULTS_SEARCH_1_PARAMETERS_AUTO_CALIBRATION_MCP_d_s_w_f	3
RESULTS_SEARCH_1_PARAMETERS_AUTO_CALIBRATION_MCP_m_f_r_mbc	200
RESULTS_SEARCH_1_PARAMETERS_AUTO_CALIBRATION_MCP_m_m_c	10
RESULTS_SEARCH_1_PARAMETERS_AUTO_CALIBRATION_MCP_m_m_f_s	0.25
RESULTS_SEARCH_1_PARAMETERS_AUTO_CALIBRATION_MCP_m_m_p_f	0.33
RESULTS_SEARCH_1_PARAMETERS_AUTO_CALIBRATION_MCP_m_m_p_rms_f	1
RESULTS_SEARCH_1_PARAMETERS_AUTO_CALIBRATION_MCP_m_p_t_f	1
RESULTS_SEARCH_1_PARAMETERS_AUTO_CALIBRATION_MCP_m_r_h_n_b	15
RESULTS_SEARCH_1_PARAMETERS_AUTO_CALIBRATION_MCP_m_z_n_s	99
RESULTS_SEARCH_1_PARAMETERS_AUTO_CALIBRATION_MCP_m_z_s_mn_f_r	0.0666667
RESULTS_SEARCH_1_PARAMETERS_AUTO_CALIBRATION_MCP_m_z_s_mx_f_r	0.1
RESULTS_SEARCH_1_PARAMETERS_MS_AUTO_CALIBRATION_OUT_avres	-2.23545e-09
RESULTS_SEARCH_1_PARAMETERS_MS_AUTO_CALIBRATION_OUT_c0	-0.00105766
RESULTS_SEARCH_1_PARAMETERS_MS_AUTO_CALIBRATION_OUT_c1minus1	4.55857e-05
RESULTS_SEARCH_1_PARAMETERS_MS_AUTO_CALIBRATION_OUT_c2	0
RESULTS_SEARCH_1_PARAMETERS_MS_AUTO_CALIBRATION_OUT_file	1
RESULTS_SEARCH_1_PARAMETERS_MS_AUTO_CALIBRATION_OUT_partnumber	1
RESULTS_SEARCH_1_PARAMETERS_MS_AUTO_CALIBRATION_OUT_polyorder	1
RESULTS_SEARCH_1_PARAMETERS_MS_AUTO_CALIBRATION_OUT_sample	1
RESULTS_SEARCH_1_PARAMETERS_MS_AUTO_CALIBRATION_OUT_squareroot	TRUE
RESULTS_SEARCH_1_PARAMETERS_MSMS_AUTO_CALIBRATION_OUT_avres	-2.24164e-07
RESULTS_SEARCH_1_PARAMETERS_MSMS_AUTO_CALIBRATION_OUT_c0	-0.00016305
RESULTS_SEARCH_1_PARAMETERS_MSMS_AUTO_CALIBRATION_OUT_c1minus1	6.15025e-06
RESULTS_SEARCH_1_PARAMETERS_MSMS_AUTO_CALIBRATION_OUT_c2	0
RESULTS_SEARCH_1_PARAMETERS_MSMS_AUTO_CALIBRATION_OUT_file	1
RESULTS_SEARCH_1_PARAMETERS_MSMS_AUTO_CALIBRATION_OUT_partnumber	1
RESULTS_SEARCH_1_PARAMETERS_MSMS_AUTO_CALIBRATION_OUT_polyorder	1
RESULTS_SEARCH_1_PARAMETERS_MSMS_AUTO_CALIBRATION_OUT_sample	1
RESULTS_SEARCH_1_PARAMETERS_MSMS_AUTO_CALIBRATION_OUT_squareroot	TRUE
RESULTS_SEARCH_1_PARAMETERS_MAX_PRECURSORS_FRAGLET	5
RESULTS_SEARCH_1_PARAMETERS_MAX_PRECURSORS_TAGLET	1
RESULTS_SEARCH_1_PARAMETERS_PRECURSORS_DR_FRAGLET	10
RESULTS_SEARCH_1_PARAMETERS_PRECURSORS_DR_TAGLET	3
RESULTS_SEARCH_1_PARAMETERS_DEFAULT_CHARGE_STATE_1_charge	2
RESULTS_SEARCH_1_PARAMETERS_DEFAULT_CHARGE_STATE_1_probability	1
RESULTS_SEARCH_1_PARAMETERS_DEFAULT_CHARGE_STATE_2_charge	3
RESULTS_SEARCH_1_PARAMETERS_DEFAULT_CHARGE_STATE_2_probability	1
RESULTS_SEARCH_1_PARAMETERS_DEFAULT_CHARGE_STATE_3_charge	4
RESULTS_SEARCH_1_PARAMETERS_DEFAULT_CHARGE_STATE_3_probability	1
RESULTS_SEARCH_1_PARAMETERS_VERSION	5.0.1.0, 4895
RESULTS_SEARCH_1_PARAMETERS_PARAGON_VERSION	5.0.1.0, 4874
RESULTS_SEARCH_1_PARAMETERS_APPLICATION	ProteinPilot(tm) Software
RESULTS_SEARCH_1_PARAMETERS_PROGROUP_alternativedispositionmaximumfoldprobabilitydrop	100
RESULTS_SEARCH_1_PARAMETERS_PROGROUP_alternativedispositionmaximumfoldscoredrop	2
RESULTS_SEARCH_1_PARAMETERS_PROGROUP_autodiscordantpeptidethreshold	0.3
RESULTS_SEARCH_1_PARAMETERS_PROGROUP_bayesconfidencecalclulation	TRUE
RESULTS_SEARCH_1_PARAMETERS_PROGROUP_calibrateconfidence	TRUE
RESULTS_SEARCH_1_PARAMETERS_PROGROUP_compresspeptides	FALSE
RESULTS_SEARCH_1_PARAMETERS_PROGROUP_confidencepercentthresholdforexcludingothersfromquant	15
RESULTS_SEARCH_1_PARAMETERS_PROGROUP_confidencepercentthresholdforincludingselfinquant	15
RESULTS_SEARCH_1_PARAMETERS_PROGROUP_donotstoremspeaklists	FALSE
RESULTS_SEARCH_1_PARAMETERS_PROGROUP_fasta	D:\AB SCIEX\ProteinPilot Data\SearchDatabases\CassPegg_NCBI_grape_RVX08988_41220_UniProt_Yeast_6049_Contam_298.fasta
RESULTS_SEARCH_1_PARAMETERS_PROGROUP_featuregroupminpepconf	0.66
RESULTS_SEARCH_1_PARAMETERS_PROGROUP_featuregroupminups	0.47
RESULTS_SEARCH_1_PARAMETERS_PROGROUP_focusingintersection	4
RESULTS_SEARCH_1_PARAMETERS_PROGROUP_focusingminimummatchconfidence	0.1
RESULTS_SEARCH_1_PARAMETERS_PROGROUP_focusingminunusedprotscore	0.1
RESULTS_SEARCH_1_PARAMETERS_PROGROUP_focusingsubsetcutoff	6
RESULTS_SEARCH_1_PARAMETERS_PROGROUP_intersection	1.3
RESULTS_SEARCH_1_PARAMETERS_PROGROUP_minimummatchconfidencecutoff	0.001
RESULTS_SEARCH_1_PARAMETERS_PROGROUP_minunusedprotscore	0.0458
RESULTS_SEARCH_1_PARAMETERS_PROGROUP_subsetcutoff	2
RESULTS_SEARCH_1_PARAMETERS_PROGROUP_unusedprotscorethresholdforexcludingothersfromquant	1.3
RESULTS_SEARCH_1_PARAMETERS_PEAKLIST_count	1906-03-14
RESULTS_SEARCH_1_PARAMETERS_PEAKLIST_filenumber	1
RESULTS_SEARCH_1_PARAMETERS_PEAKLIST_original_count	2265
RESULTS_SEARCH_1_PARAMETERS_PEAKLIST_originalfilename	\\Scmb-4k02yc2\d\AB SCIEX\ProteinPilot Data\Results\BenSchulz\2018\20180927_BenSculz_Cass_Mai_UniMelb_Wine\20180927_Schulz_Cass_Wine_001_S2_R1_DDA.wiff
RESULTS_SEARCH_1_PARAMETERS_PEAKLIST_partnumber	1
RESULTS_SEARCH_1_PARAMETERS_QUANT_TYPE_background_correction	FALSE
RESULTS_SEARCH_1_PARAMETERS_QUANT_TYPE_bias_correction	TRUE
RESULTS_SEARCH_1_PARAMETERS_QUANT_TYPE_keep_extreme_peptides_over_fraction	0
RESULTS_SEARCH_1_PARAMETERS_QUANT_TYPE_low_confidence_check	TRUE
RESULTS_SEARCH_1_PARAMETERS_QUANT_TYPE_low_intensity_check	TRUE
RESULTS_SEARCH_1_PARAMETERS_QUANT_TYPE_median_statistic	TRUE
RESULTS_SEARCH_1_PARAMETERS_QUANT_TYPE_mod_check	TRUE
RESULTS_SEARCH_1_PARAMETERS_QUANT_TYPE_quant_threshold	-1
RESULTS_SEARCH_1_PARAMETERS_QUANT_TYPE_quant_threshold_sn	9
RESULTS_SEARCH_1_PARAMETERS_QUANT_TYPE_separate_searches	FALSE
RESULTS_SEARCH_1_PARAMETERS_QUANT_TYPE_shared_msms_check	TRUE
RESULTS_SEARCH_1_PARAMETERS_PARAGON_METHOD_SETTINGS_UI_SAMPLE_TYPE	Identification
RESULTS_SEARCH_1_PARAMETERS_PARAGON_METHOD_SETTINGS_UI_CYS_ALKYLATION	None
RESULTS_SEARCH_1_PARAMETERS_PARAGON_METHOD_SETTINGS_UI_DIGESTION	Trypsin
RESULTS_SEARCH_1_PARAMETERS_PARAGON_METHOD_SETTINGS_UI_INSTRUMENT	TripleTOF 5600
RESULTS_SEARCH_1_PARAMETERS_PARAGON_METHOD_SETTINGS_UI_SEARCH_EFFORT	Thorough
RESULTS_SEARCH_1_PARAMETERS_PARAGON_METHOD_SETTINGS_UI_USER_NAME	scmb-4k02yc2\labpc
RESULTS_SEARCH_1_PARAMETERS_PARAGON_METHOD_SETTINGS_UI_MACHINE_NAME	SCMB-4K02YC2
RESULTS_SEARCH_1_PARAMETERS_PARAGON_METHOD_SETTINGS_UI_SEARCH_ID	#VALUE!
RESULTS_SEARCH_1_PARAMETERS_PARAGON_METHOD_SETTINGS_UI_START_TIME	2019-06-05 14:19:05
RESULTS_SEARCH_1_PARAMETERS_PARAGON_METHOD_SETTINGS_UI_MIN_UNUSED_PROTSCORE	01:05:57.120000
RESULTS_SEARCH_1_PARAMETERS_PARAGON_METHOD_SETTINGS_UI_PSPEP	TRUE
RESULTS_SEARCH_2_time_cpu	2106-07-20
RESULTS_SEARCH_2_time_duration	75473
RESULTS_SEARCH_2_version	5.0.1.4874
RESULTS_SEARCH_2_xml:id	SEARCH:2:636953411451216833_0
RESULTS_SEARCH_2_PARAMETERS_chemical_data_edited	TRUE
RESULTS_SEARCH_2_PARAMETERS_do_multiprecursor_search	TRUE
RESULTS_SEARCH_2_PARAMETERS_do_reverse_search	TRUE
RESULTS_SEARCH_2_PARAMETERS_max_quant_labels	35
RESULTS_SEARCH_2_PARAMETERS_maxresults	15
RESULTS_SEARCH_2_PARAMETERS_separate_searches	FALSE
RESULTS_SEARCH_2_PARAMETERS_MSTOLERANCE_type	dalton
RESULTS_SEARCH_2_PARAMETERS_MSTOLERANCE_value	0.05
RESULTS_SEARCH_2_PARAMETERS_MSMSTOLERANCE_type	dalton
RESULTS_SEARCH_2_PARAMETERS_MSMSTOLERANCE_value	0.1
RESULTS_SEARCH_2_PARAMETERS_MS_STANDARD_DEVIATION_type	dalton
RESULTS_SEARCH_2_PARAMETERS_MS_STANDARD_DEVIATION_value	0.0011
RESULTS_SEARCH_2_PARAMETERS_MSMS_STANDARD_DEVIATION_type	dalton
RESULTS_SEARCH_2_PARAMETERS_MSMS_STANDARD_DEVIATION_value	0.01
RESULTS_SEARCH_2_PARAMETERS_FASTA_filename	D:\AB SCIEX\ProteinPilot Data\SearchDatabases\CassPegg_NCBI_grape_RVX08988_41220_UniProt_Yeast_6049_Contam_298.fasta
RESULTS_SEARCH_2_PARAMETERS_AUTO_CALIBRATION_ms	TRUE
RESULTS_SEARCH_2_PARAMETERS_AUTO_CALIBRATION_msexport	FALSE
RESULTS_SEARCH_2_PARAMETERS_AUTO_CALIBRATION_msms	TRUE
RESULTS_SEARCH_2_PARAMETERS_AUTO_CALIBRATION_msmstolsdratio	2.75
RESULTS_SEARCH_2_PARAMETERS_AUTO_CALIBRATION_mstolsdratio	7
RESULTS_SEARCH_2_PARAMETERS_AUTO_CALIBRATION_squareroot	TRUE
RESULTS_SEARCH_2_PARAMETERS_AUTO_CALIBRATION_type	dalton
RESULTS_SEARCH_2_PARAMETERS_AUTO_CALIBRATION_MCP_d_s_s_f	0.0666667
RESULTS_SEARCH_2_PARAMETERS_AUTO_CALIBRATION_MCP_d_s_w_f	3
RESULTS_SEARCH_2_PARAMETERS_AUTO_CALIBRATION_MCP_m_f_r_mbc	200
RESULTS_SEARCH_2_PARAMETERS_AUTO_CALIBRATION_MCP_m_m_c	10
RESULTS_SEARCH_2_PARAMETERS_AUTO_CALIBRATION_MCP_m_m_f_s	0.25
RESULTS_SEARCH_2_PARAMETERS_AUTO_CALIBRATION_MCP_m_m_p_f	0.33
RESULTS_SEARCH_2_PARAMETERS_AUTO_CALIBRATION_MCP_m_m_p_rms_f	1
RESULTS_SEARCH_2_PARAMETERS_AUTO_CALIBRATION_MCP_m_p_t_f	1
RESULTS_SEARCH_2_PARAMETERS_AUTO_CALIBRATION_MCP_m_r_h_n_b	15
RESULTS_SEARCH_2_PARAMETERS_AUTO_CALIBRATION_MCP_m_z_n_s	99
RESULTS_SEARCH_2_PARAMETERS_AUTO_CALIBRATION_MCP_m_z_s_mn_f_r	0.0666667
RESULTS_SEARCH_2_PARAMETERS_AUTO_CALIBRATION_MCP_m_z_s_mx_f_r	0.1
RESULTS_SEARCH_2_PARAMETERS_MS_AUTO_CALIBRATION_OUT_avres	-2.23545e-09
RESULTS_SEARCH_2_PARAMETERS_MS_AUTO_CALIBRATION_OUT_c0	-0.00105766
RESULTS_SEARCH_2_PARAMETERS_MS_AUTO_CALIBRATION_OUT_c1minus1	4.55857e-05
RESULTS_SEARCH_2_PARAMETERS_MS_AUTO_CALIBRATION_OUT_c2	0
RESULTS_SEARCH_2_PARAMETERS_MS_AUTO_CALIBRATION_OUT_file	1
RESULTS_SEARCH_2_PARAMETERS_MS_AUTO_CALIBRATION_OUT_partnumber	1
RESULTS_SEARCH_2_PARAMETERS_MS_AUTO_CALIBRATION_OUT_polyorder	1900-01-01
RESULTS_SEARCH_2_PARAMETERS_MS_AUTO_CALIBRATION_OUT_sample	1
RESULTS_SEARCH_2_PARAMETERS_MS_AUTO_CALIBRATION_OUT_squareroot	TRUE
RESULTS_SEARCH_2_PARAMETERS_MSMS_AUTO_CALIBRATION_OUT_avres	-2.24164e-07
RESULTS_SEARCH_2_PARAMETERS_MSMS_AUTO_CALIBRATION_OUT_c0	-0.00016305
RESULTS_SEARCH_2_PARAMETERS_MSMS_AUTO_CALIBRATION_OUT_c1minus1	6.15025e-06
RESULTS_SEARCH_2_PARAMETERS_MSMS_AUTO_CALIBRATION_OUT_c2	0
RESULTS_SEARCH_2_PARAMETERS_MSMS_AUTO_CALIBRATION_OUT_file	1
RESULTS_SEARCH_2_PARAMETERS_MSMS_AUTO_CALIBRATION_OUT_partnumber	1
RESULTS_SEARCH_2_PARAMETERS_MSMS_AUTO_CALIBRATION_OUT_polyorder	1
RESULTS_SEARCH_2_PARAMETERS_MSMS_AUTO_CALIBRATION_OUT_sample	1
RESULTS_SEARCH_2_PARAMETERS_MSMS_AUTO_CALIBRATION_OUT_squareroot	TRUE
RESULTS_SEARCH_2_PARAMETERS_MAX_PRECURSORS_FRAGLET	5
RESULTS_SEARCH_2_PARAMETERS_MAX_PRECURSORS_TAGLET	1
RESULTS_SEARCH_2_PARAMETERS_PRECURSORS_DR_FRAGLET	10
RESULTS_SEARCH_2_PARAMETERS_PRECURSORS_DR_TAGLET	3
RESULTS_SEARCH_2_PARAMETERS_DEFAULT_CHARGE_STATE_1_charge	2
RESULTS_SEARCH_2_PARAMETERS_DEFAULT_CHARGE_STATE_1_probability	1
RESULTS_SEARCH_2_PARAMETERS_DEFAULT_CHARGE_STATE_2_charge	3
RESULTS_SEARCH_2_PARAMETERS_DEFAULT_CHARGE_STATE_2_probability	1
RESULTS_SEARCH_2_PARAMETERS_DEFAULT_CHARGE_STATE_3_charge	4
RESULTS_SEARCH_2_PARAMETERS_DEFAULT_CHARGE_STATE_3_probability	1
RESULTS_SEARCH_2_PARAMETERS_VERSION	5.0.1.0, 4895
RESULTS_SEARCH_2_PARAMETERS_PARAGON_VERSION	5.0.1.0, 4874
RESULTS_SEARCH_2_PARAMETERS_APPLICATION	ProteinPilot(tm) Software
RESULTS_SEARCH_2_PARAMETERS_PROGROUP_alternativedispositionmaximumfoldprobabilitydrop	100
RESULTS_SEARCH_2_PARAMETERS_PROGROUP_alternativedispositionmaximumfoldscoredrop	2
RESULTS_SEARCH_2_PARAMETERS_PROGROUP_autodiscordantpeptidethreshold	0.3
RESULTS_SEARCH_2_PARAMETERS_PROGROUP_bayesconfidencecalclulation	TRUE
RESULTS_SEARCH_2_PARAMETERS_PROGROUP_calibrateconfidence	TRUE
RESULTS_SEARCH_2_PARAMETERS_PROGROUP_compresspeptides	FALSE
RESULTS_SEARCH_2_PARAMETERS_PROGROUP_confidencepercentthresholdforexcludingothersfromquant	15
RESULTS_SEARCH_2_PARAMETERS_PROGROUP_confidencepercentthresholdforincludingselfinquant	15
RESULTS_SEARCH_2_PARAMETERS_PROGROUP_donotstoremspeaklists	FALSE
RESULTS_SEARCH_2_PARAMETERS_PROGROUP_fasta	D:\AB SCIEX\ProteinPilot Data\SearchDatabases\CassPegg_NCBI_grape_RVX08988_41220_UniProt_Yeast_6049_Contam_298.fasta
RESULTS_SEARCH_2_PARAMETERS_PROGROUP_featuregroupminpepconf	0.66
RESULTS_SEARCH_2_PARAMETERS_PROGROUP_featuregroupminups	0.47
RESULTS_SEARCH_2_PARAMETERS_PROGROUP_focusingintersection	4
RESULTS_SEARCH_2_PARAMETERS_PROGROUP_focusingminimummatchconfidence	0.1
RESULTS_SEARCH_2_PARAMETERS_PROGROUP_focusingminunusedprotscore	0.1
RESULTS_SEARCH_2_PARAMETERS_PROGROUP_focusingsubsetcutoff	6
RESULTS_SEARCH_2_PARAMETERS_PROGROUP_intersection	1.3
RESULTS_SEARCH_2_PARAMETERS_PROGROUP_minimummatchconfidencecutoff	0.001
RESULTS_SEARCH_2_PARAMETERS_PROGROUP_minunusedprotscore	0.0458
RESULTS_SEARCH_2_PARAMETERS_PROGROUP_subsetcutoff	2
RESULTS_SEARCH_2_PARAMETERS_PROGROUP_unusedprotscorethresholdforexcludingothersfromquant	1.3
RESULTS_SEARCH_2_PARAMETERS_PEAKLIST_count	2265
RESULTS_SEARCH_2_PARAMETERS_PEAKLIST_filenumber	1
RESULTS_SEARCH_2_PARAMETERS_PEAKLIST_original_count	2265
RESULTS_SEARCH_2_PARAMETERS_PEAKLIST_originalfilename	\\Scmb-4k02yc2\d\AB SCIEX\ProteinPilot Data\Results\BenSchulz\2018\20180927_BenSculz_Cass_Mai_UniMelb_Wine\20180927_Schulz_Cass_Wine_001_S2_R1_DDA.wiff
RESULTS_SEARCH_2_PARAMETERS_PEAKLIST_partnumber	1
RESULTS_SEARCH_2_PARAMETERS_QUANT_TYPE_background_correction	FALSE
RESULTS_SEARCH_2_PARAMETERS_QUANT_TYPE_bias_correction	TRUE
RESULTS_SEARCH_2_PARAMETERS_QUANT_TYPE_keep_extreme_peptides_over_fraction	0
RESULTS_SEARCH_2_PARAMETERS_QUANT_TYPE_low_confidence_check	TRUE
RESULTS_SEARCH_2_PARAMETERS_QUANT_TYPE_low_intensity_check	TRUE
RESULTS_SEARCH_2_PARAMETERS_QUANT_TYPE_median_statistic	TRUE
RESULTS_SEARCH_2_PARAMETERS_QUANT_TYPE_mod_check	TRUE
RESULTS_SEARCH_2_PARAMETERS_QUANT_TYPE_quant_threshold	-1
RESULTS_SEARCH_2_PARAMETERS_QUANT_TYPE_quant_threshold_sn	9
RESULTS_SEARCH_2_PARAMETERS_QUANT_TYPE_separate_searches	FALSE
RESULTS_SEARCH_2_PARAMETERS_QUANT_TYPE_shared_msms_check	TRUE
RESULTS_SEARCH_2_PARAMETERS_PARAGON_METHOD_SETTINGS_UI_SAMPLE_TYPE	Identification
RESULTS_SEARCH_2_PARAMETERS_PARAGON_METHOD_SETTINGS_UI_CYS_ALKYLATION	None
RESULTS_SEARCH_2_PARAMETERS_PARAGON_METHOD_SETTINGS_UI_DIGESTION	Trypsin
RESULTS_SEARCH_2_PARAMETERS_PARAGON_METHOD_SETTINGS_UI_INSTRUMENT	TripleTOF 5600
RESULTS_SEARCH_2_PARAMETERS_PARAGON_METHOD_SETTINGS_UI_SEARCH_EFFORT	Thorough
RESULTS_SEARCH_2_PARAMETERS_PARAGON_METHOD_SETTINGS_UI_USER_NAME	scmb-4k02yc2\labpc
RESULTS_SEARCH_2_PARAMETERS_PARAGON_METHOD_SETTINGS_UI_MACHINE_NAME	SCMB-4K02YC2
RESULTS_SEARCH_2_PARAMETERS_PARAGON_METHOD_SETTINGS_UI_SEARCH_ID	6.36953e+17
RESULTS_SEARCH_2_PARAMETERS_PARAGON_METHOD_SETTINGS_UI_START_TIME	2019-06-05 14:19:05
RESULTS_SEARCH_2_PARAMETERS_PARAGON_METHOD_SETTINGS_UI_MIN_UNUSED_PROTSCORE	0.0458
RESULTS_SEARCH_2_PARAMETERS_PARAGON_METHOD_SETTINGS_UI_PSPEP	TRUE
RESULTS_SEARCH_3_time_cpu	13618
RESULTS_SEARCH_3_time_duration	1937-04-29
RESULTS_SEARCH_3_version	5.0.1.4874
RESULTS_SEARCH_3_xml:id	SEARCH:1:636953411451216833_1
RESULTS_SEARCH_3_PARAMETERS_chemical_data_edited	TRUE
RESULTS_SEARCH_3_PARAMETERS_do_multiprecursor_search	TRUE
RESULTS_SEARCH_3_PARAMETERS_do_reverse_search	TRUE
RESULTS_SEARCH_3_PARAMETERS_max_quant_labels	35
RESULTS_SEARCH_3_PARAMETERS_maxresults	15
RESULTS_SEARCH_3_PARAMETERS_separate_searches	FALSE
RESULTS_SEARCH_3_PARAMETERS_MSTOLERANCE_type	dalton
RESULTS_SEARCH_3_PARAMETERS_MSTOLERANCE_value	0.05
RESULTS_SEARCH_3_PARAMETERS_MSMSTOLERANCE_type	dalton
RESULTS_SEARCH_3_PARAMETERS_MSMSTOLERANCE_value	0.1
RESULTS_SEARCH_3_PARAMETERS_MS_STANDARD_DEVIATION_type	dalton
RESULTS_SEARCH_3_PARAMETERS_MS_STANDARD_DEVIATION_value	0.0011
RESULTS_SEARCH_3_PARAMETERS_MSMS_STANDARD_DEVIATION_type	dalton
RESULTS_SEARCH_3_PARAMETERS_MSMS_STANDARD_DEVIATION_value	0.01
RESULTS_SEARCH_3_PARAMETERS_FASTA_filename	D:\AB SCIEX\ProteinPilot Data\SearchDatabases\CassPegg_NCBI_grape_RVX08988_41220_UniProt_Yeast_6049_Contam_298.fasta
RESULTS_SEARCH_3_PARAMETERS_AUTO_CALIBRATION_ms	TRUE
RESULTS_SEARCH_3_PARAMETERS_AUTO_CALIBRATION_msexport	FALSE
RESULTS_SEARCH_3_PARAMETERS_AUTO_CALIBRATION_msms	TRUE
RESULTS_SEARCH_3_PARAMETERS_AUTO_CALIBRATION_msmstolsdratio	2.75
RESULTS_SEARCH_3_PARAMETERS_AUTO_CALIBRATION_mstolsdratio	7
RESULTS_SEARCH_3_PARAMETERS_AUTO_CALIBRATION_squareroot	TRUE
RESULTS_SEARCH_3_PARAMETERS_AUTO_CALIBRATION_type	dalton
RESULTS_SEARCH_3_PARAMETERS_AUTO_CALIBRATION_MCP_d_s_s_f	0.0666667
RESULTS_SEARCH_3_PARAMETERS_AUTO_CALIBRATION_MCP_d_s_w_f	3
RESULTS_SEARCH_3_PARAMETERS_AUTO_CALIBRATION_MCP_m_f_r_mbc	200
RESULTS_SEARCH_3_PARAMETERS_AUTO_CALIBRATION_MCP_m_m_c	10
RESULTS_SEARCH_3_PARAMETERS_AUTO_CALIBRATION_MCP_m_m_f_s	0.25
RESULTS_SEARCH_3_PARAMETERS_AUTO_CALIBRATION_MCP_m_m_p_f	0.33
RESULTS_SEARCH_3_PARAMETERS_AUTO_CALIBRATION_MCP_m_m_p_rms_f	1
RESULTS_SEARCH_3_PARAMETERS_AUTO_CALIBRATION_MCP_m_p_t_f	1
RESULTS_SEARCH_3_PARAMETERS_AUTO_CALIBRATION_MCP_m_r_h_n_b	15
RESULTS_SEARCH_3_PARAMETERS_AUTO_CALIBRATION_MCP_m_z_n_s	99
RESULTS_SEARCH_3_PARAMETERS_AUTO_CALIBRATION_MCP_m_z_s_mn_f_r	0.0666667
RESULTS_SEARCH_3_PARAMETERS_AUTO_CALIBRATION_MCP_m_z_s_mx_f_r	0.1
RESULTS_SEARCH_3_PARAMETERS_MS_AUTO_CALIBRATION_OUT_avres	7.53273e-09
RESULTS_SEARCH_3_PARAMETERS_MS_AUTO_CALIBRATION_OUT_c0	-0.000345497
RESULTS_SEARCH_3_PARAMETERS_MS_AUTO_CALIBRATION_OUT_c1minus1	1.8665e-05
RESULTS_SEARCH_3_PARAMETERS_MS_AUTO_CALIBRATION_OUT_c2	0
RESULTS_SEARCH_3_PARAMETERS_MS_AUTO_CALIBRATION_OUT_file	1
RESULTS_SEARCH_3_PARAMETERS_MS_AUTO_CALIBRATION_OUT_partnumber	2
RESULTS_SEARCH_3_PARAMETERS_MS_AUTO_CALIBRATION_OUT_polyorder	1
RESULTS_SEARCH_3_PARAMETERS_MS_AUTO_CALIBRATION_OUT_sample	1
RESULTS_SEARCH_3_PARAMETERS_MS_AUTO_CALIBRATION_OUT_squareroot	TRUE
RESULTS_SEARCH_3_PARAMETERS_MSMS_AUTO_CALIBRATION_OUT_avres	-1.85113e-07
RESULTS_SEARCH_3_PARAMETERS_MSMS_AUTO_CALIBRATION_OUT_c0	-0.000173327
RESULTS_SEARCH_3_PARAMETERS_MSMS_AUTO_CALIBRATION_OUT_c1minus1	7.99803e-06
RESULTS_SEARCH_3_PARAMETERS_MSMS_AUTO_CALIBRATION_OUT_c2	0
RESULTS_SEARCH_3_PARAMETERS_MSMS_AUTO_CALIBRATION_OUT_file	1
RESULTS_SEARCH_3_PARAMETERS_MSMS_AUTO_CALIBRATION_OUT_partnumber	2
RESULTS_SEARCH_3_PARAMETERS_MSMS_AUTO_CALIBRATION_OUT_polyorder	1
RESULTS_SEARCH_3_PARAMETERS_MSMS_AUTO_CALIBRATION_OUT_sample	1
RESULTS_SEARCH_3_PARAMETERS_MSMS_AUTO_CALIBRATION_OUT_squareroot	TRUE
RESULTS_SEARCH_3_PARAMETERS_MAX_PRECURSORS_FRAGLET	5
RESULTS_SEARCH_3_PARAMETERS_MAX_PRECURSORS_TAGLET	1
RESULTS_SEARCH_3_PARAMETERS_PRECURSORS_DR_FRAGLET	1900-01-10
RESULTS_SEARCH_3_PARAMETERS_PRECURSORS_DR_TAGLET	3
RESULTS_SEARCH_3_PARAMETERS_DEFAULT_CHARGE_STATE_1_charge	2
RESULTS_SEARCH_3_PARAMETERS_DEFAULT_CHARGE_STATE_1_probability	1
RESULTS_SEARCH_3_PARAMETERS_DEFAULT_CHARGE_STATE_2_charge	3
RESULTS_SEARCH_3_PARAMETERS_DEFAULT_CHARGE_STATE_2_probability	1
RESULTS_SEARCH_3_PARAMETERS_DEFAULT_CHARGE_STATE_3_charge	4
RESULTS_SEARCH_3_PARAMETERS_DEFAULT_CHARGE_STATE_3_probability	1
RESULTS_SEARCH_3_PARAMETERS_VERSION	5.0.1.0, 4895
RESULTS_SEARCH_3_PARAMETERS_PARAGON_VERSION	5.0.1.0, 4874
RESULTS_SEARCH_3_PARAMETERS_APPLICATION	ProteinPilot(tm) Software
RESULTS_SEARCH_3_PARAMETERS_PROGROUP_alternativedispositionmaximumfoldprobabilitydrop	100
RESULTS_SEARCH_3_PARAMETERS_PROGROUP_alternativedispositionmaximumfoldscoredrop	2
RESULTS_SEARCH_3_PARAMETERS_PROGROUP_autodiscordantpeptidethreshold	0.3
RESULTS_SEARCH_3_PARAMETERS_PROGROUP_bayesconfidencecalclulation	TRUE
RESULTS_SEARCH_3_PARAMETERS_PROGROUP_calibrateconfidence	TRUE
RESULTS_SEARCH_3_PARAMETERS_PROGROUP_compresspeptides	FALSE
RESULTS_SEARCH_3_PARAMETERS_PROGROUP_confidencepercentthresholdforexcludingothersfromquant	15
RESULTS_SEARCH_3_PARAMETERS_PROGROUP_confidencepercentthresholdforincludingselfinquant	15
RESULTS_SEARCH_3_PARAMETERS_PROGROUP_donotstoremspeaklists	FALSE
RESULTS_SEARCH_3_PARAMETERS_PROGROUP_fasta	D:\AB SCIEX\ProteinPilot Data\SearchDatabases\CassPegg_NCBI_grape_RVX08988_41220_UniProt_Yeast_6049_Contam_298.fasta
RESULTS_SEARCH_3_PARAMETERS_PROGROUP_featuregroupminpepconf	0.66
RESULTS_SEARCH_3_PARAMETERS_PROGROUP_featuregroupminups	0.47
RESULTS_SEARCH_3_PARAMETERS_PROGROUP_focusingintersection	4
RESULTS_SEARCH_3_PARAMETERS_PROGROUP_focusingminimummatchconfidence	0.1
RESULTS_SEARCH_3_PARAMETERS_PROGROUP_focusingminunusedprotscore	0.1
RESULTS_SEARCH_3_PARAMETERS_PROGROUP_focusingsubsetcutoff	6
RESULTS_SEARCH_3_PARAMETERS_PROGROUP_intersection	1.3
RESULTS_SEARCH_3_PARAMETERS_PROGROUP_minimummatchconfidencecutoff	0.001
RESULTS_SEARCH_3_PARAMETERS_PROGROUP_minunusedprotscore	0.0458
RESULTS_SEARCH_3_PARAMETERS_PROGROUP_subsetcutoff	2
RESULTS_SEARCH_3_PARAMETERS_PROGROUP_unusedprotscorethresholdforexcludingothersfromquant	1.3
RESULTS_SEARCH_3_PARAMETERS_PEAKLIST_count	2263
RESULTS_SEARCH_3_PARAMETERS_PEAKLIST_filenumber	1900-01-01
RESULTS_SEARCH_3_PARAMETERS_PEAKLIST_original_count	2263
RESULTS_SEARCH_3_PARAMETERS_PEAKLIST_originalfilename	\\Scmb-4k02yc2\d\AB SCIEX\ProteinPilot Data\Results\BenSchulz\2018\20180927_BenSculz_Cass_Mai_UniMelb_Wine\20180927_Schulz_Cass_Wine_001_S2_R1_DDA.wiff
RESULTS_SEARCH_3_PARAMETERS_PEAKLIST_partnumber	2
RESULTS_SEARCH_3_PARAMETERS_QUANT_TYPE_background_correction	FALSE
RESULTS_SEARCH_3_PARAMETERS_QUANT_TYPE_bias_correction	TRUE
RESULTS_SEARCH_3_PARAMETERS_QUANT_TYPE_keep_extreme_peptides_over_fraction	0
RESULTS_SEARCH_3_PARAMETERS_QUANT_TYPE_low_confidence_check	TRUE
RESULTS_SEARCH_3_PARAMETERS_QUANT_TYPE_low_intensity_check	TRUE
RESULTS_SEARCH_3_PARAMETERS_QUANT_TYPE_median_statistic	TRUE
RESULTS_SEARCH_3_PARAMETERS_QUANT_TYPE_mod_check	TRUE
RESULTS_SEARCH_3_PARAMETERS_QUANT_TYPE_quant_threshold	-1
RESULTS_SEARCH_3_PARAMETERS_QUANT_TYPE_quant_threshold_sn	9
RESULTS_SEARCH_3_PARAMETERS_QUANT_TYPE_separate_searches	FALSE
RESULTS_SEARCH_3_PARAMETERS_QUANT_TYPE_shared_msms_check	TRUE
RESULTS_SEARCH_3_PARAMETERS_PARAGON_METHOD_SETTINGS_UI_SAMPLE_TYPE	Identification
RESULTS_SEARCH_3_PARAMETERS_PARAGON_METHOD_SETTINGS_UI_CYS_ALKYLATION	None
RESULTS_SEARCH_3_PARAMETERS_PARAGON_METHOD_SETTINGS_UI_DIGESTION	Trypsin
RESULTS_SEARCH_3_PARAMETERS_PARAGON_METHOD_SETTINGS_UI_INSTRUMENT	TripleTOF 5600
RESULTS_SEARCH_3_PARAMETERS_PARAGON_METHOD_SETTINGS_UI_SEARCH_EFFORT	Thorough
RESULTS_SEARCH_3_PARAMETERS_PARAGON_METHOD_SETTINGS_UI_USER_NAME	scmb-4k02yc2\labpc
RESULTS_SEARCH_3_PARAMETERS_PARAGON_METHOD_SETTINGS_UI_MACHINE_NAME	SCMB-4K02YC2
RESULTS_SEARCH_3_PARAMETERS_PARAGON_METHOD_SETTINGS_UI_SEARCH_ID	6.36953e+17
RESULTS_SEARCH_3_PARAMETERS_PARAGON_METHOD_SETTINGS_UI_START_TIME	2019-06-05 14:19:05
RESULTS_SEARCH_3_PARAMETERS_PARAGON_METHOD_SETTINGS_UI_MIN_UNUSED_PROTSCORE	0.0458
RESULTS_SEARCH_3_PARAMETERS_PARAGON_METHOD_SETTINGS_UI_PSPEP	TRUE
RESULTS_SEARCH_4_time_cpu	78889
RESULTS_SEARCH_4_time_duration	78905
RESULTS_SEARCH_4_version	5.0.1.4874
RESULTS_SEARCH_4_xml:id	SEARCH:2:636953411451216833_1
RESULTS_SEARCH_4_PARAMETERS_chemical_data_edited	TRUE
RESULTS_SEARCH_4_PARAMETERS_do_multiprecursor_search	TRUE
RESULTS_SEARCH_4_PARAMETERS_do_reverse_search	TRUE
RESULTS_SEARCH_4_PARAMETERS_max_quant_labels	35
RESULTS_SEARCH_4_PARAMETERS_maxresults	15
RESULTS_SEARCH_4_PARAMETERS_separate_searches	FALSE
RESULTS_SEARCH_4_PARAMETERS_MSTOLERANCE_type	dalton
RESULTS_SEARCH_4_PARAMETERS_MSTOLERANCE_value	0.05
RESULTS_SEARCH_4_PARAMETERS_MSMSTOLERANCE_type	dalton
RESULTS_SEARCH_4_PARAMETERS_MSMSTOLERANCE_value	0.1
RESULTS_SEARCH_4_PARAMETERS_MS_STANDARD_DEVIATION_type	dalton
RESULTS_SEARCH_4_PARAMETERS_MS_STANDARD_DEVIATION_value	0.0011
RESULTS_SEARCH_4_PARAMETERS_MSMS_STANDARD_DEVIATION_type	dalton
RESULTS_SEARCH_4_PARAMETERS_MSMS_STANDARD_DEVIATION_value	0.01
RESULTS_SEARCH_4_PARAMETERS_FASTA_filename	D:\AB SCIEX\ProteinPilot Data\SearchDatabases\CassPegg_NCBI_grape_RVX08988_41220_UniProt_Yeast_6049_Contam_298.fasta
RESULTS_SEARCH_4_PARAMETERS_AUTO_CALIBRATION_ms	TRUE
RESULTS_SEARCH_4_PARAMETERS_AUTO_CALIBRATION_msexport	FALSE
RESULTS_SEARCH_4_PARAMETERS_AUTO_CALIBRATION_msms	TRUE
RESULTS_SEARCH_4_PARAMETERS_AUTO_CALIBRATION_msmstolsdratio	2.75
RESULTS_SEARCH_4_PARAMETERS_AUTO_CALIBRATION_mstolsdratio	7
RESULTS_SEARCH_4_PARAMETERS_AUTO_CALIBRATION_squareroot	TRUE
RESULTS_SEARCH_4_PARAMETERS_AUTO_CALIBRATION_type	dalton
RESULTS_SEARCH_4_PARAMETERS_AUTO_CALIBRATION_MCP_d_s_s_f	0.0666667
RESULTS_SEARCH_4_PARAMETERS_AUTO_CALIBRATION_MCP_d_s_w_f	3
RESULTS_SEARCH_4_PARAMETERS_AUTO_CALIBRATION_MCP_m_f_r_mbc	200
RESULTS_SEARCH_4_PARAMETERS_AUTO_CALIBRATION_MCP_m_m_c	10
RESULTS_SEARCH_4_PARAMETERS_AUTO_CALIBRATION_MCP_m_m_f_s	0.25
RESULTS_SEARCH_4_PARAMETERS_AUTO_CALIBRATION_MCP_m_m_p_f	0.33
RESULTS_SEARCH_4_PARAMETERS_AUTO_CALIBRATION_MCP_m_m_p_rms_f	1
RESULTS_SEARCH_4_PARAMETERS_AUTO_CALIBRATION_MCP_m_p_t_f	1
RESULTS_SEARCH_4_PARAMETERS_AUTO_CALIBRATION_MCP_m_r_h_n_b	15
RESULTS_SEARCH_4_PARAMETERS_AUTO_CALIBRATION_MCP_m_z_n_s	99
RESULTS_SEARCH_4_PARAMETERS_AUTO_CALIBRATION_MCP_m_z_s_mn_f_r	0.0666667
RESULTS_SEARCH_4_PARAMETERS_AUTO_CALIBRATION_MCP_m_z_s_mx_f_r	0.1
RESULTS_SEARCH_4_PARAMETERS_MS_AUTO_CALIBRATION_OUT_avres	7.53273e-09
RESULTS_SEARCH_4_PARAMETERS_MS_AUTO_CALIBRATION_OUT_c0	-0.000345497
RESULTS_SEARCH_4_PARAMETERS_MS_AUTO_CALIBRATION_OUT_c1minus1	1.8665e-05
RESULTS_SEARCH_4_PARAMETERS_MS_AUTO_CALIBRATION_OUT_c2	0
RESULTS_SEARCH_4_PARAMETERS_MS_AUTO_CALIBRATION_OUT_file	1900-01-01
RESULTS_SEARCH_4_PARAMETERS_MS_AUTO_CALIBRATION_OUT_partnumber	2
RESULTS_SEARCH_4_PARAMETERS_MS_AUTO_CALIBRATION_OUT_polyorder	1
RESULTS_SEARCH_4_PARAMETERS_MS_AUTO_CALIBRATION_OUT_sample	1
RESULTS_SEARCH_4_PARAMETERS_MS_AUTO_CALIBRATION_OUT_squareroot	TRUE
RESULTS_SEARCH_4_PARAMETERS_MSMS_AUTO_CALIBRATION_OUT_avres	-1.85113e-07
RESULTS_SEARCH_4_PARAMETERS_MSMS_AUTO_CALIBRATION_OUT_c0	-0.000173327
RESULTS_SEARCH_4_PARAMETERS_MSMS_AUTO_CALIBRATION_OUT_c1minus1	7.99803e-06
RESULTS_SEARCH_4_PARAMETERS_MSMS_AUTO_CALIBRATION_OUT_c2	0
RESULTS_SEARCH_4_PARAMETERS_MSMS_AUTO_CALIBRATION_OUT_file	1
RESULTS_SEARCH_4_PARAMETERS_MSMS_AUTO_CALIBRATION_OUT_partnumber	2
RESULTS_SEARCH_4_PARAMETERS_MSMS_AUTO_CALIBRATION_OUT_polyorder	1
RESULTS_SEARCH_4_PARAMETERS_MSMS_AUTO_CALIBRATION_OUT_sample	1
RESULTS_SEARCH_4_PARAMETERS_MSMS_AUTO_CALIBRATION_OUT_squareroot	TRUE
RESULTS_SEARCH_4_PARAMETERS_MAX_PRECURSORS_FRAGLET	5
RESULTS_SEARCH_4_PARAMETERS_MAX_PRECURSORS_TAGLET	1
RESULTS_SEARCH_4_PARAMETERS_PRECURSORS_DR_FRAGLET	10
RESULTS_SEARCH_4_PARAMETERS_PRECURSORS_DR_TAGLET	3
RESULTS_SEARCH_4_PARAMETERS_DEFAULT_CHARGE_STATE_1_charge	2
RESULTS_SEARCH_4_PARAMETERS_DEFAULT_CHARGE_STATE_1_probability	1
RESULTS_SEARCH_4_PARAMETERS_DEFAULT_CHARGE_STATE_2_charge	3
RESULTS_SEARCH_4_PARAMETERS_DEFAULT_CHARGE_STATE_2_probability	1
RESULTS_SEARCH_4_PARAMETERS_DEFAULT_CHARGE_STATE_3_charge	4
RESULTS_SEARCH_4_PARAMETERS_DEFAULT_CHARGE_STATE_3_probability	1
RESULTS_SEARCH_4_PARAMETERS_VERSION	5.0.1.0, 4895
RESULTS_SEARCH_4_PARAMETERS_PARAGON_VERSION	5.0.1.0, 4874
RESULTS_SEARCH_4_PARAMETERS_APPLICATION	ProteinPilot(tm) Software
RESULTS_SEARCH_4_PARAMETERS_PROGROUP_alternativedispositionmaximumfoldprobabilitydrop	100
RESULTS_SEARCH_4_PARAMETERS_PROGROUP_alternativedispositionmaximumfoldscoredrop	2
RESULTS_SEARCH_4_PARAMETERS_PROGROUP_autodiscordantpeptidethreshold	0.3
RESULTS_SEARCH_4_PARAMETERS_PROGROUP_bayesconfidencecalclulation	TRUE
RESULTS_SEARCH_4_PARAMETERS_PROGROUP_calibrateconfidence	TRUE
RESULTS_SEARCH_4_PARAMETERS_PROGROUP_compresspeptides	FALSE
RESULTS_SEARCH_4_PARAMETERS_PROGROUP_confidencepercentthresholdforexcludingothersfromquant	15
RESULTS_SEARCH_4_PARAMETERS_PROGROUP_confidencepercentthresholdforincludingselfinquant	15
RESULTS_SEARCH_4_PARAMETERS_PROGROUP_donotstoremspeaklists	FALSE
RESULTS_SEARCH_4_PARAMETERS_PROGROUP_fasta	D:\AB SCIEX\ProteinPilot Data\SearchDatabases\CassPegg_NCBI_grape_RVX08988_41220_UniProt_Yeast_6049_Contam_298.fasta
RESULTS_SEARCH_4_PARAMETERS_PROGROUP_featuregroupminpepconf	0.66
RESULTS_SEARCH_4_PARAMETERS_PROGROUP_featuregroupminups	0.47
RESULTS_SEARCH_4_PARAMETERS_PROGROUP_focusingintersection	4
RESULTS_SEARCH_4_PARAMETERS_PROGROUP_focusingminimummatchconfidence	0.1
RESULTS_SEARCH_4_PARAMETERS_PROGROUP_focusingminunusedprotscore	0.1
RESULTS_SEARCH_4_PARAMETERS_PROGROUP_focusingsubsetcutoff	6
RESULTS_SEARCH_4_PARAMETERS_PROGROUP_intersection	1.3
RESULTS_SEARCH_4_PARAMETERS_PROGROUP_minimummatchconfidencecutoff	0.001
RESULTS_SEARCH_4_PARAMETERS_PROGROUP_minunusedprotscore	0.0458
RESULTS_SEARCH_4_PARAMETERS_PROGROUP_subsetcutoff	2
RESULTS_SEARCH_4_PARAMETERS_PROGROUP_unusedprotscorethresholdforexcludingothersfromquant	1.3
RESULTS_SEARCH_4_PARAMETERS_PEAKLIST_count	2263
RESULTS_SEARCH_4_PARAMETERS_PEAKLIST_filenumber	1
RESULTS_SEARCH_4_PARAMETERS_PEAKLIST_original_count	2263
RESULTS_SEARCH_4_PARAMETERS_PEAKLIST_originalfilename	\\Scmb-4k02yc2\d\AB SCIEX\ProteinPilot Data\Results\BenSchulz\2018\20180927_BenSculz_Cass_Mai_UniMelb_Wine\20180927_Schulz_Cass_Wine_001_S2_R1_DDA.wiff
RESULTS_SEARCH_4_PARAMETERS_PEAKLIST_partnumber	2
RESULTS_SEARCH_4_PARAMETERS_QUANT_TYPE_background_correction	FALSE
RESULTS_SEARCH_4_PARAMETERS_QUANT_TYPE_bias_correction	TRUE
RESULTS_SEARCH_4_PARAMETERS_QUANT_TYPE_keep_extreme_peptides_over_fraction	0
RESULTS_SEARCH_4_PARAMETERS_QUANT_TYPE_low_confidence_check	TRUE
RESULTS_SEARCH_4_PARAMETERS_QUANT_TYPE_low_intensity_check	TRUE
RESULTS_SEARCH_4_PARAMETERS_QUANT_TYPE_median_statistic	TRUE
RESULTS_SEARCH_4_PARAMETERS_QUANT_TYPE_mod_check	TRUE
RESULTS_SEARCH_4_PARAMETERS_QUANT_TYPE_quant_threshold	-1
RESULTS_SEARCH_4_PARAMETERS_QUANT_TYPE_quant_threshold_sn	9
RESULTS_SEARCH_4_PARAMETERS_QUANT_TYPE_separate_searches	FALSE
RESULTS_SEARCH_4_PARAMETERS_QUANT_TYPE_shared_msms_check	TRUE
RESULTS_SEARCH_4_PARAMETERS_PARAGON_METHOD_SETTINGS_UI_SAMPLE_TYPE	Identification
RESULTS_SEARCH_4_PARAMETERS_PARAGON_METHOD_SETTINGS_UI_CYS_ALKYLATION	None
RESULTS_SEARCH_4_PARAMETERS_PARAGON_METHOD_SETTINGS_UI_DIGESTION	Trypsin
RESULTS_SEARCH_4_PARAMETERS_PARAGON_METHOD_SETTINGS_UI_INSTRUMENT	TripleTOF 5600
RESULTS_SEARCH_4_PARAMETERS_PARAGON_METHOD_SETTINGS_UI_SEARCH_EFFORT	Thorough
RESULTS_SEARCH_4_PARAMETERS_PARAGON_METHOD_SETTINGS_UI_USER_NAME	scmb-4k02yc2\labpc
RESULTS_SEARCH_4_PARAMETERS_PARAGON_METHOD_SETTINGS_UI_MACHINE_NAME	SCMB-4K02YC2
RESULTS_SEARCH_4_PARAMETERS_PARAGON_METHOD_SETTINGS_UI_SEARCH_ID	6.36953e+17
RESULTS_SEARCH_4_PARAMETERS_PARAGON_METHOD_SETTINGS_UI_START_TIME	2019-06-05 14:19:05
RESULTS_SEARCH_4_PARAMETERS_PARAGON_METHOD_SETTINGS_UI_MIN_UNUSED_PROTSCORE	0.0458
RESULTS_SEARCH_4_PARAMETERS_PARAGON_METHOD_SETTINGS_UI_PSPEP	TRUE
RESULTS_SEARCH_5_time_cpu	18688
RESULTS_SEARCH_5_time_duration	18720
RESULTS_SEARCH_5_version	5.0.1.4874
RESULTS_SEARCH_5_xml:id	SEARCH:1:636953411451216833_2
RESULTS_SEARCH_5_PARAMETERS_chemical_data_edited	TRUE
RESULTS_SEARCH_5_PARAMETERS_do_multiprecursor_search	TRUE
RESULTS_SEARCH_5_PARAMETERS_do_reverse_search	TRUE
RESULTS_SEARCH_5_PARAMETERS_max_quant_labels	35
RESULTS_SEARCH_5_PARAMETERS_maxresults	15
RESULTS_SEARCH_5_PARAMETERS_separate_searches	FALSE
RESULTS_SEARCH_5_PARAMETERS_MSTOLERANCE_type	dalton
RESULTS_SEARCH_5_PARAMETERS_MSTOLERANCE_value	0.05
RESULTS_SEARCH_5_PARAMETERS_MSMSTOLERANCE_type	dalton
RESULTS_SEARCH_5_PARAMETERS_MSMSTOLERANCE_value	0.1
RESULTS_SEARCH_5_PARAMETERS_MS_STANDARD_DEVIATION_type	dalton
RESULTS_SEARCH_5_PARAMETERS_MS_STANDARD_DEVIATION_value	0.0011
RESULTS_SEARCH_5_PARAMETERS_MSMS_STANDARD_DEVIATION_type	dalton
RESULTS_SEARCH_5_PARAMETERS_MSMS_STANDARD_DEVIATION_value	0.01
RESULTS_SEARCH_5_PARAMETERS_FASTA_filename	D:\AB SCIEX\ProteinPilot Data\SearchDatabases\CassPegg_NCBI_grape_RVX08988_41220_UniProt_Yeast_6049_Contam_298.fasta
RESULTS_SEARCH_5_PARAMETERS_AUTO_CALIBRATION_ms	TRUE
RESULTS_SEARCH_5_PARAMETERS_AUTO_CALIBRATION_msexport	FALSE
RESULTS_SEARCH_5_PARAMETERS_AUTO_CALIBRATION_msms	TRUE
RESULTS_SEARCH_5_PARAMETERS_AUTO_CALIBRATION_msmstolsdratio	2.75
RESULTS_SEARCH_5_PARAMETERS_AUTO_CALIBRATION_mstolsdratio	7
RESULTS_SEARCH_5_PARAMETERS_AUTO_CALIBRATION_squareroot	TRUE
RESULTS_SEARCH_5_PARAMETERS_AUTO_CALIBRATION_type	dalton
RESULTS_SEARCH_5_PARAMETERS_AUTO_CALIBRATION_MCP_d_s_s_f	0.0666667
RESULTS_SEARCH_5_PARAMETERS_AUTO_CALIBRATION_MCP_d_s_w_f	3
RESULTS_SEARCH_5_PARAMETERS_AUTO_CALIBRATION_MCP_m_f_r_mbc	200
RESULTS_SEARCH_5_PARAMETERS_AUTO_CALIBRATION_MCP_m_m_c	10
RESULTS_SEARCH_5_PARAMETERS_AUTO_CALIBRATION_MCP_m_m_f_s	0.25
RESULTS_SEARCH_5_PARAMETERS_AUTO_CALIBRATION_MCP_m_m_p_f	0.33
RESULTS_SEARCH_5_PARAMETERS_AUTO_CALIBRATION_MCP_m_m_p_rms_f	1
RESULTS_SEARCH_5_PARAMETERS_AUTO_CALIBRATION_MCP_m_p_t_f	1
RESULTS_SEARCH_5_PARAMETERS_AUTO_CALIBRATION_MCP_m_r_h_n_b	15
RESULTS_SEARCH_5_PARAMETERS_AUTO_CALIBRATION_MCP_m_z_n_s	99
RESULTS_SEARCH_5_PARAMETERS_AUTO_CALIBRATION_MCP_m_z_s_mn_f_r	0.0666667
RESULTS_SEARCH_5_PARAMETERS_AUTO_CALIBRATION_MCP_m_z_s_mx_f_r	0.1
RESULTS_SEARCH_5_PARAMETERS_MS_AUTO_CALIBRATION_OUT_avres	-4.0486e-08
RESULTS_SEARCH_5_PARAMETERS_MS_AUTO_CALIBRATION_OUT_c0	-0.000504657
RESULTS_SEARCH_5_PARAMETERS_MS_AUTO_CALIBRATION_OUT_c1minus1	2.49974e-05
RESULTS_SEARCH_5_PARAMETERS_MS_AUTO_CALIBRATION_OUT_c2	0
RESULTS_SEARCH_5_PARAMETERS_MS_AUTO_CALIBRATION_OUT_file	2
RESULTS_SEARCH_5_PARAMETERS_MS_AUTO_CALIBRATION_OUT_partnumber	3
RESULTS_SEARCH_5_PARAMETERS_MS_AUTO_CALIBRATION_OUT_polyorder	1
RESULTS_SEARCH_5_PARAMETERS_MS_AUTO_CALIBRATION_OUT_sample	1
RESULTS_SEARCH_5_PARAMETERS_MS_AUTO_CALIBRATION_OUT_squareroot	TRUE
RESULTS_SEARCH_5_PARAMETERS_MSMS_AUTO_CALIBRATION_OUT_avres	-1.59433e-07
RESULTS_SEARCH_5_PARAMETERS_MSMS_AUTO_CALIBRATION_OUT_c0	-0.000426944
RESULTS_SEARCH_5_PARAMETERS_MSMS_AUTO_CALIBRATION_OUT_c1minus1	1.82958e-05
RESULTS_SEARCH_5_PARAMETERS_MSMS_AUTO_CALIBRATION_OUT_c2	0
RESULTS_SEARCH_5_PARAMETERS_MSMS_AUTO_CALIBRATION_OUT_file	2
RESULTS_SEARCH_5_PARAMETERS_MSMS_AUTO_CALIBRATION_OUT_partnumber	3
RESULTS_SEARCH_5_PARAMETERS_MSMS_AUTO_CALIBRATION_OUT_polyorder	1
RESULTS_SEARCH_5_PARAMETERS_MSMS_AUTO_CALIBRATION_OUT_sample	1
RESULTS_SEARCH_5_PARAMETERS_MSMS_AUTO_CALIBRATION_OUT_squareroot	TRUE
RESULTS_SEARCH_5_PARAMETERS_MAX_PRECURSORS_FRAGLET	5
RESULTS_SEARCH_5_PARAMETERS_MAX_PRECURSORS_TAGLET	1
RESULTS_SEARCH_5_PARAMETERS_PRECURSORS_DR_FRAGLET	10
RESULTS_SEARCH_5_PARAMETERS_PRECURSORS_DR_TAGLET	3
RESULTS_SEARCH_5_PARAMETERS_DEFAULT_CHARGE_STATE_1_charge	2
RESULTS_SEARCH_5_PARAMETERS_DEFAULT_CHARGE_STATE_1_probability	1
RESULTS_SEARCH_5_PARAMETERS_DEFAULT_CHARGE_STATE_2_charge	3
RESULTS_SEARCH_5_PARAMETERS_DEFAULT_CHARGE_STATE_2_probability	1
RESULTS_SEARCH_5_PARAMETERS_DEFAULT_CHARGE_STATE_3_charge	4
RESULTS_SEARCH_5_PARAMETERS_DEFAULT_CHARGE_STATE_3_probability	1
RESULTS_SEARCH_5_PARAMETERS_VERSION	5.0.1.0, 4895
RESULTS_SEARCH_5_PARAMETERS_PARAGON_VERSION	5.0.1.0, 4874
RESULTS_SEARCH_5_PARAMETERS_APPLICATION	ProteinPilot(tm) Software
RESULTS_SEARCH_5_PARAMETERS_PROGROUP_alternativedispositionmaximumfoldprobabilitydrop	100
RESULTS_SEARCH_5_PARAMETERS_PROGROUP_alternativedispositionmaximumfoldscoredrop	2
RESULTS_SEARCH_5_PARAMETERS_PROGROUP_autodiscordantpeptidethreshold	0.3
RESULTS_SEARCH_5_PARAMETERS_PROGROUP_bayesconfidencecalclulation	TRUE
RESULTS_SEARCH_5_PARAMETERS_PROGROUP_calibrateconfidence	TRUE
RESULTS_SEARCH_5_PARAMETERS_PROGROUP_compresspeptides	FALSE
RESULTS_SEARCH_5_PARAMETERS_PROGROUP_confidencepercentthresholdforexcludingothersfromquant	15
RESULTS_SEARCH_5_PARAMETERS_PROGROUP_confidencepercentthresholdforincludingselfinquant	15
RESULTS_SEARCH_5_PARAMETERS_PROGROUP_donotstoremspeaklists	FALSE
RESULTS_SEARCH_5_PARAMETERS_PROGROUP_fasta	D:\AB SCIEX\ProteinPilot Data\SearchDatabases\CassPegg_NCBI_grape_RVX08988_41220_UniProt_Yeast_6049_Contam_298.fasta
RESULTS_SEARCH_5_PARAMETERS_PROGROUP_featuregroupminpepconf	0.66
RESULTS_SEARCH_5_PARAMETERS_PROGROUP_featuregroupminups	0.47
RESULTS_SEARCH_5_PARAMETERS_PROGROUP_focusingintersection	4
RESULTS_SEARCH_5_PARAMETERS_PROGROUP_focusingminimummatchconfidence	0.1
RESULTS_SEARCH_5_PARAMETERS_PROGROUP_focusingminunusedprotscore	0.1
RESULTS_SEARCH_5_PARAMETERS_PROGROUP_focusingsubsetcutoff	6
RESULTS_SEARCH_5_PARAMETERS_PROGROUP_intersection	1.3
RESULTS_SEARCH_5_PARAMETERS_PROGROUP_minimummatchconfidencecutoff	0.001
RESULTS_SEARCH_5_PARAMETERS_PROGROUP_minunusedprotscore	0.0458
RESULTS_SEARCH_5_PARAMETERS_PROGROUP_subsetcutoff	2
RESULTS_SEARCH_5_PARAMETERS_PROGROUP_unusedprotscorethresholdforexcludingothersfromquant	1.3
RESULTS_SEARCH_5_PARAMETERS_PEAKLIST_count	3334
RESULTS_SEARCH_5_PARAMETERS_PEAKLIST_filenumber	2
RESULTS_SEARCH_5_PARAMETERS_PEAKLIST_original_count	3334
RESULTS_SEARCH_5_PARAMETERS_PEAKLIST_originalfilename	\\Scmb-4k02yc2\d\AB SCIEX\ProteinPilot Data\Results\BenSchulz\2018\20180927_BenSculz_Cass_Mai_UniMelb_Wine\20180927_Schulz_Cass_Wine_002_S1_R1_DDA.wiff
RESULTS_SEARCH_5_PARAMETERS_PEAKLIST_partnumber	3
RESULTS_SEARCH_5_PARAMETERS_QUANT_TYPE_background_correction	FALSE
RESULTS_SEARCH_5_PARAMETERS_QUANT_TYPE_bias_correction	TRUE
RESULTS_SEARCH_5_PARAMETERS_QUANT_TYPE_keep_extreme_peptides_over_fraction	0
RESULTS_SEARCH_5_PARAMETERS_QUANT_TYPE_low_confidence_check	TRUE
RESULTS_SEARCH_5_PARAMETERS_QUANT_TYPE_low_intensity_check	TRUE
RESULTS_SEARCH_5_PARAMETERS_QUANT_TYPE_median_statistic	TRUE
RESULTS_SEARCH_5_PARAMETERS_QUANT_TYPE_mod_check	TRUE
RESULTS_SEARCH_5_PARAMETERS_QUANT_TYPE_quant_threshold	-1
RESULTS_SEARCH_5_PARAMETERS_QUANT_TYPE_quant_threshold_sn	9
RESULTS_SEARCH_5_PARAMETERS_QUANT_TYPE_separate_searches	FALSE
RESULTS_SEARCH_5_PARAMETERS_QUANT_TYPE_shared_msms_check	TRUE
RESULTS_SEARCH_5_PARAMETERS_PARAGON_METHOD_SETTINGS_UI_SAMPLE_TYPE	Identification
RESULTS_SEARCH_5_PARAMETERS_PARAGON_METHOD_SETTINGS_UI_CYS_ALKYLATION	None
RESULTS_SEARCH_5_PARAMETERS_PARAGON_METHOD_SETTINGS_UI_DIGESTION	Trypsin
RESULTS_SEARCH_5_PARAMETERS_PARAGON_METHOD_SETTINGS_UI_INSTRUMENT	TripleTOF 5600
RESULTS_SEARCH_5_PARAMETERS_PARAGON_METHOD_SETTINGS_UI_SEARCH_EFFORT	Thorough
RESULTS_SEARCH_5_PARAMETERS_PARAGON_METHOD_SETTINGS_UI_USER_NAME	scmb-4k02yc2\labpc
RESULTS_SEARCH_5_PARAMETERS_PARAGON_METHOD_SETTINGS_UI_MACHINE_NAME	SCMB-4K02YC2
RESULTS_SEARCH_5_PARAMETERS_PARAGON_METHOD_SETTINGS_UI_SEARCH_ID	6.36953e+17
RESULTS_SEARCH_5_PARAMETERS_PARAGON_METHOD_SETTINGS_UI_START_TIME	2019-06-05 14:19:05
RESULTS_SEARCH_5_PARAMETERS_PARAGON_METHOD_SETTINGS_UI_MIN_UNUSED_PROTSCORE	0.0458
RESULTS_SEARCH_5_PARAMETERS_PARAGON_METHOD_SETTINGS_UI_PSPEP	TRUE
RESULTS_SEARCH_6_time_cpu	119309
RESULTS_SEARCH_6_time_duration	119340
RESULTS_SEARCH_6_version	5.0.1.4874
RESULTS_SEARCH_6_xml:id	SEARCH:2:636953411451216833_2
RESULTS_SEARCH_6_PARAMETERS_chemical_data_edited	TRUE
RESULTS_SEARCH_6_PARAMETERS_do_multiprecursor_search	TRUE
RESULTS_SEARCH_6_PARAMETERS_do_reverse_search	TRUE
RESULTS_SEARCH_6_PARAMETERS_max_quant_labels	35
RESULTS_SEARCH_6_PARAMETERS_maxresults	15
RESULTS_SEARCH_6_PARAMETERS_separate_searches	FALSE
RESULTS_SEARCH_6_PARAMETERS_MSTOLERANCE_type	dalton
RESULTS_SEARCH_6_PARAMETERS_MSTOLERANCE_value	0.05
RESULTS_SEARCH_6_PARAMETERS_MSMSTOLERANCE_type	dalton
RESULTS_SEARCH_6_PARAMETERS_MSMSTOLERANCE_value	0.1
RESULTS_SEARCH_6_PARAMETERS_MS_STANDARD_DEVIATION_type	dalton
RESULTS_SEARCH_6_PARAMETERS_MS_STANDARD_DEVIATION_value	0.0011
RESULTS_SEARCH_6_PARAMETERS_MSMS_STANDARD_DEVIATION_type	dalton
RESULTS_SEARCH_6_PARAMETERS_MSMS_STANDARD_DEVIATION_value	0.01
RESULTS_SEARCH_6_PARAMETERS_FASTA_filename	D:\AB SCIEX\ProteinPilot Data\SearchDatabases\CassPegg_NCBI_grape_RVX08988_41220_UniProt_Yeast_6049_Contam_298.fasta
RESULTS_SEARCH_6_PARAMETERS_AUTO_CALIBRATION_ms	TRUE
RESULTS_SEARCH_6_PARAMETERS_AUTO_CALIBRATION_msexport	FALSE
RESULTS_SEARCH_6_PARAMETERS_AUTO_CALIBRATION_msms	TRUE
RESULTS_SEARCH_6_PARAMETERS_AUTO_CALIBRATION_msmstolsdratio	2.75
RESULTS_SEARCH_6_PARAMETERS_AUTO_CALIBRATION_mstolsdratio	7
RESULTS_SEARCH_6_PARAMETERS_AUTO_CALIBRATION_squareroot	TRUE
RESULTS_SEARCH_6_PARAMETERS_AUTO_CALIBRATION_type	dalton
RESULTS_SEARCH_6_PARAMETERS_AUTO_CALIBRATION_MCP_d_s_s_f	0.0666667
RESULTS_SEARCH_6_PARAMETERS_AUTO_CALIBRATION_MCP_d_s_w_f	3
RESULTS_SEARCH_6_PARAMETERS_AUTO_CALIBRATION_MCP_m_f_r_mbc	200
RESULTS_SEARCH_6_PARAMETERS_AUTO_CALIBRATION_MCP_m_m_c	10
RESULTS_SEARCH_6_PARAMETERS_AUTO_CALIBRATION_MCP_m_m_f_s	0.25
RESULTS_SEARCH_6_PARAMETERS_AUTO_CALIBRATION_MCP_m_m_p_f	0.33
RESULTS_SEARCH_6_PARAMETERS_AUTO_CALIBRATION_MCP_m_m_p_rms_f	1
RESULTS_SEARCH_6_PARAMETERS_AUTO_CALIBRATION_MCP_m_p_t_f	1
RESULTS_SEARCH_6_PARAMETERS_AUTO_CALIBRATION_MCP_m_r_h_n_b	15
RESULTS_SEARCH_6_PARAMETERS_AUTO_CALIBRATION_MCP_m_z_n_s	99
RESULTS_SEARCH_6_PARAMETERS_AUTO_CALIBRATION_MCP_m_z_s_mn_f_r	0.0666667
RESULTS_SEARCH_6_PARAMETERS_AUTO_CALIBRATION_MCP_m_z_s_mx_f_r	0.1
RESULTS_SEARCH_6_PARAMETERS_MS_AUTO_CALIBRATION_OUT_avres	-4.0486e-08
RESULTS_SEARCH_6_PARAMETERS_MS_AUTO_CALIBRATION_OUT_c0	-0.000504657
RESULTS_SEARCH_6_PARAMETERS_MS_AUTO_CALIBRATION_OUT_c1minus1	2.49974e-05
RESULTS_SEARCH_6_PARAMETERS_MS_AUTO_CALIBRATION_OUT_c2	0
RESULTS_SEARCH_6_PARAMETERS_MS_AUTO_CALIBRATION_OUT_file	2
RESULTS_SEARCH_6_PARAMETERS_MS_AUTO_CALIBRATION_OUT_partnumber	3
RESULTS_SEARCH_6_PARAMETERS_MS_AUTO_CALIBRATION_OUT_polyorder	1
RESULTS_SEARCH_6_PARAMETERS_MS_AUTO_CALIBRATION_OUT_sample	1
RESULTS_SEARCH_6_PARAMETERS_MS_AUTO_CALIBRATION_OUT_squareroot	TRUE
RESULTS_SEARCH_6_PARAMETERS_MSMS_AUTO_CALIBRATION_OUT_avres	-1.59433e-07
RESULTS_SEARCH_6_PARAMETERS_MSMS_AUTO_CALIBRATION_OUT_c0	-0.000426944
RESULTS_SEARCH_6_PARAMETERS_MSMS_AUTO_CALIBRATION_OUT_c1minus1	1.82958e-05
RESULTS_SEARCH_6_PARAMETERS_MSMS_AUTO_CALIBRATION_OUT_c2	0
RESULTS_SEARCH_6_PARAMETERS_MSMS_AUTO_CALIBRATION_OUT_file	2
RESULTS_SEARCH_6_PARAMETERS_MSMS_AUTO_CALIBRATION_OUT_partnumber	3
RESULTS_SEARCH_6_PARAMETERS_MSMS_AUTO_CALIBRATION_OUT_polyorder	1
RESULTS_SEARCH_6_PARAMETERS_MSMS_AUTO_CALIBRATION_OUT_sample	1
RESULTS_SEARCH_6_PARAMETERS_MSMS_AUTO_CALIBRATION_OUT_squareroot	TRUE
RESULTS_SEARCH_6_PARAMETERS_MAX_PRECURSORS_FRAGLET	5
RESULTS_SEARCH_6_PARAMETERS_MAX_PRECURSORS_TAGLET	1
RESULTS_SEARCH_6_PARAMETERS_PRECURSORS_DR_FRAGLET	10
RESULTS_SEARCH_6_PARAMETERS_PRECURSORS_DR_TAGLET	3
RESULTS_SEARCH_6_PARAMETERS_DEFAULT_CHARGE_STATE_1_charge	2
RESULTS_SEARCH_6_PARAMETERS_DEFAULT_CHARGE_STATE_1_probability	1
RESULTS_SEARCH_6_PARAMETERS_DEFAULT_CHARGE_STATE_2_charge	3
RESULTS_SEARCH_6_PARAMETERS_DEFAULT_CHARGE_STATE_2_probability	1
RESULTS_SEARCH_6_PARAMETERS_DEFAULT_CHARGE_STATE_3_charge	4
RESULTS_SEARCH_6_PARAMETERS_DEFAULT_CHARGE_STATE_3_probability	1
RESULTS_SEARCH_6_PARAMETERS_VERSION	5.0.1.0, 4895
RESULTS_SEARCH_6_PARAMETERS_PARAGON_VERSION	5.0.1.0, 4874
RESULTS_SEARCH_6_PARAMETERS_APPLICATION	ProteinPilot(tm) Software
RESULTS_SEARCH_6_PARAMETERS_PROGROUP_alternativedispositionmaximumfoldprobabilitydrop	100
RESULTS_SEARCH_6_PARAMETERS_PROGROUP_alternativedispositionmaximumfoldscoredrop	2
RESULTS_SEARCH_6_PARAMETERS_PROGROUP_autodiscordantpeptidethreshold	0.3
RESULTS_SEARCH_6_PARAMETERS_PROGROUP_bayesconfidencecalclulation	TRUE
RESULTS_SEARCH_6_PARAMETERS_PROGROUP_calibrateconfidence	TRUE
RESULTS_SEARCH_6_PARAMETERS_PROGROUP_compresspeptides	FALSE
RESULTS_SEARCH_6_PARAMETERS_PROGROUP_confidencepercentthresholdforexcludingothersfromquant	15
RESULTS_SEARCH_6_PARAMETERS_PROGROUP_confidencepercentthresholdforincludingselfinquant	15
RESULTS_SEARCH_6_PARAMETERS_PROGROUP_donotstoremspeaklists	FALSE
RESULTS_SEARCH_6_PARAMETERS_PROGROUP_fasta	D:\AB SCIEX\ProteinPilot Data\SearchDatabases\CassPegg_NCBI_grape_RVX08988_41220_UniProt_Yeast_6049_Contam_298.fasta
RESULTS_SEARCH_6_PARAMETERS_PROGROUP_featuregroupminpepconf	0.66
RESULTS_SEARCH_6_PARAMETERS_PROGROUP_featuregroupminups	0.47
RESULTS_SEARCH_6_PARAMETERS_PROGROUP_focusingintersection	4
RESULTS_SEARCH_6_PARAMETERS_PROGROUP_focusingminimummatchconfidence	0.1
RESULTS_SEARCH_6_PARAMETERS_PROGROUP_focusingminunusedprotscore	0.1
RESULTS_SEARCH_6_PARAMETERS_PROGROUP_focusingsubsetcutoff	6
RESULTS_SEARCH_6_PARAMETERS_PROGROUP_intersection	1.3
RESULTS_SEARCH_6_PARAMETERS_PROGROUP_minimummatchconfidencecutoff	0.001
RESULTS_SEARCH_6_PARAMETERS_PROGROUP_minunusedprotscore	0.0458
RESULTS_SEARCH_6_PARAMETERS_PROGROUP_subsetcutoff	2
RESULTS_SEARCH_6_PARAMETERS_PROGROUP_unusedprotscorethresholdforexcludingothersfromquant	1.3
RESULTS_SEARCH_6_PARAMETERS_PEAKLIST_count	3334
RESULTS_SEARCH_6_PARAMETERS_PEAKLIST_filenumber	2
RESULTS_SEARCH_6_PARAMETERS_PEAKLIST_original_count	3334
RESULTS_SEARCH_6_PARAMETERS_PEAKLIST_originalfilename	\\Scmb-4k02yc2\d\AB SCIEX\ProteinPilot Data\Results\BenSchulz\2018\20180927_BenSculz_Cass_Mai_UniMelb_Wine\20180927_Schulz_Cass_Wine_002_S1_R1_DDA.wiff
RESULTS_SEARCH_6_PARAMETERS_PEAKLIST_partnumber	3
RESULTS_SEARCH_6_PARAMETERS_QUANT_TYPE_background_correction	FALSE
RESULTS_SEARCH_6_PARAMETERS_QUANT_TYPE_bias_correction	TRUE
RESULTS_SEARCH_6_PARAMETERS_QUANT_TYPE_keep_extreme_peptides_over_fraction	0
RESULTS_SEARCH_6_PARAMETERS_QUANT_TYPE_low_confidence_check	TRUE
RESULTS_SEARCH_6_PARAMETERS_QUANT_TYPE_low_intensity_check	TRUE
RESULTS_SEARCH_6_PARAMETERS_QUANT_TYPE_median_statistic	TRUE
RESULTS_SEARCH_6_PARAMETERS_QUANT_TYPE_mod_check	TRUE
RESULTS_SEARCH_6_PARAMETERS_QUANT_TYPE_quant_threshold	-1
RESULTS_SEARCH_6_PARAMETERS_QUANT_TYPE_quant_threshold_sn	9
RESULTS_SEARCH_6_PARAMETERS_QUANT_TYPE_separate_searches	FALSE
RESULTS_SEARCH_6_PARAMETERS_QUANT_TYPE_shared_msms_check	TRUE
RESULTS_SEARCH_6_PARAMETERS_PARAGON_METHOD_SETTINGS_UI_SAMPLE_TYPE	Identification
RESULTS_SEARCH_6_PARAMETERS_PARAGON_METHOD_SETTINGS_UI_CYS_ALKYLATION	None
RESULTS_SEARCH_6_PARAMETERS_PARAGON_METHOD_SETTINGS_UI_DIGESTION	Trypsin
RESULTS_SEARCH_6_PARAMETERS_PARAGON_METHOD_SETTINGS_UI_INSTRUMENT	TripleTOF 5600
RESULTS_SEARCH_6_PARAMETERS_PARAGON_METHOD_SETTINGS_UI_SEARCH_EFFORT	Thorough
RESULTS_SEARCH_6_PARAMETERS_PARAGON_METHOD_SETTINGS_UI_USER_NAME	scmb-4k02yc2\labpc
RESULTS_SEARCH_6_PARAMETERS_PARAGON_METHOD_SETTINGS_UI_MACHINE_NAME	SCMB-4K02YC2
RESULTS_SEARCH_6_PARAMETERS_PARAGON_METHOD_SETTINGS_UI_SEARCH_ID	6.36953e+17
RESULTS_SEARCH_6_PARAMETERS_PARAGON_METHOD_SETTINGS_UI_START_TIME	2019-06-05 14:19:05
RESULTS_SEARCH_6_PARAMETERS_PARAGON_METHOD_SETTINGS_UI_MIN_UNUSED_PROTSCORE	01:05:57.120000
RESULTS_SEARCH_6_PARAMETERS_PARAGON_METHOD_SETTINGS_UI_PSPEP	TRUE
RESULTS_SEARCH_7_time_cpu	26769
RESULTS_SEARCH_7_time_duration	26800
RESULTS_SEARCH_7_version	5.0.1.4874
RESULTS_SEARCH_7_xml:id	SEARCH:1:636953411451216833_3
RESULTS_SEARCH_7_PARAMETERS_chemical_data_edited	TRUE
RESULTS_SEARCH_7_PARAMETERS_do_multiprecursor_search	TRUE
RESULTS_SEARCH_7_PARAMETERS_do_reverse_search	TRUE
RESULTS_SEARCH_7_PARAMETERS_max_quant_labels	35
RESULTS_SEARCH_7_PARAMETERS_maxresults	15
RESULTS_SEARCH_7_PARAMETERS_separate_searches	FALSE
RESULTS_SEARCH_7_PARAMETERS_MSTOLERANCE_type	dalton
RESULTS_SEARCH_7_PARAMETERS_MSTOLERANCE_value	0.05
RESULTS_SEARCH_7_PARAMETERS_MSMSTOLERANCE_type	dalton
RESULTS_SEARCH_7_PARAMETERS_MSMSTOLERANCE_value	0.1
RESULTS_SEARCH_7_PARAMETERS_MS_STANDARD_DEVIATION_type	dalton
RESULTS_SEARCH_7_PARAMETERS_MS_STANDARD_DEVIATION_value	0.0011
RESULTS_SEARCH_7_PARAMETERS_MSMS_STANDARD_DEVIATION_type	dalton
RESULTS_SEARCH_7_PARAMETERS_MSMS_STANDARD_DEVIATION_value	0.01
RESULTS_SEARCH_7_PARAMETERS_FASTA_filename	D:\AB SCIEX\ProteinPilot Data\SearchDatabases\CassPegg_NCBI_grape_RVX08988_41220_UniProt_Yeast_6049_Contam_298.fasta
RESULTS_SEARCH_7_PARAMETERS_AUTO_CALIBRATION_ms	TRUE
RESULTS_SEARCH_7_PARAMETERS_AUTO_CALIBRATION_msexport	FALSE
RESULTS_SEARCH_7_PARAMETERS_AUTO_CALIBRATION_msms	TRUE
RESULTS_SEARCH_7_PARAMETERS_AUTO_CALIBRATION_msmstolsdratio	2.75
RESULTS_SEARCH_7_PARAMETERS_AUTO_CALIBRATION_mstolsdratio	7
RESULTS_SEARCH_7_PARAMETERS_AUTO_CALIBRATION_squareroot	TRUE
RESULTS_SEARCH_7_PARAMETERS_AUTO_CALIBRATION_type	dalton
RESULTS_SEARCH_7_PARAMETERS_AUTO_CALIBRATION_MCP_d_s_s_f	0.0666667
RESULTS_SEARCH_7_PARAMETERS_AUTO_CALIBRATION_MCP_d_s_w_f	3
RESULTS_SEARCH_7_PARAMETERS_AUTO_CALIBRATION_MCP_m_f_r_mbc	200
RESULTS_SEARCH_7_PARAMETERS_AUTO_CALIBRATION_MCP_m_m_c	10
RESULTS_SEARCH_7_PARAMETERS_AUTO_CALIBRATION_MCP_m_m_f_s	0.25
RESULTS_SEARCH_7_PARAMETERS_AUTO_CALIBRATION_MCP_m_m_p_f	0.33
RESULTS_SEARCH_7_PARAMETERS_AUTO_CALIBRATION_MCP_m_m_p_rms_f	1
RESULTS_SEARCH_7_PARAMETERS_AUTO_CALIBRATION_MCP_m_p_t_f	1
RESULTS_SEARCH_7_PARAMETERS_AUTO_CALIBRATION_MCP_m_r_h_n_b	15
RESULTS_SEARCH_7_PARAMETERS_AUTO_CALIBRATION_MCP_m_z_n_s	99
RESULTS_SEARCH_7_PARAMETERS_AUTO_CALIBRATION_MCP_m_z_s_mn_f_r	0.0666667
RESULTS_SEARCH_7_PARAMETERS_AUTO_CALIBRATION_MCP_m_z_s_mx_f_r	0.1
RESULTS_SEARCH_7_PARAMETERS_MS_AUTO_CALIBRATION_OUT_avres	-1.85199e-08
RESULTS_SEARCH_7_PARAMETERS_MS_AUTO_CALIBRATION_OUT_c0	-0.000127957
RESULTS_SEARCH_7_PARAMETERS_MS_AUTO_CALIBRATION_OUT_c1minus1	1.22203e-05
RESULTS_SEARCH_7_PARAMETERS_MS_AUTO_CALIBRATION_OUT_c2	0
RESULTS_SEARCH_7_PARAMETERS_MS_AUTO_CALIBRATION_OUT_file	2
RESULTS_SEARCH_7_PARAMETERS_MS_AUTO_CALIBRATION_OUT_partnumber	4
RESULTS_SEARCH_7_PARAMETERS_MS_AUTO_CALIBRATION_OUT_polyorder	1
RESULTS_SEARCH_7_PARAMETERS_MS_AUTO_CALIBRATION_OUT_sample	1
RESULTS_SEARCH_7_PARAMETERS_MS_AUTO_CALIBRATION_OUT_squareroot	TRUE
RESULTS_SEARCH_7_PARAMETERS_MSMS_AUTO_CALIBRATION_OUT_avres	-1.98377e-07
RESULTS_SEARCH_7_PARAMETERS_MSMS_AUTO_CALIBRATION_OUT_c0	-0.000273247
RESULTS_SEARCH_7_PARAMETERS_MSMS_AUTO_CALIBRATION_OUT_c1minus1	1.29535e-05
RESULTS_SEARCH_7_PARAMETERS_MSMS_AUTO_CALIBRATION_OUT_c2	0
RESULTS_SEARCH_7_PARAMETERS_MSMS_AUTO_CALIBRATION_OUT_file	2
RESULTS_SEARCH_7_PARAMETERS_MSMS_AUTO_CALIBRATION_OUT_partnumber	4
RESULTS_SEARCH_7_PARAMETERS_MSMS_AUTO_CALIBRATION_OUT_polyorder	1
RESULTS_SEARCH_7_PARAMETERS_MSMS_AUTO_CALIBRATION_OUT_sample	1
RESULTS_SEARCH_7_PARAMETERS_MSMS_AUTO_CALIBRATION_OUT_squareroot	TRUE
RESULTS_SEARCH_7_PARAMETERS_MAX_PRECURSORS_FRAGLET	5
RESULTS_SEARCH_7_PARAMETERS_MAX_PRECURSORS_TAGLET	1
RESULTS_SEARCH_7_PARAMETERS_PRECURSORS_DR_FRAGLET	10
RESULTS_SEARCH_7_PARAMETERS_PRECURSORS_DR_TAGLET	3
RESULTS_SEARCH_7_PARAMETERS_DEFAULT_CHARGE_STATE_1_charge	2
RESULTS_SEARCH_7_PARAMETERS_DEFAULT_CHARGE_STATE_1_probability	1
RESULTS_SEARCH_7_PARAMETERS_DEFAULT_CHARGE_STATE_2_charge	3
RESULTS_SEARCH_7_PARAMETERS_DEFAULT_CHARGE_STATE_2_probability	1
RESULTS_SEARCH_7_PARAMETERS_DEFAULT_CHARGE_STATE_3_charge	4
RESULTS_SEARCH_7_PARAMETERS_DEFAULT_CHARGE_STATE_3_probability	1
RESULTS_SEARCH_7_PARAMETERS_VERSION	5.0.1.0, 4895
RESULTS_SEARCH_7_PARAMETERS_PARAGON_VERSION	5.0.1.0, 4874
RESULTS_SEARCH_7_PARAMETERS_APPLICATION	ProteinPilot(tm) Software
RESULTS_SEARCH_7_PARAMETERS_PROGROUP_alternativedispositionmaximumfoldprobabilitydrop	100
RESULTS_SEARCH_7_PARAMETERS_PROGROUP_alternativedispositionmaximumfoldscoredrop	2
RESULTS_SEARCH_7_PARAMETERS_PROGROUP_autodiscordantpeptidethreshold	0.3
RESULTS_SEARCH_7_PARAMETERS_PROGROUP_bayesconfidencecalclulation	TRUE
RESULTS_SEARCH_7_PARAMETERS_PROGROUP_calibrateconfidence	TRUE
RESULTS_SEARCH_7_PARAMETERS_PROGROUP_compresspeptides	FALSE
RESULTS_SEARCH_7_PARAMETERS_PROGROUP_confidencepercentthresholdforexcludingothersfromquant	15
RESULTS_SEARCH_7_PARAMETERS_PROGROUP_confidencepercentthresholdforincludingselfinquant	15
RESULTS_SEARCH_7_PARAMETERS_PROGROUP_donotstoremspeaklists	FALSE
RESULTS_SEARCH_7_PARAMETERS_PROGROUP_fasta	D:\AB SCIEX\ProteinPilot Data\SearchDatabases\CassPegg_NCBI_grape_RVX08988_41220_UniProt_Yeast_6049_Contam_298.fasta
RESULTS_SEARCH_7_PARAMETERS_PROGROUP_featuregroupminpepconf	0.66
RESULTS_SEARCH_7_PARAMETERS_PROGROUP_featuregroupminups	0.47
RESULTS_SEARCH_7_PARAMETERS_PROGROUP_focusingintersection	4
RESULTS_SEARCH_7_PARAMETERS_PROGROUP_focusingminimummatchconfidence	0.1
RESULTS_SEARCH_7_PARAMETERS_PROGROUP_focusingminunusedprotscore	0.1
RESULTS_SEARCH_7_PARAMETERS_PROGROUP_focusingsubsetcutoff	6
RESULTS_SEARCH_7_PARAMETERS_PROGROUP_intersection	1.3
RESULTS_SEARCH_7_PARAMETERS_PROGROUP_minimummatchconfidencecutoff	0.001
RESULTS_SEARCH_7_PARAMETERS_PROGROUP_minunusedprotscore	0.0458
RESULTS_SEARCH_7_PARAMETERS_PROGROUP_subsetcutoff	2
RESULTS_SEARCH_7_PARAMETERS_PROGROUP_unusedprotscorethresholdforexcludingothersfromquant	1.3
RESULTS_SEARCH_7_PARAMETERS_PEAKLIST_count	3302
RESULTS_SEARCH_7_PARAMETERS_PEAKLIST_filenumber	2
RESULTS_SEARCH_7_PARAMETERS_PEAKLIST_original_count	3302
RESULTS_SEARCH_7_PARAMETERS_PEAKLIST_originalfilename	\\Scmb-4k02yc2\d\AB SCIEX\ProteinPilot Data\Results\BenSchulz\2018\20180927_BenSculz_Cass_Mai_UniMelb_Wine\20180927_Schulz_Cass_Wine_002_S1_R1_DDA.wiff
RESULTS_SEARCH_7_PARAMETERS_PEAKLIST_partnumber	4
RESULTS_SEARCH_7_PARAMETERS_QUANT_TYPE_background_correction	FALSE
RESULTS_SEARCH_7_PARAMETERS_QUANT_TYPE_bias_correction	TRUE
RESULTS_SEARCH_7_PARAMETERS_QUANT_TYPE_keep_extreme_peptides_over_fraction	0
RESULTS_SEARCH_7_PARAMETERS_QUANT_TYPE_low_confidence_check	TRUE
RESULTS_SEARCH_7_PARAMETERS_QUANT_TYPE_low_intensity_check	TRUE
RESULTS_SEARCH_7_PARAMETERS_QUANT_TYPE_median_statistic	TRUE
RESULTS_SEARCH_7_PARAMETERS_QUANT_TYPE_mod_check	TRUE
RESULTS_SEARCH_7_PARAMETERS_QUANT_TYPE_quant_threshold	-1
RESULTS_SEARCH_7_PARAMETERS_QUANT_TYPE_quant_threshold_sn	9
RESULTS_SEARCH_7_PARAMETERS_QUANT_TYPE_separate_searches	FALSE
RESULTS_SEARCH_7_PARAMETERS_QUANT_TYPE_shared_msms_check	TRUE
RESULTS_SEARCH_7_PARAMETERS_PARAGON_METHOD_SETTINGS_UI_SAMPLE_TYPE	Identification
RESULTS_SEARCH_7_PARAMETERS_PARAGON_METHOD_SETTINGS_UI_CYS_ALKYLATION	None
RESULTS_SEARCH_7_PARAMETERS_PARAGON_METHOD_SETTINGS_UI_DIGESTION	Trypsin
RESULTS_SEARCH_7_PARAMETERS_PARAGON_METHOD_SETTINGS_UI_INSTRUMENT	TripleTOF 5600
RESULTS_SEARCH_7_PARAMETERS_PARAGON_METHOD_SETTINGS_UI_SEARCH_EFFORT	Thorough
RESULTS_SEARCH_7_PARAMETERS_PARAGON_METHOD_SETTINGS_UI_USER_NAME	scmb-4k02yc2\labpc
RESULTS_SEARCH_7_PARAMETERS_PARAGON_METHOD_SETTINGS_UI_MACHINE_NAME	SCMB-4K02YC2
RESULTS_SEARCH_7_PARAMETERS_PARAGON_METHOD_SETTINGS_UI_SEARCH_ID	6.36953e+17
RESULTS_SEARCH_7_PARAMETERS_PARAGON_METHOD_SETTINGS_UI_START_TIME	2019-06-05 14:19:05
RESULTS_SEARCH_7_PARAMETERS_PARAGON_METHOD_SETTINGS_UI_MIN_UNUSED_PROTSCORE	01:05:57.120000
RESULTS_SEARCH_7_PARAMETERS_PARAGON_METHOD_SETTINGS_UI_PSPEP	TRUE
RESULTS_SEARCH_8_time_cpu	136594
RESULTS_SEARCH_8_time_duration	136610
RESULTS_SEARCH_8_version	5.0.1.4874
RESULTS_SEARCH_8_xml:id	SEARCH:2:636953411451216833_3
RESULTS_SEARCH_8_PARAMETERS_chemical_data_edited	TRUE
RESULTS_SEARCH_8_PARAMETERS_do_multiprecursor_search	TRUE
RESULTS_SEARCH_8_PARAMETERS_do_reverse_search	TRUE
RESULTS_SEARCH_8_PARAMETERS_max_quant_labels	35
RESULTS_SEARCH_8_PARAMETERS_maxresults	15
RESULTS_SEARCH_8_PARAMETERS_separate_searches	FALSE
RESULTS_SEARCH_8_PARAMETERS_MSTOLERANCE_type	dalton
RESULTS_SEARCH_8_PARAMETERS_MSTOLERANCE_value	0.05
RESULTS_SEARCH_8_PARAMETERS_MSMSTOLERANCE_type	dalton
RESULTS_SEARCH_8_PARAMETERS_MSMSTOLERANCE_value	0.1
RESULTS_SEARCH_8_PARAMETERS_MS_STANDARD_DEVIATION_type	dalton
RESULTS_SEARCH_8_PARAMETERS_MS_STANDARD_DEVIATION_value	0.0011
RESULTS_SEARCH_8_PARAMETERS_MSMS_STANDARD_DEVIATION_type	dalton
RESULTS_SEARCH_8_PARAMETERS_MSMS_STANDARD_DEVIATION_value	0.01
RESULTS_SEARCH_8_PARAMETERS_FASTA_filename	D:\AB SCIEX\ProteinPilot Data\SearchDatabases\CassPegg_NCBI_grape_RVX08988_41220_UniProt_Yeast_6049_Contam_298.fasta
RESULTS_SEARCH_8_PARAMETERS_AUTO_CALIBRATION_ms	TRUE
RESULTS_SEARCH_8_PARAMETERS_AUTO_CALIBRATION_msexport	FALSE
RESULTS_SEARCH_8_PARAMETERS_AUTO_CALIBRATION_msms	TRUE
RESULTS_SEARCH_8_PARAMETERS_AUTO_CALIBRATION_msmstolsdratio	2.75
RESULTS_SEARCH_8_PARAMETERS_AUTO_CALIBRATION_mstolsdratio	7
RESULTS_SEARCH_8_PARAMETERS_AUTO_CALIBRATION_squareroot	TRUE
RESULTS_SEARCH_8_PARAMETERS_AUTO_CALIBRATION_type	dalton
RESULTS_SEARCH_8_PARAMETERS_AUTO_CALIBRATION_MCP_d_s_s_f	0.0666667
RESULTS_SEARCH_8_PARAMETERS_AUTO_CALIBRATION_MCP_d_s_w_f	3
RESULTS_SEARCH_8_PARAMETERS_AUTO_CALIBRATION_MCP_m_f_r_mbc	200
RESULTS_SEARCH_8_PARAMETERS_AUTO_CALIBRATION_MCP_m_m_c	10
RESULTS_SEARCH_8_PARAMETERS_AUTO_CALIBRATION_MCP_m_m_f_s	0.25
RESULTS_SEARCH_8_PARAMETERS_AUTO_CALIBRATION_MCP_m_m_p_f	0.33
RESULTS_SEARCH_8_PARAMETERS_AUTO_CALIBRATION_MCP_m_m_p_rms_f	1
RESULTS_SEARCH_8_PARAMETERS_AUTO_CALIBRATION_MCP_m_p_t_f	1
RESULTS_SEARCH_8_PARAMETERS_AUTO_CALIBRATION_MCP_m_r_h_n_b	15
RESULTS_SEARCH_8_PARAMETERS_AUTO_CALIBRATION_MCP_m_z_n_s	99
RESULTS_SEARCH_8_PARAMETERS_AUTO_CALIBRATION_MCP_m_z_s_mn_f_r	0.0666667
RESULTS_SEARCH_8_PARAMETERS_AUTO_CALIBRATION_MCP_m_z_s_mx_f_r	0.1
RESULTS_SEARCH_8_PARAMETERS_MS_AUTO_CALIBRATION_OUT_avres	-1.85199e-08
RESULTS_SEARCH_8_PARAMETERS_MS_AUTO_CALIBRATION_OUT_c0	-0.000127957
RESULTS_SEARCH_8_PARAMETERS_MS_AUTO_CALIBRATION_OUT_c1minus1	1.22203e-05
RESULTS_SEARCH_8_PARAMETERS_MS_AUTO_CALIBRATION_OUT_c2	0
RESULTS_SEARCH_8_PARAMETERS_MS_AUTO_CALIBRATION_OUT_file	2
RESULTS_SEARCH_8_PARAMETERS_MS_AUTO_CALIBRATION_OUT_partnumber	4
RESULTS_SEARCH_8_PARAMETERS_MS_AUTO_CALIBRATION_OUT_polyorder	1
RESULTS_SEARCH_8_PARAMETERS_MS_AUTO_CALIBRATION_OUT_sample	1
RESULTS_SEARCH_8_PARAMETERS_MS_AUTO_CALIBRATION_OUT_squareroot	TRUE
RESULTS_SEARCH_8_PARAMETERS_MSMS_AUTO_CALIBRATION_OUT_avres	-1.98377e-07
RESULTS_SEARCH_8_PARAMETERS_MSMS_AUTO_CALIBRATION_OUT_c0	-0.000273247
RESULTS_SEARCH_8_PARAMETERS_MSMS_AUTO_CALIBRATION_OUT_c1minus1	1.29535e-05
RESULTS_SEARCH_8_PARAMETERS_MSMS_AUTO_CALIBRATION_OUT_c2	0
RESULTS_SEARCH_8_PARAMETERS_MSMS_AUTO_CALIBRATION_OUT_file	2
RESULTS_SEARCH_8_PARAMETERS_MSMS_AUTO_CALIBRATION_OUT_partnumber	4
RESULTS_SEARCH_8_PARAMETERS_MSMS_AUTO_CALIBRATION_OUT_polyorder	1
RESULTS_SEARCH_8_PARAMETERS_MSMS_AUTO_CALIBRATION_OUT_sample	1
RESULTS_SEARCH_8_PARAMETERS_MSMS_AUTO_CALIBRATION_OUT_squareroot	TRUE
RESULTS_SEARCH_8_PARAMETERS_MAX_PRECURSORS_FRAGLET	5
RESULTS_SEARCH_8_PARAMETERS_MAX_PRECURSORS_TAGLET	1
RESULTS_SEARCH_8_PARAMETERS_PRECURSORS_DR_FRAGLET	10
RESULTS_SEARCH_8_PARAMETERS_PRECURSORS_DR_TAGLET	3
RESULTS_SEARCH_8_PARAMETERS_DEFAULT_CHARGE_STATE_1_charge	2
RESULTS_SEARCH_8_PARAMETERS_DEFAULT_CHARGE_STATE_1_probability	1
RESULTS_SEARCH_8_PARAMETERS_DEFAULT_CHARGE_STATE_2_charge	3
RESULTS_SEARCH_8_PARAMETERS_DEFAULT_CHARGE_STATE_2_probability	1
RESULTS_SEARCH_8_PARAMETERS_DEFAULT_CHARGE_STATE_3_charge	4
RESULTS_SEARCH_8_PARAMETERS_DEFAULT_CHARGE_STATE_3_probability	1
RESULTS_SEARCH_8_PARAMETERS_VERSION	5.0.1.0, 4895
RESULTS_SEARCH_8_PARAMETERS_PARAGON_VERSION	5.0.1.0, 4874
RESULTS_SEARCH_8_PARAMETERS_APPLICATION	ProteinPilot(tm) Software
RESULTS_SEARCH_8_PARAMETERS_PROGROUP_alternativedispositionmaximumfoldprobabilitydrop	1900-04-09
RESULTS_SEARCH_8_PARAMETERS_PROGROUP_alternativedispositionmaximumfoldscoredrop	1900-01-02
RESULTS_SEARCH_8_PARAMETERS_PROGROUP_autodiscordantpeptidethreshold	0.3
RESULTS_SEARCH_8_PARAMETERS_PROGROUP_bayesconfidencecalclulation	TRUE
RESULTS_SEARCH_8_PARAMETERS_PROGROUP_calibrateconfidence	TRUE
RESULTS_SEARCH_8_PARAMETERS_PROGROUP_compresspeptides	FALSE
RESULTS_SEARCH_8_PARAMETERS_PROGROUP_confidencepercentthresholdforexcludingothersfromquant	15
RESULTS_SEARCH_8_PARAMETERS_PROGROUP_confidencepercentthresholdforincludingselfinquant	15
RESULTS_SEARCH_8_PARAMETERS_PROGROUP_donotstoremspeaklists	FALSE
RESULTS_SEARCH_8_PARAMETERS_PROGROUP_fasta	D:\AB SCIEX\ProteinPilot Data\SearchDatabases\CassPegg_NCBI_grape_RVX08988_41220_UniProt_Yeast_6049_Contam_298.fasta
RESULTS_SEARCH_8_PARAMETERS_PROGROUP_featuregroupminpepconf	0.66
RESULTS_SEARCH_8_PARAMETERS_PROGROUP_featuregroupminups	0.47
RESULTS_SEARCH_8_PARAMETERS_PROGROUP_focusingintersection	4
RESULTS_SEARCH_8_PARAMETERS_PROGROUP_focusingminimummatchconfidence	0.1
RESULTS_SEARCH_8_PARAMETERS_PROGROUP_focusingminunusedprotscore	0.1
RESULTS_SEARCH_8_PARAMETERS_PROGROUP_focusingsubsetcutoff	6
RESULTS_SEARCH_8_PARAMETERS_PROGROUP_intersection	1.3
RESULTS_SEARCH_8_PARAMETERS_PROGROUP_minimummatchconfidencecutoff	0.001
RESULTS_SEARCH_8_PARAMETERS_PROGROUP_minunusedprotscore	0.0458
RESULTS_SEARCH_8_PARAMETERS_PROGROUP_subsetcutoff	2
RESULTS_SEARCH_8_PARAMETERS_PROGROUP_unusedprotscorethresholdforexcludingothersfromquant	1.3
RESULTS_SEARCH_8_PARAMETERS_PEAKLIST_count	3302
RESULTS_SEARCH_8_PARAMETERS_PEAKLIST_filenumber	2
RESULTS_SEARCH_8_PARAMETERS_PEAKLIST_original_count	3302
RESULTS_SEARCH_8_PARAMETERS_PEAKLIST_originalfilename	\\Scmb-4k02yc2\d\AB SCIEX\ProteinPilot Data\Results\BenSchulz\2018\20180927_BenSculz_Cass_Mai_UniMelb_Wine\20180927_Schulz_Cass_Wine_002_S1_R1_DDA.wiff
RESULTS_SEARCH_8_PARAMETERS_PEAKLIST_partnumber	4
RESULTS_SEARCH_8_PARAMETERS_QUANT_TYPE_background_correction	FALSE
RESULTS_SEARCH_8_PARAMETERS_QUANT_TYPE_bias_correction	TRUE
RESULTS_SEARCH_8_PARAMETERS_QUANT_TYPE_keep_extreme_peptides_over_fraction	0
RESULTS_SEARCH_8_PARAMETERS_QUANT_TYPE_low_confidence_check	TRUE
RESULTS_SEARCH_8_PARAMETERS_QUANT_TYPE_low_intensity_check	TRUE
RESULTS_SEARCH_8_PARAMETERS_QUANT_TYPE_median_statistic	TRUE
RESULTS_SEARCH_8_PARAMETERS_QUANT_TYPE_mod_check	TRUE
RESULTS_SEARCH_8_PARAMETERS_QUANT_TYPE_quant_threshold	-1
RESULTS_SEARCH_8_PARAMETERS_QUANT_TYPE_quant_threshold_sn	9
RESULTS_SEARCH_8_PARAMETERS_QUANT_TYPE_separate_searches	FALSE
RESULTS_SEARCH_8_PARAMETERS_QUANT_TYPE_shared_msms_check	TRUE
RESULTS_SEARCH_8_PARAMETERS_PARAGON_METHOD_SETTINGS_UI_SAMPLE_TYPE	Identification
RESULTS_SEARCH_8_PARAMETERS_PARAGON_METHOD_SETTINGS_UI_CYS_ALKYLATION	None
RESULTS_SEARCH_8_PARAMETERS_PARAGON_METHOD_SETTINGS_UI_DIGESTION	Trypsin
RESULTS_SEARCH_8_PARAMETERS_PARAGON_METHOD_SETTINGS_UI_INSTRUMENT	TripleTOF 5600
RESULTS_SEARCH_8_PARAMETERS_PARAGON_METHOD_SETTINGS_UI_SEARCH_EFFORT	Thorough
RESULTS_SEARCH_8_PARAMETERS_PARAGON_METHOD_SETTINGS_UI_USER_NAME	scmb-4k02yc2\labpc
RESULTS_SEARCH_8_PARAMETERS_PARAGON_METHOD_SETTINGS_UI_MACHINE_NAME	SCMB-4K02YC2
RESULTS_SEARCH_8_PARAMETERS_PARAGON_METHOD_SETTINGS_UI_SEARCH_ID	6.36953e+17
RESULTS_SEARCH_8_PARAMETERS_PARAGON_METHOD_SETTINGS_UI_START_TIME	2019-06-05 14:19:05
RESULTS_SEARCH_8_PARAMETERS_PARAGON_METHOD_SETTINGS_UI_MIN_UNUSED_PROTSCORE	0.0458
RESULTS_SEARCH_8_PARAMETERS_PARAGON_METHOD_SETTINGS_UI_PSPEP	TRUE
RESULTS_SEARCH_9_time_cpu	27830
RESULTS_SEARCH_9_time_duration	27846
RESULTS_SEARCH_9_version	5.0.1.4874
RESULTS_SEARCH_9_xml:id	SEARCH:1:636953411451216833_4
RESULTS_SEARCH_9_PARAMETERS_chemical_data_edited	TRUE
RESULTS_SEARCH_9_PARAMETERS_do_multiprecursor_search	TRUE
RESULTS_SEARCH_9_PARAMETERS_do_reverse_search	TRUE
RESULTS_SEARCH_9_PARAMETERS_max_quant_labels	35
RESULTS_SEARCH_9_PARAMETERS_maxresults	15
RESULTS_SEARCH_9_PARAMETERS_separate_searches	FALSE
RESULTS_SEARCH_9_PARAMETERS_MSTOLERANCE_type	dalton
RESULTS_SEARCH_9_PARAMETERS_MSTOLERANCE_value	0.05
RESULTS_SEARCH_9_PARAMETERS_MSMSTOLERANCE_type	dalton
RESULTS_SEARCH_9_PARAMETERS_MSMSTOLERANCE_value	0.1
RESULTS_SEARCH_9_PARAMETERS_MS_STANDARD_DEVIATION_type	dalton
RESULTS_SEARCH_9_PARAMETERS_MS_STANDARD_DEVIATION_value	0.0011
RESULTS_SEARCH_9_PARAMETERS_MSMS_STANDARD_DEVIATION_type	dalton
RESULTS_SEARCH_9_PARAMETERS_MSMS_STANDARD_DEVIATION_value	0.01
RESULTS_SEARCH_9_PARAMETERS_FASTA_filename	D:\AB SCIEX\ProteinPilot Data\SearchDatabases\CassPegg_NCBI_grape_RVX08988_41220_UniProt_Yeast_6049_Contam_298.fasta
RESULTS_SEARCH_9_PARAMETERS_AUTO_CALIBRATION_ms	TRUE
RESULTS_SEARCH_9_PARAMETERS_AUTO_CALIBRATION_msexport	FALSE
RESULTS_SEARCH_9_PARAMETERS_AUTO_CALIBRATION_msms	TRUE
RESULTS_SEARCH_9_PARAMETERS_AUTO_CALIBRATION_msmstolsdratio	2.75
RESULTS_SEARCH_9_PARAMETERS_AUTO_CALIBRATION_mstolsdratio	7
RESULTS_SEARCH_9_PARAMETERS_AUTO_CALIBRATION_squareroot	TRUE
RESULTS_SEARCH_9_PARAMETERS_AUTO_CALIBRATION_type	dalton
RESULTS_SEARCH_9_PARAMETERS_AUTO_CALIBRATION_MCP_d_s_s_f	0.0666667
RESULTS_SEARCH_9_PARAMETERS_AUTO_CALIBRATION_MCP_d_s_w_f	3
RESULTS_SEARCH_9_PARAMETERS_AUTO_CALIBRATION_MCP_m_f_r_mbc	200
RESULTS_SEARCH_9_PARAMETERS_AUTO_CALIBRATION_MCP_m_m_c	10
RESULTS_SEARCH_9_PARAMETERS_AUTO_CALIBRATION_MCP_m_m_f_s	0.25
RESULTS_SEARCH_9_PARAMETERS_AUTO_CALIBRATION_MCP_m_m_p_f	0.33
RESULTS_SEARCH_9_PARAMETERS_AUTO_CALIBRATION_MCP_m_m_p_rms_f	1
RESULTS_SEARCH_9_PARAMETERS_AUTO_CALIBRATION_MCP_m_p_t_f	1
RESULTS_SEARCH_9_PARAMETERS_AUTO_CALIBRATION_MCP_m_r_h_n_b	15
RESULTS_SEARCH_9_PARAMETERS_AUTO_CALIBRATION_MCP_m_z_n_s	99
RESULTS_SEARCH_9_PARAMETERS_AUTO_CALIBRATION_MCP_m_z_s_mn_f_r	0.0666667
RESULTS_SEARCH_9_PARAMETERS_AUTO_CALIBRATION_MCP_m_z_s_mx_f_r	0.1
RESULTS_SEARCH_9_PARAMETERS_MS_AUTO_CALIBRATION_OUT_avres	-2.19657e-08
RESULTS_SEARCH_9_PARAMETERS_MS_AUTO_CALIBRATION_OUT_c0	-0.00112568
RESULTS_SEARCH_9_PARAMETERS_MS_AUTO_CALIBRATION_OUT_c1minus1	4.92621e-05
RESULTS_SEARCH_9_PARAMETERS_MS_AUTO_CALIBRATION_OUT_c2	0
RESULTS_SEARCH_9_PARAMETERS_MS_AUTO_CALIBRATION_OUT_file	3
RESULTS_SEARCH_9_PARAMETERS_MS_AUTO_CALIBRATION_OUT_partnumber	5
RESULTS_SEARCH_9_PARAMETERS_MS_AUTO_CALIBRATION_OUT_polyorder	1
RESULTS_SEARCH_9_PARAMETERS_MS_AUTO_CALIBRATION_OUT_sample	1900-01-01
RESULTS_SEARCH_9_PARAMETERS_MS_AUTO_CALIBRATION_OUT_squareroot	TRUE
RESULTS_SEARCH_9_PARAMETERS_MSMS_AUTO_CALIBRATION_OUT_avres	-3.2689e-07
RESULTS_SEARCH_9_PARAMETERS_MSMS_AUTO_CALIBRATION_OUT_c0	-0.00053243
RESULTS_SEARCH_9_PARAMETERS_MSMS_AUTO_CALIBRATION_OUT_c1minus1	2.32116e-05
RESULTS_SEARCH_9_PARAMETERS_MSMS_AUTO_CALIBRATION_OUT_c2	0
RESULTS_SEARCH_9_PARAMETERS_MSMS_AUTO_CALIBRATION_OUT_file	3
RESULTS_SEARCH_9_PARAMETERS_MSMS_AUTO_CALIBRATION_OUT_partnumber	5
RESULTS_SEARCH_9_PARAMETERS_MSMS_AUTO_CALIBRATION_OUT_polyorder	1
RESULTS_SEARCH_9_PARAMETERS_MSMS_AUTO_CALIBRATION_OUT_sample	1
RESULTS_SEARCH_9_PARAMETERS_MSMS_AUTO_CALIBRATION_OUT_squareroot	TRUE
RESULTS_SEARCH_9_PARAMETERS_MAX_PRECURSORS_FRAGLET	5
RESULTS_SEARCH_9_PARAMETERS_MAX_PRECURSORS_TAGLET	1
RESULTS_SEARCH_9_PARAMETERS_PRECURSORS_DR_FRAGLET	10
RESULTS_SEARCH_9_PARAMETERS_PRECURSORS_DR_TAGLET	3
RESULTS_SEARCH_9_PARAMETERS_DEFAULT_CHARGE_STATE_1_charge	2
RESULTS_SEARCH_9_PARAMETERS_DEFAULT_CHARGE_STATE_1_probability	1
RESULTS_SEARCH_9_PARAMETERS_DEFAULT_CHARGE_STATE_2_charge	3
RESULTS_SEARCH_9_PARAMETERS_DEFAULT_CHARGE_STATE_2_probability	1
RESULTS_SEARCH_9_PARAMETERS_DEFAULT_CHARGE_STATE_3_charge	4
RESULTS_SEARCH_9_PARAMETERS_DEFAULT_CHARGE_STATE_3_probability	1
RESULTS_SEARCH_9_PARAMETERS_VERSION	5.0.1.0, 4895
RESULTS_SEARCH_9_PARAMETERS_PARAGON_VERSION	5.0.1.0, 4874
RESULTS_SEARCH_9_PARAMETERS_APPLICATION	ProteinPilot(tm) Software
RESULTS_SEARCH_9_PARAMETERS_PROGROUP_alternativedispositionmaximumfoldprobabilitydrop	100
RESULTS_SEARCH_9_PARAMETERS_PROGROUP_alternativedispositionmaximumfoldscoredrop	2
RESULTS_SEARCH_9_PARAMETERS_PROGROUP_autodiscordantpeptidethreshold	0.3
RESULTS_SEARCH_9_PARAMETERS_PROGROUP_bayesconfidencecalclulation	TRUE
RESULTS_SEARCH_9_PARAMETERS_PROGROUP_calibrateconfidence	TRUE
RESULTS_SEARCH_9_PARAMETERS_PROGROUP_compresspeptides	FALSE
RESULTS_SEARCH_9_PARAMETERS_PROGROUP_confidencepercentthresholdforexcludingothersfromquant	15
RESULTS_SEARCH_9_PARAMETERS_PROGROUP_confidencepercentthresholdforincludingselfinquant	15
RESULTS_SEARCH_9_PARAMETERS_PROGROUP_donotstoremspeaklists	FALSE
RESULTS_SEARCH_9_PARAMETERS_PROGROUP_fasta	D:\AB SCIEX\ProteinPilot Data\SearchDatabases\CassPegg_NCBI_grape_RVX08988_41220_UniProt_Yeast_6049_Contam_298.fasta
RESULTS_SEARCH_9_PARAMETERS_PROGROUP_featuregroupminpepconf	0.66
RESULTS_SEARCH_9_PARAMETERS_PROGROUP_featuregroupminups	0.47
RESULTS_SEARCH_9_PARAMETERS_PROGROUP_focusingintersection	4
RESULTS_SEARCH_9_PARAMETERS_PROGROUP_focusingminimummatchconfidence	0.1
RESULTS_SEARCH_9_PARAMETERS_PROGROUP_focusingminunusedprotscore	0.1
RESULTS_SEARCH_9_PARAMETERS_PROGROUP_focusingsubsetcutoff	6
RESULTS_SEARCH_9_PARAMETERS_PROGROUP_intersection	1.3
RESULTS_SEARCH_9_PARAMETERS_PROGROUP_minimummatchconfidencecutoff	0.001
RESULTS_SEARCH_9_PARAMETERS_PROGROUP_minunusedprotscore	0.0458
RESULTS_SEARCH_9_PARAMETERS_PROGROUP_subsetcutoff	2
RESULTS_SEARCH_9_PARAMETERS_PROGROUP_unusedprotscorethresholdforexcludingothersfromquant	1.3
RESULTS_SEARCH_9_PARAMETERS_PEAKLIST_count	3530
RESULTS_SEARCH_9_PARAMETERS_PEAKLIST_filenumber	1900-01-03
RESULTS_SEARCH_9_PARAMETERS_PEAKLIST_original_count	3530
RESULTS_SEARCH_9_PARAMETERS_PEAKLIST_originalfilename	\\Scmb-4k02yc2\d\AB SCIEX\ProteinPilot Data\Results\BenSchulz\2018\20180927_BenSculz_Cass_Mai_UniMelb_Wine\20180927_Schulz_Cass_Wine_003_S3_R1_DDA.wiff
RESULTS_SEARCH_9_PARAMETERS_PEAKLIST_partnumber	5
RESULTS_SEARCH_9_PARAMETERS_QUANT_TYPE_background_correction	FALSE
RESULTS_SEARCH_9_PARAMETERS_QUANT_TYPE_bias_correction	TRUE
RESULTS_SEARCH_9_PARAMETERS_QUANT_TYPE_keep_extreme_peptides_over_fraction	0
RESULTS_SEARCH_9_PARAMETERS_QUANT_TYPE_low_confidence_check	TRUE
RESULTS_SEARCH_9_PARAMETERS_QUANT_TYPE_low_intensity_check	TRUE
RESULTS_SEARCH_9_PARAMETERS_QUANT_TYPE_median_statistic	TRUE
RESULTS_SEARCH_9_PARAMETERS_QUANT_TYPE_mod_check	TRUE
RESULTS_SEARCH_9_PARAMETERS_QUANT_TYPE_quant_threshold	-1
RESULTS_SEARCH_9_PARAMETERS_QUANT_TYPE_quant_threshold_sn	9
RESULTS_SEARCH_9_PARAMETERS_QUANT_TYPE_separate_searches	FALSE
RESULTS_SEARCH_9_PARAMETERS_QUANT_TYPE_shared_msms_check	TRUE
RESULTS_SEARCH_9_PARAMETERS_PARAGON_METHOD_SETTINGS_UI_SAMPLE_TYPE	Identification
RESULTS_SEARCH_9_PARAMETERS_PARAGON_METHOD_SETTINGS_UI_CYS_ALKYLATION	None
RESULTS_SEARCH_9_PARAMETERS_PARAGON_METHOD_SETTINGS_UI_DIGESTION	Trypsin
RESULTS_SEARCH_9_PARAMETERS_PARAGON_METHOD_SETTINGS_UI_INSTRUMENT	TripleTOF 5600
RESULTS_SEARCH_9_PARAMETERS_PARAGON_METHOD_SETTINGS_UI_SEARCH_EFFORT	Thorough
RESULTS_SEARCH_9_PARAMETERS_PARAGON_METHOD_SETTINGS_UI_USER_NAME	scmb-4k02yc2\labpc
RESULTS_SEARCH_9_PARAMETERS_PARAGON_METHOD_SETTINGS_UI_MACHINE_NAME	SCMB-4K02YC2
RESULTS_SEARCH_9_PARAMETERS_PARAGON_METHOD_SETTINGS_UI_SEARCH_ID	6.36953e+17
RESULTS_SEARCH_9_PARAMETERS_PARAGON_METHOD_SETTINGS_UI_START_TIME	2019-06-05 14:19:05
RESULTS_SEARCH_9_PARAMETERS_PARAGON_METHOD_SETTINGS_UI_MIN_UNUSED_PROTSCORE	0.0458
RESULTS_SEARCH_9_PARAMETERS_PARAGON_METHOD_SETTINGS_UI_PSPEP	TRUE
RESULTS_SEARCH_10_time_cpu	131976
RESULTS_SEARCH_10_time_duration	132008
RESULTS_SEARCH_10_version	5.0.1.4874
RESULTS_SEARCH_10_xml:id	SEARCH:2:636953411451216833_4
RESULTS_SEARCH_10_PARAMETERS_chemical_data_edited	TRUE
RESULTS_SEARCH_10_PARAMETERS_do_multiprecursor_search	TRUE
RESULTS_SEARCH_10_PARAMETERS_do_reverse_search	TRUE
RESULTS_SEARCH_10_PARAMETERS_max_quant_labels	35
RESULTS_SEARCH_10_PARAMETERS_maxresults	15
RESULTS_SEARCH_10_PARAMETERS_separate_searches	FALSE
RESULTS_SEARCH_10_PARAMETERS_MSTOLERANCE_type	dalton
RESULTS_SEARCH_10_PARAMETERS_MSTOLERANCE_value	0.05
RESULTS_SEARCH_10_PARAMETERS_MSMSTOLERANCE_type	dalton
RESULTS_SEARCH_10_PARAMETERS_MSMSTOLERANCE_value	0.1
RESULTS_SEARCH_10_PARAMETERS_MS_STANDARD_DEVIATION_type	dalton
RESULTS_SEARCH_10_PARAMETERS_MS_STANDARD_DEVIATION_value	0.0011
RESULTS_SEARCH_10_PARAMETERS_MSMS_STANDARD_DEVIATION_type	dalton
RESULTS_SEARCH_10_PARAMETERS_MSMS_STANDARD_DEVIATION_value	0.01
RESULTS_SEARCH_10_PARAMETERS_FASTA_filename	D:\AB SCIEX\ProteinPilot Data\SearchDatabases\CassPegg_NCBI_grape_RVX08988_41220_UniProt_Yeast_6049_Contam_298.fasta
RESULTS_SEARCH_10_PARAMETERS_AUTO_CALIBRATION_ms	TRUE
RESULTS_SEARCH_10_PARAMETERS_AUTO_CALIBRATION_msexport	FALSE
RESULTS_SEARCH_10_PARAMETERS_AUTO_CALIBRATION_msms	TRUE
RESULTS_SEARCH_10_PARAMETERS_AUTO_CALIBRATION_msmstolsdratio	2.75
RESULTS_SEARCH_10_PARAMETERS_AUTO_CALIBRATION_mstolsdratio	7
RESULTS_SEARCH_10_PARAMETERS_AUTO_CALIBRATION_squareroot	TRUE
RESULTS_SEARCH_10_PARAMETERS_AUTO_CALIBRATION_type	dalton
RESULTS_SEARCH_10_PARAMETERS_AUTO_CALIBRATION_MCP_d_s_s_f	0.0666667
RESULTS_SEARCH_10_PARAMETERS_AUTO_CALIBRATION_MCP_d_s_w_f	3
RESULTS_SEARCH_10_PARAMETERS_AUTO_CALIBRATION_MCP_m_f_r_mbc	200
RESULTS_SEARCH_10_PARAMETERS_AUTO_CALIBRATION_MCP_m_m_c	10
RESULTS_SEARCH_10_PARAMETERS_AUTO_CALIBRATION_MCP_m_m_f_s	0.25
RESULTS_SEARCH_10_PARAMETERS_AUTO_CALIBRATION_MCP_m_m_p_f	0.33
RESULTS_SEARCH_10_PARAMETERS_AUTO_CALIBRATION_MCP_m_m_p_rms_f	1
RESULTS_SEARCH_10_PARAMETERS_AUTO_CALIBRATION_MCP_m_p_t_f	1
RESULTS_SEARCH_10_PARAMETERS_AUTO_CALIBRATION_MCP_m_r_h_n_b	15
RESULTS_SEARCH_10_PARAMETERS_AUTO_CALIBRATION_MCP_m_z_n_s	99
RESULTS_SEARCH_10_PARAMETERS_AUTO_CALIBRATION_MCP_m_z_s_mn_f_r	0.0666667
RESULTS_SEARCH_10_PARAMETERS_AUTO_CALIBRATION_MCP_m_z_s_mx_f_r	0.1
RESULTS_SEARCH_10_PARAMETERS_MS_AUTO_CALIBRATION_OUT_avres	-2.19657e-08
RESULTS_SEARCH_10_PARAMETERS_MS_AUTO_CALIBRATION_OUT_c0	-0.00112568
RESULTS_SEARCH_10_PARAMETERS_MS_AUTO_CALIBRATION_OUT_c1minus1	4.92621e-05
RESULTS_SEARCH_10_PARAMETERS_MS_AUTO_CALIBRATION_OUT_c2	0
RESULTS_SEARCH_10_PARAMETERS_MS_AUTO_CALIBRATION_OUT_file	3
RESULTS_SEARCH_10_PARAMETERS_MS_AUTO_CALIBRATION_OUT_partnumber	5
RESULTS_SEARCH_10_PARAMETERS_MS_AUTO_CALIBRATION_OUT_polyorder	1
RESULTS_SEARCH_10_PARAMETERS_MS_AUTO_CALIBRATION_OUT_sample	1
RESULTS_SEARCH_10_PARAMETERS_MS_AUTO_CALIBRATION_OUT_squareroot	TRUE
RESULTS_SEARCH_10_PARAMETERS_MSMS_AUTO_CALIBRATION_OUT_avres	-3.2689e-07
RESULTS_SEARCH_10_PARAMETERS_MSMS_AUTO_CALIBRATION_OUT_c0	-0.00053243
RESULTS_SEARCH_10_PARAMETERS_MSMS_AUTO_CALIBRATION_OUT_c1minus1	2.32116e-05
RESULTS_SEARCH_10_PARAMETERS_MSMS_AUTO_CALIBRATION_OUT_c2	0
RESULTS_SEARCH_10_PARAMETERS_MSMS_AUTO_CALIBRATION_OUT_file	3
RESULTS_SEARCH_10_PARAMETERS_MSMS_AUTO_CALIBRATION_OUT_partnumber	5
RESULTS_SEARCH_10_PARAMETERS_MSMS_AUTO_CALIBRATION_OUT_polyorder	1
RESULTS_SEARCH_10_PARAMETERS_MSMS_AUTO_CALIBRATION_OUT_sample	1
RESULTS_SEARCH_10_PARAMETERS_MSMS_AUTO_CALIBRATION_OUT_squareroot	TRUE
RESULTS_SEARCH_10_PARAMETERS_MAX_PRECURSORS_FRAGLET	5
RESULTS_SEARCH_10_PARAMETERS_MAX_PRECURSORS_TAGLET	1
RESULTS_SEARCH_10_PARAMETERS_PRECURSORS_DR_FRAGLET	10
RESULTS_SEARCH_10_PARAMETERS_PRECURSORS_DR_TAGLET	3
RESULTS_SEARCH_10_PARAMETERS_DEFAULT_CHARGE_STATE_1_charge	2
RESULTS_SEARCH_10_PARAMETERS_DEFAULT_CHARGE_STATE_1_probability	1
RESULTS_SEARCH_10_PARAMETERS_DEFAULT_CHARGE_STATE_2_charge	3
RESULTS_SEARCH_10_PARAMETERS_DEFAULT_CHARGE_STATE_2_probability	1
RESULTS_SEARCH_10_PARAMETERS_DEFAULT_CHARGE_STATE_3_charge	4
RESULTS_SEARCH_10_PARAMETERS_DEFAULT_CHARGE_STATE_3_probability	1
RESULTS_SEARCH_10_PARAMETERS_VERSION	5.0.1.0, 4895
RESULTS_SEARCH_10_PARAMETERS_PARAGON_VERSION	5.0.1.0, 4874
RESULTS_SEARCH_10_PARAMETERS_APPLICATION	ProteinPilot(tm) Software
RESULTS_SEARCH_10_PARAMETERS_PROGROUP_alternativedispositionmaximumfoldprobabilitydrop	100
RESULTS_SEARCH_10_PARAMETERS_PROGROUP_alternativedispositionmaximumfoldscoredrop	2
RESULTS_SEARCH_10_PARAMETERS_PROGROUP_autodiscordantpeptidethreshold	0.3
RESULTS_SEARCH_10_PARAMETERS_PROGROUP_bayesconfidencecalclulation	TRUE
RESULTS_SEARCH_10_PARAMETERS_PROGROUP_calibrateconfidence	TRUE
RESULTS_SEARCH_10_PARAMETERS_PROGROUP_compresspeptides	FALSE
RESULTS_SEARCH_10_PARAMETERS_PROGROUP_confidencepercentthresholdforexcludingothersfromquant	15
RESULTS_SEARCH_10_PARAMETERS_PROGROUP_confidencepercentthresholdforincludingselfinquant	15
RESULTS_SEARCH_10_PARAMETERS_PROGROUP_donotstoremspeaklists	FALSE
RESULTS_SEARCH_10_PARAMETERS_PROGROUP_fasta	D:\AB SCIEX\ProteinPilot Data\SearchDatabases\CassPegg_NCBI_grape_RVX08988_41220_UniProt_Yeast_6049_Contam_298.fasta
RESULTS_SEARCH_10_PARAMETERS_PROGROUP_featuregroupminpepconf	0.66
RESULTS_SEARCH_10_PARAMETERS_PROGROUP_featuregroupminups	0.47
RESULTS_SEARCH_10_PARAMETERS_PROGROUP_focusingintersection	4
RESULTS_SEARCH_10_PARAMETERS_PROGROUP_focusingminimummatchconfidence	0.1
RESULTS_SEARCH_10_PARAMETERS_PROGROUP_focusingminunusedprotscore	0.1
RESULTS_SEARCH_10_PARAMETERS_PROGROUP_focusingsubsetcutoff	6
RESULTS_SEARCH_10_PARAMETERS_PROGROUP_intersection	1.3
RESULTS_SEARCH_10_PARAMETERS_PROGROUP_minimummatchconfidencecutoff	0.001
RESULTS_SEARCH_10_PARAMETERS_PROGROUP_minunusedprotscore	0.0458
RESULTS_SEARCH_10_PARAMETERS_PROGROUP_subsetcutoff	2
RESULTS_SEARCH_10_PARAMETERS_PROGROUP_unusedprotscorethresholdforexcludingothersfromquant	1.3
RESULTS_SEARCH_10_PARAMETERS_PEAKLIST_count	3530
RESULTS_SEARCH_10_PARAMETERS_PEAKLIST_filenumber	3
RESULTS_SEARCH_10_PARAMETERS_PEAKLIST_original_count	1909-08-30
RESULTS_SEARCH_10_PARAMETERS_PEAKLIST_originalfilename	\\Scmb-4k02yc2\d\AB SCIEX\ProteinPilot Data\Results\BenSchulz\2018\20180927_BenSculz_Cass_Mai_UniMelb_Wine\20180927_Schulz_Cass_Wine_003_S3_R1_DDA.wiff
RESULTS_SEARCH_10_PARAMETERS_PEAKLIST_partnumber	5
RESULTS_SEARCH_10_PARAMETERS_QUANT_TYPE_background_correction	FALSE
RESULTS_SEARCH_10_PARAMETERS_QUANT_TYPE_bias_correction	TRUE
RESULTS_SEARCH_10_PARAMETERS_QUANT_TYPE_keep_extreme_peptides_over_fraction	0
RESULTS_SEARCH_10_PARAMETERS_QUANT_TYPE_low_confidence_check	TRUE
RESULTS_SEARCH_10_PARAMETERS_QUANT_TYPE_low_intensity_check	TRUE
RESULTS_SEARCH_10_PARAMETERS_QUANT_TYPE_median_statistic	TRUE
RESULTS_SEARCH_10_PARAMETERS_QUANT_TYPE_mod_check	TRUE
RESULTS_SEARCH_10_PARAMETERS_QUANT_TYPE_quant_threshold	-1
RESULTS_SEARCH_10_PARAMETERS_QUANT_TYPE_quant_threshold_sn	9
RESULTS_SEARCH_10_PARAMETERS_QUANT_TYPE_separate_searches	FALSE
RESULTS_SEARCH_10_PARAMETERS_QUANT_TYPE_shared_msms_check	TRUE
RESULTS_SEARCH_10_PARAMETERS_PARAGON_METHOD_SETTINGS_UI_SAMPLE_TYPE	Identification
RESULTS_SEARCH_10_PARAMETERS_PARAGON_METHOD_SETTINGS_UI_CYS_ALKYLATION	None
RESULTS_SEARCH_10_PARAMETERS_PARAGON_METHOD_SETTINGS_UI_DIGESTION	Trypsin
RESULTS_SEARCH_10_PARAMETERS_PARAGON_METHOD_SETTINGS_UI_INSTRUMENT	TripleTOF 5600
RESULTS_SEARCH_10_PARAMETERS_PARAGON_METHOD_SETTINGS_UI_SEARCH_EFFORT	Thorough
RESULTS_SEARCH_10_PARAMETERS_PARAGON_METHOD_SETTINGS_UI_USER_NAME	scmb-4k02yc2\labpc
RESULTS_SEARCH_10_PARAMETERS_PARAGON_METHOD_SETTINGS_UI_MACHINE_NAME	SCMB-4K02YC2
RESULTS_SEARCH_10_PARAMETERS_PARAGON_METHOD_SETTINGS_UI_SEARCH_ID	6.36953e+17
RESULTS_SEARCH_10_PARAMETERS_PARAGON_METHOD_SETTINGS_UI_START_TIME	2019-06-05 14:19:05
RESULTS_SEARCH_10_PARAMETERS_PARAGON_METHOD_SETTINGS_UI_MIN_UNUSED_PROTSCORE	0.0458
RESULTS_SEARCH_10_PARAMETERS_PARAGON_METHOD_SETTINGS_UI_PSPEP	TRUE
RESULTS_SEARCH_11_time_cpu	30123
RESULTS_SEARCH_11_time_duration	30123
RESULTS_SEARCH_11_version	5.0.1.4874
RESULTS_SEARCH_11_xml:id	SEARCH:1:636953411451216833_5
RESULTS_SEARCH_11_PARAMETERS_chemical_data_edited	TRUE
RESULTS_SEARCH_11_PARAMETERS_do_multiprecursor_search	TRUE
RESULTS_SEARCH_11_PARAMETERS_do_reverse_search	TRUE
RESULTS_SEARCH_11_PARAMETERS_max_quant_labels	35
RESULTS_SEARCH_11_PARAMETERS_maxresults	15
RESULTS_SEARCH_11_PARAMETERS_separate_searches	FALSE
RESULTS_SEARCH_11_PARAMETERS_MSTOLERANCE_type	dalton
RESULTS_SEARCH_11_PARAMETERS_MSTOLERANCE_value	0.05
RESULTS_SEARCH_11_PARAMETERS_MSMSTOLERANCE_type	dalton
RESULTS_SEARCH_11_PARAMETERS_MSMSTOLERANCE_value	0.1
RESULTS_SEARCH_11_PARAMETERS_MS_STANDARD_DEVIATION_type	dalton
RESULTS_SEARCH_11_PARAMETERS_MS_STANDARD_DEVIATION_value	0.0011
RESULTS_SEARCH_11_PARAMETERS_MSMS_STANDARD_DEVIATION_type	dalton
RESULTS_SEARCH_11_PARAMETERS_MSMS_STANDARD_DEVIATION_value	0.01
RESULTS_SEARCH_11_PARAMETERS_FASTA_filename	D:\AB SCIEX\ProteinPilot Data\SearchDatabases\CassPegg_NCBI_grape_RVX08988_41220_UniProt_Yeast_6049_Contam_298.fasta
RESULTS_SEARCH_11_PARAMETERS_AUTO_CALIBRATION_ms	TRUE
RESULTS_SEARCH_11_PARAMETERS_AUTO_CALIBRATION_msexport	FALSE
RESULTS_SEARCH_11_PARAMETERS_AUTO_CALIBRATION_msms	TRUE
RESULTS_SEARCH_11_PARAMETERS_AUTO_CALIBRATION_msmstolsdratio	2.75
RESULTS_SEARCH_11_PARAMETERS_AUTO_CALIBRATION_mstolsdratio	7
RESULTS_SEARCH_11_PARAMETERS_AUTO_CALIBRATION_squareroot	TRUE
RESULTS_SEARCH_11_PARAMETERS_AUTO_CALIBRATION_type	dalton
RESULTS_SEARCH_11_PARAMETERS_AUTO_CALIBRATION_MCP_d_s_s_f	0.0666667
RESULTS_SEARCH_11_PARAMETERS_AUTO_CALIBRATION_MCP_d_s_w_f	3
RESULTS_SEARCH_11_PARAMETERS_AUTO_CALIBRATION_MCP_m_f_r_mbc	200
RESULTS_SEARCH_11_PARAMETERS_AUTO_CALIBRATION_MCP_m_m_c	10
RESULTS_SEARCH_11_PARAMETERS_AUTO_CALIBRATION_MCP_m_m_f_s	0.25
RESULTS_SEARCH_11_PARAMETERS_AUTO_CALIBRATION_MCP_m_m_p_f	0.33
RESULTS_SEARCH_11_PARAMETERS_AUTO_CALIBRATION_MCP_m_m_p_rms_f	1
RESULTS_SEARCH_11_PARAMETERS_AUTO_CALIBRATION_MCP_m_p_t_f	1
RESULTS_SEARCH_11_PARAMETERS_AUTO_CALIBRATION_MCP_m_r_h_n_b	15
RESULTS_SEARCH_11_PARAMETERS_AUTO_CALIBRATION_MCP_m_z_n_s	99
RESULTS_SEARCH_11_PARAMETERS_AUTO_CALIBRATION_MCP_m_z_s_mn_f_r	0.0666667
RESULTS_SEARCH_11_PARAMETERS_AUTO_CALIBRATION_MCP_m_z_s_mx_f_r	0.1
RESULTS_SEARCH_11_PARAMETERS_MS_AUTO_CALIBRATION_OUT_avres	4.37626e-09
RESULTS_SEARCH_11_PARAMETERS_MS_AUTO_CALIBRATION_OUT_c0	-0.000738389
RESULTS_SEARCH_11_PARAMETERS_MS_AUTO_CALIBRATION_OUT_c1minus1	3.41252e-05
RESULTS_SEARCH_11_PARAMETERS_MS_AUTO_CALIBRATION_OUT_c2	0
RESULTS_SEARCH_11_PARAMETERS_MS_AUTO_CALIBRATION_OUT_file	3
RESULTS_SEARCH_11_PARAMETERS_MS_AUTO_CALIBRATION_OUT_partnumber	6
RESULTS_SEARCH_11_PARAMETERS_MS_AUTO_CALIBRATION_OUT_polyorder	1
RESULTS_SEARCH_11_PARAMETERS_MS_AUTO_CALIBRATION_OUT_sample	1
RESULTS_SEARCH_11_PARAMETERS_MS_AUTO_CALIBRATION_OUT_squareroot	TRUE
RESULTS_SEARCH_11_PARAMETERS_MSMS_AUTO_CALIBRATION_OUT_avres	-2.03545e-07
RESULTS_SEARCH_11_PARAMETERS_MSMS_AUTO_CALIBRATION_OUT_c0	-0.000386928
RESULTS_SEARCH_11_PARAMETERS_MSMS_AUTO_CALIBRATION_OUT_c1minus1	1.77384e-05
RESULTS_SEARCH_11_PARAMETERS_MSMS_AUTO_CALIBRATION_OUT_c2	0
RESULTS_SEARCH_11_PARAMETERS_MSMS_AUTO_CALIBRATION_OUT_file	3
RESULTS_SEARCH_11_PARAMETERS_MSMS_AUTO_CALIBRATION_OUT_partnumber	6
RESULTS_SEARCH_11_PARAMETERS_MSMS_AUTO_CALIBRATION_OUT_polyorder	1
RESULTS_SEARCH_11_PARAMETERS_MSMS_AUTO_CALIBRATION_OUT_sample	1
RESULTS_SEARCH_11_PARAMETERS_MSMS_AUTO_CALIBRATION_OUT_squareroot	TRUE
RESULTS_SEARCH_11_PARAMETERS_MAX_PRECURSORS_FRAGLET	5
RESULTS_SEARCH_11_PARAMETERS_MAX_PRECURSORS_TAGLET	1
RESULTS_SEARCH_11_PARAMETERS_PRECURSORS_DR_FRAGLET	10
RESULTS_SEARCH_11_PARAMETERS_PRECURSORS_DR_TAGLET	3
RESULTS_SEARCH_11_PARAMETERS_DEFAULT_CHARGE_STATE_1_charge	2
RESULTS_SEARCH_11_PARAMETERS_DEFAULT_CHARGE_STATE_1_probability	1
RESULTS_SEARCH_11_PARAMETERS_DEFAULT_CHARGE_STATE_2_charge	3
RESULTS_SEARCH_11_PARAMETERS_DEFAULT_CHARGE_STATE_2_probability	1900-01-01
RESULTS_SEARCH_11_PARAMETERS_DEFAULT_CHARGE_STATE_3_charge	4
RESULTS_SEARCH_11_PARAMETERS_DEFAULT_CHARGE_STATE_3_probability	1
RESULTS_SEARCH_11_PARAMETERS_VERSION	5.0.1.0, 4895
RESULTS_SEARCH_11_PARAMETERS_PARAGON_VERSION	5.0.1.0, 4874
RESULTS_SEARCH_11_PARAMETERS_APPLICATION	ProteinPilot(tm) Software
RESULTS_SEARCH_11_PARAMETERS_PROGROUP_alternativedispositionmaximumfoldprobabilitydrop	100
RESULTS_SEARCH_11_PARAMETERS_PROGROUP_alternativedispositionmaximumfoldscoredrop	2
RESULTS_SEARCH_11_PARAMETERS_PROGROUP_autodiscordantpeptidethreshold	0.3
RESULTS_SEARCH_11_PARAMETERS_PROGROUP_bayesconfidencecalclulation	TRUE
RESULTS_SEARCH_11_PARAMETERS_PROGROUP_calibrateconfidence	TRUE
RESULTS_SEARCH_11_PARAMETERS_PROGROUP_compresspeptides	FALSE
RESULTS_SEARCH_11_PARAMETERS_PROGROUP_confidencepercentthresholdforexcludingothersfromquant	15
RESULTS_SEARCH_11_PARAMETERS_PROGROUP_confidencepercentthresholdforincludingselfinquant	15
RESULTS_SEARCH_11_PARAMETERS_PROGROUP_donotstoremspeaklists	FALSE
RESULTS_SEARCH_11_PARAMETERS_PROGROUP_fasta	D:\AB SCIEX\ProteinPilot Data\SearchDatabases\CassPegg_NCBI_grape_RVX08988_41220_UniProt_Yeast_6049_Contam_298.fasta
RESULTS_SEARCH_11_PARAMETERS_PROGROUP_featuregroupminpepconf	0.66
RESULTS_SEARCH_11_PARAMETERS_PROGROUP_featuregroupminups	0.47
RESULTS_SEARCH_11_PARAMETERS_PROGROUP_focusingintersection	4
RESULTS_SEARCH_11_PARAMETERS_PROGROUP_focusingminimummatchconfidence	0.1
RESULTS_SEARCH_11_PARAMETERS_PROGROUP_focusingminunusedprotscore	0.1
RESULTS_SEARCH_11_PARAMETERS_PROGROUP_focusingsubsetcutoff	6
RESULTS_SEARCH_11_PARAMETERS_PROGROUP_intersection	1.3
RESULTS_SEARCH_11_PARAMETERS_PROGROUP_minimummatchconfidencecutoff	0.001
RESULTS_SEARCH_11_PARAMETERS_PROGROUP_minunusedprotscore	01:05:57.120000
RESULTS_SEARCH_11_PARAMETERS_PROGROUP_subsetcutoff	2
RESULTS_SEARCH_11_PARAMETERS_PROGROUP_unusedprotscorethresholdforexcludingothersfromquant	1.3
RESULTS_SEARCH_11_PARAMETERS_PEAKLIST_count	3521
RESULTS_SEARCH_11_PARAMETERS_PEAKLIST_filenumber	3
RESULTS_SEARCH_11_PARAMETERS_PEAKLIST_original_count	3521
RESULTS_SEARCH_11_PARAMETERS_PEAKLIST_originalfilename	\\Scmb-4k02yc2\d\AB SCIEX\ProteinPilot Data\Results\BenSchulz\2018\20180927_BenSculz_Cass_Mai_UniMelb_Wine\20180927_Schulz_Cass_Wine_003_S3_R1_DDA.wiff
RESULTS_SEARCH_11_PARAMETERS_PEAKLIST_partnumber	1900-01-06
RESULTS_SEARCH_11_PARAMETERS_QUANT_TYPE_background_correction	FALSE
RESULTS_SEARCH_11_PARAMETERS_QUANT_TYPE_bias_correction	TRUE
RESULTS_SEARCH_11_PARAMETERS_QUANT_TYPE_keep_extreme_peptides_over_fraction	0
RESULTS_SEARCH_11_PARAMETERS_QUANT_TYPE_low_confidence_check	TRUE
RESULTS_SEARCH_11_PARAMETERS_QUANT_TYPE_low_intensity_check	TRUE
RESULTS_SEARCH_11_PARAMETERS_QUANT_TYPE_median_statistic	TRUE
RESULTS_SEARCH_11_PARAMETERS_QUANT_TYPE_mod_check	TRUE
RESULTS_SEARCH_11_PARAMETERS_QUANT_TYPE_quant_threshold	-1
RESULTS_SEARCH_11_PARAMETERS_QUANT_TYPE_quant_threshold_sn	9
RESULTS_SEARCH_11_PARAMETERS_QUANT_TYPE_separate_searches	FALSE
RESULTS_SEARCH_11_PARAMETERS_QUANT_TYPE_shared_msms_check	TRUE
RESULTS_SEARCH_11_PARAMETERS_PARAGON_METHOD_SETTINGS_UI_SAMPLE_TYPE	Identification
RESULTS_SEARCH_11_PARAMETERS_PARAGON_METHOD_SETTINGS_UI_CYS_ALKYLATION	None
RESULTS_SEARCH_11_PARAMETERS_PARAGON_METHOD_SETTINGS_UI_DIGESTION	Trypsin
RESULTS_SEARCH_11_PARAMETERS_PARAGON_METHOD_SETTINGS_UI_INSTRUMENT	TripleTOF 5600
RESULTS_SEARCH_11_PARAMETERS_PARAGON_METHOD_SETTINGS_UI_SEARCH_EFFORT	Thorough
RESULTS_SEARCH_11_PARAMETERS_PARAGON_METHOD_SETTINGS_UI_USER_NAME	scmb-4k02yc2\labpc
RESULTS_SEARCH_11_PARAMETERS_PARAGON_METHOD_SETTINGS_UI_MACHINE_NAME	SCMB-4K02YC2
RESULTS_SEARCH_11_PARAMETERS_PARAGON_METHOD_SETTINGS_UI_SEARCH_ID	6.36953e+17
RESULTS_SEARCH_11_PARAMETERS_PARAGON_METHOD_SETTINGS_UI_START_TIME	2019-06-05 14:19:05
RESULTS_SEARCH_11_PARAMETERS_PARAGON_METHOD_SETTINGS_UI_MIN_UNUSED_PROTSCORE	0.0458
RESULTS_SEARCH_11_PARAMETERS_PARAGON_METHOD_SETTINGS_UI_PSPEP	TRUE
RESULTS_SEARCH_12_time_cpu	154378
RESULTS_SEARCH_12_time_duration	154425
RESULTS_SEARCH_12_version	5.0.1.4874
RESULTS_SEARCH_12_xml:id	SEARCH:2:636953411451216833_5
RESULTS_SEARCH_12_PARAMETERS_chemical_data_edited	TRUE
RESULTS_SEARCH_12_PARAMETERS_do_multiprecursor_search	TRUE
RESULTS_SEARCH_12_PARAMETERS_do_reverse_search	TRUE
RESULTS_SEARCH_12_PARAMETERS_max_quant_labels	35
RESULTS_SEARCH_12_PARAMETERS_maxresults	15
RESULTS_SEARCH_12_PARAMETERS_separate_searches	FALSE
RESULTS_SEARCH_12_PARAMETERS_MSTOLERANCE_type	dalton
RESULTS_SEARCH_12_PARAMETERS_MSTOLERANCE_value	0.05
RESULTS_SEARCH_12_PARAMETERS_MSMSTOLERANCE_type	dalton
RESULTS_SEARCH_12_PARAMETERS_MSMSTOLERANCE_value	0.1
RESULTS_SEARCH_12_PARAMETERS_MS_STANDARD_DEVIATION_type	dalton
RESULTS_SEARCH_12_PARAMETERS_MS_STANDARD_DEVIATION_value	0.0011
RESULTS_SEARCH_12_PARAMETERS_MSMS_STANDARD_DEVIATION_type	dalton
RESULTS_SEARCH_12_PARAMETERS_MSMS_STANDARD_DEVIATION_value	0.01
RESULTS_SEARCH_12_PARAMETERS_FASTA_filename	D:\AB SCIEX\ProteinPilot Data\SearchDatabases\CassPegg_NCBI_grape_RVX08988_41220_UniProt_Yeast_6049_Contam_298.fasta
RESULTS_SEARCH_12_PARAMETERS_AUTO_CALIBRATION_ms	TRUE
RESULTS_SEARCH_12_PARAMETERS_AUTO_CALIBRATION_msexport	FALSE
RESULTS_SEARCH_12_PARAMETERS_AUTO_CALIBRATION_msms	TRUE
RESULTS_SEARCH_12_PARAMETERS_AUTO_CALIBRATION_msmstolsdratio	2.75
RESULTS_SEARCH_12_PARAMETERS_AUTO_CALIBRATION_mstolsdratio	7
RESULTS_SEARCH_12_PARAMETERS_AUTO_CALIBRATION_squareroot	TRUE
RESULTS_SEARCH_12_PARAMETERS_AUTO_CALIBRATION_type	dalton
RESULTS_SEARCH_12_PARAMETERS_AUTO_CALIBRATION_MCP_d_s_s_f	0.0666667
RESULTS_SEARCH_12_PARAMETERS_AUTO_CALIBRATION_MCP_d_s_w_f	3
RESULTS_SEARCH_12_PARAMETERS_AUTO_CALIBRATION_MCP_m_f_r_mbc	200
RESULTS_SEARCH_12_PARAMETERS_AUTO_CALIBRATION_MCP_m_m_c	10
RESULTS_SEARCH_12_PARAMETERS_AUTO_CALIBRATION_MCP_m_m_f_s	0.25
RESULTS_SEARCH_12_PARAMETERS_AUTO_CALIBRATION_MCP_m_m_p_f	0.33
RESULTS_SEARCH_12_PARAMETERS_AUTO_CALIBRATION_MCP_m_m_p_rms_f	1
RESULTS_SEARCH_12_PARAMETERS_AUTO_CALIBRATION_MCP_m_p_t_f	1
RESULTS_SEARCH_12_PARAMETERS_AUTO_CALIBRATION_MCP_m_r_h_n_b	15
RESULTS_SEARCH_12_PARAMETERS_AUTO_CALIBRATION_MCP_m_z_n_s	99
RESULTS_SEARCH_12_PARAMETERS_AUTO_CALIBRATION_MCP_m_z_s_mn_f_r	0.0666667
RESULTS_SEARCH_12_PARAMETERS_AUTO_CALIBRATION_MCP_m_z_s_mx_f_r	0.1
RESULTS_SEARCH_12_PARAMETERS_MS_AUTO_CALIBRATION_OUT_avres	4.37626e-09
RESULTS_SEARCH_12_PARAMETERS_MS_AUTO_CALIBRATION_OUT_c0	-0.000738389
RESULTS_SEARCH_12_PARAMETERS_MS_AUTO_CALIBRATION_OUT_c1minus1	3.41252e-05
RESULTS_SEARCH_12_PARAMETERS_MS_AUTO_CALIBRATION_OUT_c2	0
RESULTS_SEARCH_12_PARAMETERS_MS_AUTO_CALIBRATION_OUT_file	3
RESULTS_SEARCH_12_PARAMETERS_MS_AUTO_CALIBRATION_OUT_partnumber	6
RESULTS_SEARCH_12_PARAMETERS_MS_AUTO_CALIBRATION_OUT_polyorder	1
RESULTS_SEARCH_12_PARAMETERS_MS_AUTO_CALIBRATION_OUT_sample	1
RESULTS_SEARCH_12_PARAMETERS_MS_AUTO_CALIBRATION_OUT_squareroot	TRUE
RESULTS_SEARCH_12_PARAMETERS_MSMS_AUTO_CALIBRATION_OUT_avres	-2.03545e-07
RESULTS_SEARCH_12_PARAMETERS_MSMS_AUTO_CALIBRATION_OUT_c0	-0.000386928
RESULTS_SEARCH_12_PARAMETERS_MSMS_AUTO_CALIBRATION_OUT_c1minus1	1.77384e-05
RESULTS_SEARCH_12_PARAMETERS_MSMS_AUTO_CALIBRATION_OUT_c2	0
RESULTS_SEARCH_12_PARAMETERS_MSMS_AUTO_CALIBRATION_OUT_file	3
RESULTS_SEARCH_12_PARAMETERS_MSMS_AUTO_CALIBRATION_OUT_partnumber	6
RESULTS_SEARCH_12_PARAMETERS_MSMS_AUTO_CALIBRATION_OUT_polyorder	1
RESULTS_SEARCH_12_PARAMETERS_MSMS_AUTO_CALIBRATION_OUT_sample	1
RESULTS_SEARCH_12_PARAMETERS_MSMS_AUTO_CALIBRATION_OUT_squareroot	TRUE
RESULTS_SEARCH_12_PARAMETERS_MAX_PRECURSORS_FRAGLET	5
RESULTS_SEARCH_12_PARAMETERS_MAX_PRECURSORS_TAGLET	1
RESULTS_SEARCH_12_PARAMETERS_PRECURSORS_DR_FRAGLET	10
RESULTS_SEARCH_12_PARAMETERS_PRECURSORS_DR_TAGLET	3
RESULTS_SEARCH_12_PARAMETERS_DEFAULT_CHARGE_STATE_1_charge	2
RESULTS_SEARCH_12_PARAMETERS_DEFAULT_CHARGE_STATE_1_probability	1
RESULTS_SEARCH_12_PARAMETERS_DEFAULT_CHARGE_STATE_2_charge	3
RESULTS_SEARCH_12_PARAMETERS_DEFAULT_CHARGE_STATE_2_probability	1
RESULTS_SEARCH_12_PARAMETERS_DEFAULT_CHARGE_STATE_3_charge	4
RESULTS_SEARCH_12_PARAMETERS_DEFAULT_CHARGE_STATE_3_probability	1
RESULTS_SEARCH_12_PARAMETERS_VERSION	5.0.1.0, 4895
RESULTS_SEARCH_12_PARAMETERS_PARAGON_VERSION	5.0.1.0, 4874
RESULTS_SEARCH_12_PARAMETERS_APPLICATION	ProteinPilot(tm) Software
RESULTS_SEARCH_12_PARAMETERS_PROGROUP_alternativedispositionmaximumfoldprobabilitydrop	100
RESULTS_SEARCH_12_PARAMETERS_PROGROUP_alternativedispositionmaximumfoldscoredrop	2
RESULTS_SEARCH_12_PARAMETERS_PROGROUP_autodiscordantpeptidethreshold	0.3
RESULTS_SEARCH_12_PARAMETERS_PROGROUP_bayesconfidencecalclulation	TRUE
RESULTS_SEARCH_12_PARAMETERS_PROGROUP_calibrateconfidence	TRUE
RESULTS_SEARCH_12_PARAMETERS_PROGROUP_compresspeptides	FALSE
RESULTS_SEARCH_12_PARAMETERS_PROGROUP_confidencepercentthresholdforexcludingothersfromquant	15
RESULTS_SEARCH_12_PARAMETERS_PROGROUP_confidencepercentthresholdforincludingselfinquant	15
RESULTS_SEARCH_12_PARAMETERS_PROGROUP_donotstoremspeaklists	FALSE
RESULTS_SEARCH_12_PARAMETERS_PROGROUP_fasta	D:\AB SCIEX\ProteinPilot Data\SearchDatabases\CassPegg_NCBI_grape_RVX08988_41220_UniProt_Yeast_6049_Contam_298.fasta
RESULTS_SEARCH_12_PARAMETERS_PROGROUP_featuregroupminpepconf	0.66
RESULTS_SEARCH_12_PARAMETERS_PROGROUP_featuregroupminups	0.47
RESULTS_SEARCH_12_PARAMETERS_PROGROUP_focusingintersection	4
RESULTS_SEARCH_12_PARAMETERS_PROGROUP_focusingminimummatchconfidence	0.1
RESULTS_SEARCH_12_PARAMETERS_PROGROUP_focusingminunusedprotscore	0.1
RESULTS_SEARCH_12_PARAMETERS_PROGROUP_focusingsubsetcutoff	6
RESULTS_SEARCH_12_PARAMETERS_PROGROUP_intersection	1.3
RESULTS_SEARCH_12_PARAMETERS_PROGROUP_minimummatchconfidencecutoff	00:01:26.400000
RESULTS_SEARCH_12_PARAMETERS_PROGROUP_minunusedprotscore	0.0458
RESULTS_SEARCH_12_PARAMETERS_PROGROUP_subsetcutoff	2
RESULTS_SEARCH_12_PARAMETERS_PROGROUP_unusedprotscorethresholdforexcludingothersfromquant	1.3
RESULTS_SEARCH_12_PARAMETERS_PEAKLIST_count	3521
RESULTS_SEARCH_12_PARAMETERS_PEAKLIST_filenumber	3
RESULTS_SEARCH_12_PARAMETERS_PEAKLIST_original_count	3521
RESULTS_SEARCH_12_PARAMETERS_PEAKLIST_originalfilename	\\Scmb-4k02yc2\d\AB SCIEX\ProteinPilot Data\Results\BenSchulz\2018\20180927_BenSculz_Cass_Mai_UniMelb_Wine\20180927_Schulz_Cass_Wine_003_S3_R1_DDA.wiff
RESULTS_SEARCH_12_PARAMETERS_PEAKLIST_partnumber	6
RESULTS_SEARCH_12_PARAMETERS_QUANT_TYPE_background_correction	FALSE
RESULTS_SEARCH_12_PARAMETERS_QUANT_TYPE_bias_correction	TRUE
RESULTS_SEARCH_12_PARAMETERS_QUANT_TYPE_keep_extreme_peptides_over_fraction	0
RESULTS_SEARCH_12_PARAMETERS_QUANT_TYPE_low_confidence_check	TRUE
RESULTS_SEARCH_12_PARAMETERS_QUANT_TYPE_low_intensity_check	TRUE
RESULTS_SEARCH_12_PARAMETERS_QUANT_TYPE_median_statistic	TRUE
RESULTS_SEARCH_12_PARAMETERS_QUANT_TYPE_mod_check	TRUE
RESULTS_SEARCH_12_PARAMETERS_QUANT_TYPE_quant_threshold	-1
RESULTS_SEARCH_12_PARAMETERS_QUANT_TYPE_quant_threshold_sn	9
RESULTS_SEARCH_12_PARAMETERS_QUANT_TYPE_separate_searches	FALSE
RESULTS_SEARCH_12_PARAMETERS_QUANT_TYPE_shared_msms_check	TRUE
RESULTS_SEARCH_12_PARAMETERS_PARAGON_METHOD_SETTINGS_UI_SAMPLE_TYPE	Identification
RESULTS_SEARCH_12_PARAMETERS_PARAGON_METHOD_SETTINGS_UI_CYS_ALKYLATION	None
RESULTS_SEARCH_12_PARAMETERS_PARAGON_METHOD_SETTINGS_UI_DIGESTION	Trypsin
RESULTS_SEARCH_12_PARAMETERS_PARAGON_METHOD_SETTINGS_UI_INSTRUMENT	TripleTOF 5600
RESULTS_SEARCH_12_PARAMETERS_PARAGON_METHOD_SETTINGS_UI_SEARCH_EFFORT	Thorough
RESULTS_SEARCH_12_PARAMETERS_PARAGON_METHOD_SETTINGS_UI_USER_NAME	scmb-4k02yc2\labpc
RESULTS_SEARCH_12_PARAMETERS_PARAGON_METHOD_SETTINGS_UI_MACHINE_NAME	SCMB-4K02YC2
RESULTS_SEARCH_12_PARAMETERS_PARAGON_METHOD_SETTINGS_UI_SEARCH_ID	6.36953e+17
RESULTS_SEARCH_12_PARAMETERS_PARAGON_METHOD_SETTINGS_UI_START_TIME	2019-06-05 14:19:05
RESULTS_SEARCH_12_PARAMETERS_PARAGON_METHOD_SETTINGS_UI_MIN_UNUSED_PROTSCORE	0.0458
RESULTS_SEARCH_12_PARAMETERS_PARAGON_METHOD_SETTINGS_UI_PSPEP	TRUE
RESULTS_SEARCH_13_time_cpu	23072
RESULTS_SEARCH_13_time_duration	23119
RESULTS_SEARCH_13_version	5.0.1.4874
RESULTS_SEARCH_13_xml:id	SEARCH:1:636953411451216833_6
RESULTS_SEARCH_13_PARAMETERS_chemical_data_edited	TRUE
RESULTS_SEARCH_13_PARAMETERS_do_multiprecursor_search	TRUE
RESULTS_SEARCH_13_PARAMETERS_do_reverse_search	TRUE
RESULTS_SEARCH_13_PARAMETERS_max_quant_labels	35
RESULTS_SEARCH_13_PARAMETERS_maxresults	15
RESULTS_SEARCH_13_PARAMETERS_separate_searches	FALSE
RESULTS_SEARCH_13_PARAMETERS_MSTOLERANCE_type	dalton
RESULTS_SEARCH_13_PARAMETERS_MSTOLERANCE_value	0.05
RESULTS_SEARCH_13_PARAMETERS_MSMSTOLERANCE_type	dalton
RESULTS_SEARCH_13_PARAMETERS_MSMSTOLERANCE_value	0.1
RESULTS_SEARCH_13_PARAMETERS_MS_STANDARD_DEVIATION_type	dalton
RESULTS_SEARCH_13_PARAMETERS_MS_STANDARD_DEVIATION_value	0.0011
RESULTS_SEARCH_13_PARAMETERS_MSMS_STANDARD_DEVIATION_type	dalton
RESULTS_SEARCH_13_PARAMETERS_MSMS_STANDARD_DEVIATION_value	0.01
RESULTS_SEARCH_13_PARAMETERS_FASTA_filename	D:\AB SCIEX\ProteinPilot Data\SearchDatabases\CassPegg_NCBI_grape_RVX08988_41220_UniProt_Yeast_6049_Contam_298.fasta
RESULTS_SEARCH_13_PARAMETERS_AUTO_CALIBRATION_ms	TRUE
RESULTS_SEARCH_13_PARAMETERS_AUTO_CALIBRATION_msexport	FALSE
RESULTS_SEARCH_13_PARAMETERS_AUTO_CALIBRATION_msms	TRUE
RESULTS_SEARCH_13_PARAMETERS_AUTO_CALIBRATION_msmstolsdratio	2.75
RESULTS_SEARCH_13_PARAMETERS_AUTO_CALIBRATION_mstolsdratio	7
RESULTS_SEARCH_13_PARAMETERS_AUTO_CALIBRATION_squareroot	TRUE
RESULTS_SEARCH_13_PARAMETERS_AUTO_CALIBRATION_type	dalton
RESULTS_SEARCH_13_PARAMETERS_AUTO_CALIBRATION_MCP_d_s_s_f	0.0666667
RESULTS_SEARCH_13_PARAMETERS_AUTO_CALIBRATION_MCP_d_s_w_f	3
RESULTS_SEARCH_13_PARAMETERS_AUTO_CALIBRATION_MCP_m_f_r_mbc	200
RESULTS_SEARCH_13_PARAMETERS_AUTO_CALIBRATION_MCP_m_m_c	10
RESULTS_SEARCH_13_PARAMETERS_AUTO_CALIBRATION_MCP_m_m_f_s	0.25
RESULTS_SEARCH_13_PARAMETERS_AUTO_CALIBRATION_MCP_m_m_p_f	0.33
RESULTS_SEARCH_13_PARAMETERS_AUTO_CALIBRATION_MCP_m_m_p_rms_f	1
RESULTS_SEARCH_13_PARAMETERS_AUTO_CALIBRATION_MCP_m_p_t_f	1
RESULTS_SEARCH_13_PARAMETERS_AUTO_CALIBRATION_MCP_m_r_h_n_b	15
RESULTS_SEARCH_13_PARAMETERS_AUTO_CALIBRATION_MCP_m_z_n_s	99
RESULTS_SEARCH_13_PARAMETERS_AUTO_CALIBRATION_MCP_m_z_s_mn_f_r	0.0666667
RESULTS_SEARCH_13_PARAMETERS_AUTO_CALIBRATION_MCP_m_z_s_mx_f_r	0.1
RESULTS_SEARCH_13_PARAMETERS_MS_AUTO_CALIBRATION_OUT_avres	2.58203e-08
RESULTS_SEARCH_13_PARAMETERS_MS_AUTO_CALIBRATION_OUT_c0	0.000784369
RESULTS_SEARCH_13_PARAMETERS_MS_AUTO_CALIBRATION_OUT_c1minus1	-3.20343e-05
RESULTS_SEARCH_13_PARAMETERS_MS_AUTO_CALIBRATION_OUT_c2	0
RESULTS_SEARCH_13_PARAMETERS_MS_AUTO_CALIBRATION_OUT_file	4
RESULTS_SEARCH_13_PARAMETERS_MS_AUTO_CALIBRATION_OUT_partnumber	7
RESULTS_SEARCH_13_PARAMETERS_MS_AUTO_CALIBRATION_OUT_polyorder	1
RESULTS_SEARCH_13_PARAMETERS_MS_AUTO_CALIBRATION_OUT_sample	1
RESULTS_SEARCH_13_PARAMETERS_MS_AUTO_CALIBRATION_OUT_squareroot	TRUE
RESULTS_SEARCH_13_PARAMETERS_MSMS_AUTO_CALIBRATION_OUT_avres	-2.24922e-07
RESULTS_SEARCH_13_PARAMETERS_MSMS_AUTO_CALIBRATION_OUT_c0	-0.000483834
RESULTS_SEARCH_13_PARAMETERS_MSMS_AUTO_CALIBRATION_OUT_c1minus1	1.86211e-05
RESULTS_SEARCH_13_PARAMETERS_MSMS_AUTO_CALIBRATION_OUT_c2	0
RESULTS_SEARCH_13_PARAMETERS_MSMS_AUTO_CALIBRATION_OUT_file	4
RESULTS_SEARCH_13_PARAMETERS_MSMS_AUTO_CALIBRATION_OUT_partnumber	7
RESULTS_SEARCH_13_PARAMETERS_MSMS_AUTO_CALIBRATION_OUT_polyorder	1
RESULTS_SEARCH_13_PARAMETERS_MSMS_AUTO_CALIBRATION_OUT_sample	1
RESULTS_SEARCH_13_PARAMETERS_MSMS_AUTO_CALIBRATION_OUT_squareroot	TRUE
RESULTS_SEARCH_13_PARAMETERS_MAX_PRECURSORS_FRAGLET	5
RESULTS_SEARCH_13_PARAMETERS_MAX_PRECURSORS_TAGLET	1
RESULTS_SEARCH_13_PARAMETERS_PRECURSORS_DR_FRAGLET	10
RESULTS_SEARCH_13_PARAMETERS_PRECURSORS_DR_TAGLET	3
RESULTS_SEARCH_13_PARAMETERS_DEFAULT_CHARGE_STATE_1_charge	2
RESULTS_SEARCH_13_PARAMETERS_DEFAULT_CHARGE_STATE_1_probability	1
RESULTS_SEARCH_13_PARAMETERS_DEFAULT_CHARGE_STATE_2_charge	3
RESULTS_SEARCH_13_PARAMETERS_DEFAULT_CHARGE_STATE_2_probability	1
RESULTS_SEARCH_13_PARAMETERS_DEFAULT_CHARGE_STATE_3_charge	4
RESULTS_SEARCH_13_PARAMETERS_DEFAULT_CHARGE_STATE_3_probability	1
RESULTS_SEARCH_13_PARAMETERS_VERSION	5.0.1.0, 4895
RESULTS_SEARCH_13_PARAMETERS_PARAGON_VERSION	5.0.1.0, 4874
RESULTS_SEARCH_13_PARAMETERS_APPLICATION	ProteinPilot(tm) Software
RESULTS_SEARCH_13_PARAMETERS_PROGROUP_alternativedispositionmaximumfoldprobabilitydrop	100
RESULTS_SEARCH_13_PARAMETERS_PROGROUP_alternativedispositionmaximumfoldscoredrop	2
RESULTS_SEARCH_13_PARAMETERS_PROGROUP_autodiscordantpeptidethreshold	0.3
RESULTS_SEARCH_13_PARAMETERS_PROGROUP_bayesconfidencecalclulation	TRUE
RESULTS_SEARCH_13_PARAMETERS_PROGROUP_calibrateconfidence	TRUE
RESULTS_SEARCH_13_PARAMETERS_PROGROUP_compresspeptides	FALSE
RESULTS_SEARCH_13_PARAMETERS_PROGROUP_confidencepercentthresholdforexcludingothersfromquant	15
RESULTS_SEARCH_13_PARAMETERS_PROGROUP_confidencepercentthresholdforincludingselfinquant	15
RESULTS_SEARCH_13_PARAMETERS_PROGROUP_donotstoremspeaklists	FALSE
RESULTS_SEARCH_13_PARAMETERS_PROGROUP_fasta	D:\AB SCIEX\ProteinPilot Data\SearchDatabases\CassPegg_NCBI_grape_RVX08988_41220_UniProt_Yeast_6049_Contam_298.fasta
RESULTS_SEARCH_13_PARAMETERS_PROGROUP_featuregroupminpepconf	0.66
RESULTS_SEARCH_13_PARAMETERS_PROGROUP_featuregroupminups	0.47
RESULTS_SEARCH_13_PARAMETERS_PROGROUP_focusingintersection	4
RESULTS_SEARCH_13_PARAMETERS_PROGROUP_focusingminimummatchconfidence	0.1
RESULTS_SEARCH_13_PARAMETERS_PROGROUP_focusingminunusedprotscore	0.1
RESULTS_SEARCH_13_PARAMETERS_PROGROUP_focusingsubsetcutoff	6
RESULTS_SEARCH_13_PARAMETERS_PROGROUP_intersection	1.3
RESULTS_SEARCH_13_PARAMETERS_PROGROUP_minimummatchconfidencecutoff	0.001
RESULTS_SEARCH_13_PARAMETERS_PROGROUP_minunusedprotscore	0.0458
RESULTS_SEARCH_13_PARAMETERS_PROGROUP_subsetcutoff	2
RESULTS_SEARCH_13_PARAMETERS_PROGROUP_unusedprotscorethresholdforexcludingothersfromquant	1.3
RESULTS_SEARCH_13_PARAMETERS_PEAKLIST_count	3291
RESULTS_SEARCH_13_PARAMETERS_PEAKLIST_filenumber	4
RESULTS_SEARCH_13_PARAMETERS_PEAKLIST_original_count	3291
RESULTS_SEARCH_13_PARAMETERS_PEAKLIST_originalfilename	\\Scmb-4k02yc2\d\AB SCIEX\ProteinPilot Data\Results\BenSchulz\2018\20180927_BenSculz_Cass_Mai_UniMelb_Wine\20180927_Schulz_Cass_Wine_004_S4_R1_DDA.wiff
RESULTS_SEARCH_13_PARAMETERS_PEAKLIST_partnumber	7
RESULTS_SEARCH_13_PARAMETERS_QUANT_TYPE_background_correction	FALSE
RESULTS_SEARCH_13_PARAMETERS_QUANT_TYPE_bias_correction	TRUE
RESULTS_SEARCH_13_PARAMETERS_QUANT_TYPE_keep_extreme_peptides_over_fraction	0
RESULTS_SEARCH_13_PARAMETERS_QUANT_TYPE_low_confidence_check	TRUE
RESULTS_SEARCH_13_PARAMETERS_QUANT_TYPE_low_intensity_check	TRUE
RESULTS_SEARCH_13_PARAMETERS_QUANT_TYPE_median_statistic	TRUE
RESULTS_SEARCH_13_PARAMETERS_QUANT_TYPE_mod_check	TRUE
RESULTS_SEARCH_13_PARAMETERS_QUANT_TYPE_quant_threshold	-1
RESULTS_SEARCH_13_PARAMETERS_QUANT_TYPE_quant_threshold_sn	9
RESULTS_SEARCH_13_PARAMETERS_QUANT_TYPE_separate_searches	FALSE
RESULTS_SEARCH_13_PARAMETERS_QUANT_TYPE_shared_msms_check	TRUE
RESULTS_SEARCH_13_PARAMETERS_PARAGON_METHOD_SETTINGS_UI_SAMPLE_TYPE	Identification
RESULTS_SEARCH_13_PARAMETERS_PARAGON_METHOD_SETTINGS_UI_CYS_ALKYLATION	None
RESULTS_SEARCH_13_PARAMETERS_PARAGON_METHOD_SETTINGS_UI_DIGESTION	Trypsin
RESULTS_SEARCH_13_PARAMETERS_PARAGON_METHOD_SETTINGS_UI_INSTRUMENT	TripleTOF 5600
RESULTS_SEARCH_13_PARAMETERS_PARAGON_METHOD_SETTINGS_UI_SEARCH_EFFORT	Thorough
RESULTS_SEARCH_13_PARAMETERS_PARAGON_METHOD_SETTINGS_UI_USER_NAME	scmb-4k02yc2\labpc
RESULTS_SEARCH_13_PARAMETERS_PARAGON_METHOD_SETTINGS_UI_MACHINE_NAME	SCMB-4K02YC2
RESULTS_SEARCH_13_PARAMETERS_PARAGON_METHOD_SETTINGS_UI_SEARCH_ID	6.36953e+17
RESULTS_SEARCH_13_PARAMETERS_PARAGON_METHOD_SETTINGS_UI_START_TIME	2019-06-05 14:19:05
RESULTS_SEARCH_13_PARAMETERS_PARAGON_METHOD_SETTINGS_UI_MIN_UNUSED_PROTSCORE	0.0458
RESULTS_SEARCH_13_PARAMETERS_PARAGON_METHOD_SETTINGS_UI_PSPEP	TRUE
RESULTS_SEARCH_14_time_cpu	118981
RESULTS_SEARCH_14_time_duration	119044
RESULTS_SEARCH_14_version	5.0.1.4874
RESULTS_SEARCH_14_xml:id	SEARCH:2:636953411451216833_6
RESULTS_SEARCH_14_PARAMETERS_chemical_data_edited	TRUE
RESULTS_SEARCH_14_PARAMETERS_do_multiprecursor_search	TRUE
RESULTS_SEARCH_14_PARAMETERS_do_reverse_search	TRUE
RESULTS_SEARCH_14_PARAMETERS_max_quant_labels	35
RESULTS_SEARCH_14_PARAMETERS_maxresults	15
RESULTS_SEARCH_14_PARAMETERS_separate_searches	FALSE
RESULTS_SEARCH_14_PARAMETERS_MSTOLERANCE_type	dalton
RESULTS_SEARCH_14_PARAMETERS_MSTOLERANCE_value	0.05
RESULTS_SEARCH_14_PARAMETERS_MSMSTOLERANCE_type	dalton
RESULTS_SEARCH_14_PARAMETERS_MSMSTOLERANCE_value	0.1
RESULTS_SEARCH_14_PARAMETERS_MS_STANDARD_DEVIATION_type	dalton
RESULTS_SEARCH_14_PARAMETERS_MS_STANDARD_DEVIATION_value	0.0011
RESULTS_SEARCH_14_PARAMETERS_MSMS_STANDARD_DEVIATION_type	dalton
RESULTS_SEARCH_14_PARAMETERS_MSMS_STANDARD_DEVIATION_value	0.01
RESULTS_SEARCH_14_PARAMETERS_FASTA_filename	D:\AB SCIEX\ProteinPilot Data\SearchDatabases\CassPegg_NCBI_grape_RVX08988_41220_UniProt_Yeast_6049_Contam_298.fasta
RESULTS_SEARCH_14_PARAMETERS_AUTO_CALIBRATION_ms	TRUE
RESULTS_SEARCH_14_PARAMETERS_AUTO_CALIBRATION_msexport	FALSE
RESULTS_SEARCH_14_PARAMETERS_AUTO_CALIBRATION_msms	TRUE
RESULTS_SEARCH_14_PARAMETERS_AUTO_CALIBRATION_msmstolsdratio	2.75
RESULTS_SEARCH_14_PARAMETERS_AUTO_CALIBRATION_mstolsdratio	7
RESULTS_SEARCH_14_PARAMETERS_AUTO_CALIBRATION_squareroot	TRUE
RESULTS_SEARCH_14_PARAMETERS_AUTO_CALIBRATION_type	dalton
RESULTS_SEARCH_14_PARAMETERS_AUTO_CALIBRATION_MCP_d_s_s_f	0.0666667
RESULTS_SEARCH_14_PARAMETERS_AUTO_CALIBRATION_MCP_d_s_w_f	3
RESULTS_SEARCH_14_PARAMETERS_AUTO_CALIBRATION_MCP_m_f_r_mbc	200
RESULTS_SEARCH_14_PARAMETERS_AUTO_CALIBRATION_MCP_m_m_c	10
RESULTS_SEARCH_14_PARAMETERS_AUTO_CALIBRATION_MCP_m_m_f_s	0.25
RESULTS_SEARCH_14_PARAMETERS_AUTO_CALIBRATION_MCP_m_m_p_f	0.33
RESULTS_SEARCH_14_PARAMETERS_AUTO_CALIBRATION_MCP_m_m_p_rms_f	1
RESULTS_SEARCH_14_PARAMETERS_AUTO_CALIBRATION_MCP_m_p_t_f	1
RESULTS_SEARCH_14_PARAMETERS_AUTO_CALIBRATION_MCP_m_r_h_n_b	15
RESULTS_SEARCH_14_PARAMETERS_AUTO_CALIBRATION_MCP_m_z_n_s	99
RESULTS_SEARCH_14_PARAMETERS_AUTO_CALIBRATION_MCP_m_z_s_mn_f_r	0.0666667
RESULTS_SEARCH_14_PARAMETERS_AUTO_CALIBRATION_MCP_m_z_s_mx_f_r	0.1
RESULTS_SEARCH_14_PARAMETERS_MS_AUTO_CALIBRATION_OUT_avres	2.58203e-08
RESULTS_SEARCH_14_PARAMETERS_MS_AUTO_CALIBRATION_OUT_c0	0.000784369
RESULTS_SEARCH_14_PARAMETERS_MS_AUTO_CALIBRATION_OUT_c1minus1	-3.20343e-05
RESULTS_SEARCH_14_PARAMETERS_MS_AUTO_CALIBRATION_OUT_c2	0
RESULTS_SEARCH_14_PARAMETERS_MS_AUTO_CALIBRATION_OUT_file	4
RESULTS_SEARCH_14_PARAMETERS_MS_AUTO_CALIBRATION_OUT_partnumber	7
RESULTS_SEARCH_14_PARAMETERS_MS_AUTO_CALIBRATION_OUT_polyorder	1
RESULTS_SEARCH_14_PARAMETERS_MS_AUTO_CALIBRATION_OUT_sample	1
RESULTS_SEARCH_14_PARAMETERS_MS_AUTO_CALIBRATION_OUT_squareroot	TRUE
RESULTS_SEARCH_14_PARAMETERS_MSMS_AUTO_CALIBRATION_OUT_avres	-2.24922e-07
RESULTS_SEARCH_14_PARAMETERS_MSMS_AUTO_CALIBRATION_OUT_c0	-0.000483834
RESULTS_SEARCH_14_PARAMETERS_MSMS_AUTO_CALIBRATION_OUT_c1minus1	1.86211e-05
RESULTS_SEARCH_14_PARAMETERS_MSMS_AUTO_CALIBRATION_OUT_c2	0
RESULTS_SEARCH_14_PARAMETERS_MSMS_AUTO_CALIBRATION_OUT_file	4
RESULTS_SEARCH_14_PARAMETERS_MSMS_AUTO_CALIBRATION_OUT_partnumber	7
RESULTS_SEARCH_14_PARAMETERS_MSMS_AUTO_CALIBRATION_OUT_polyorder	1
RESULTS_SEARCH_14_PARAMETERS_MSMS_AUTO_CALIBRATION_OUT_sample	1
RESULTS_SEARCH_14_PARAMETERS_MSMS_AUTO_CALIBRATION_OUT_squareroot	TRUE
RESULTS_SEARCH_14_PARAMETERS_MAX_PRECURSORS_FRAGLET	5
RESULTS_SEARCH_14_PARAMETERS_MAX_PRECURSORS_TAGLET	1
RESULTS_SEARCH_14_PARAMETERS_PRECURSORS_DR_FRAGLET	10
RESULTS_SEARCH_14_PARAMETERS_PRECURSORS_DR_TAGLET	3
RESULTS_SEARCH_14_PARAMETERS_DEFAULT_CHARGE_STATE_1_charge	2
RESULTS_SEARCH_14_PARAMETERS_DEFAULT_CHARGE_STATE_1_probability	1
RESULTS_SEARCH_14_PARAMETERS_DEFAULT_CHARGE_STATE_2_charge	3
RESULTS_SEARCH_14_PARAMETERS_DEFAULT_CHARGE_STATE_2_probability	1
RESULTS_SEARCH_14_PARAMETERS_DEFAULT_CHARGE_STATE_3_charge	4
RESULTS_SEARCH_14_PARAMETERS_DEFAULT_CHARGE_STATE_3_probability	1
RESULTS_SEARCH_14_PARAMETERS_VERSION	5.0.1.0, 4895
RESULTS_SEARCH_14_PARAMETERS_PARAGON_VERSION	5.0.1.0, 4874
RESULTS_SEARCH_14_PARAMETERS_APPLICATION	ProteinPilot(tm) Software
RESULTS_SEARCH_14_PARAMETERS_PROGROUP_alternativedispositionmaximumfoldprobabilitydrop	100
RESULTS_SEARCH_14_PARAMETERS_PROGROUP_alternativedispositionmaximumfoldscoredrop	2
RESULTS_SEARCH_14_PARAMETERS_PROGROUP_autodiscordantpeptidethreshold	0.3
RESULTS_SEARCH_14_PARAMETERS_PROGROUP_bayesconfidencecalclulation	TRUE
RESULTS_SEARCH_14_PARAMETERS_PROGROUP_calibrateconfidence	TRUE
RESULTS_SEARCH_14_PARAMETERS_PROGROUP_compresspeptides	FALSE
RESULTS_SEARCH_14_PARAMETERS_PROGROUP_confidencepercentthresholdforexcludingothersfromquant	15
RESULTS_SEARCH_14_PARAMETERS_PROGROUP_confidencepercentthresholdforincludingselfinquant	15
RESULTS_SEARCH_14_PARAMETERS_PROGROUP_donotstoremspeaklists	FALSE
RESULTS_SEARCH_14_PARAMETERS_PROGROUP_fasta	D:\AB SCIEX\ProteinPilot Data\SearchDatabases\CassPegg_NCBI_grape_RVX08988_41220_UniProt_Yeast_6049_Contam_298.fasta
RESULTS_SEARCH_14_PARAMETERS_PROGROUP_featuregroupminpepconf	0.66
RESULTS_SEARCH_14_PARAMETERS_PROGROUP_featuregroupminups	0.47
RESULTS_SEARCH_14_PARAMETERS_PROGROUP_focusingintersection	4
RESULTS_SEARCH_14_PARAMETERS_PROGROUP_focusingminimummatchconfidence	0.1
RESULTS_SEARCH_14_PARAMETERS_PROGROUP_focusingminunusedprotscore	0.1
RESULTS_SEARCH_14_PARAMETERS_PROGROUP_focusingsubsetcutoff	6
RESULTS_SEARCH_14_PARAMETERS_PROGROUP_intersection	1.3
RESULTS_SEARCH_14_PARAMETERS_PROGROUP_minimummatchconfidencecutoff	0.001
RESULTS_SEARCH_14_PARAMETERS_PROGROUP_minunusedprotscore	0.0458
RESULTS_SEARCH_14_PARAMETERS_PROGROUP_subsetcutoff	2
RESULTS_SEARCH_14_PARAMETERS_PROGROUP_unusedprotscorethresholdforexcludingothersfromquant	1.3
RESULTS_SEARCH_14_PARAMETERS_PEAKLIST_count	3291
RESULTS_SEARCH_14_PARAMETERS_PEAKLIST_filenumber	4
RESULTS_SEARCH_14_PARAMETERS_PEAKLIST_original_count	3291
RESULTS_SEARCH_14_PARAMETERS_PEAKLIST_originalfilename	\\Scmb-4k02yc2\d\AB SCIEX\ProteinPilot Data\Results\BenSchulz\2018\20180927_BenSculz_Cass_Mai_UniMelb_Wine\20180927_Schulz_Cass_Wine_004_S4_R1_DDA.wiff
RESULTS_SEARCH_14_PARAMETERS_PEAKLIST_partnumber	7
RESULTS_SEARCH_14_PARAMETERS_QUANT_TYPE_background_correction	FALSE
RESULTS_SEARCH_14_PARAMETERS_QUANT_TYPE_bias_correction	TRUE
RESULTS_SEARCH_14_PARAMETERS_QUANT_TYPE_keep_extreme_peptides_over_fraction	0
RESULTS_SEARCH_14_PARAMETERS_QUANT_TYPE_low_confidence_check	TRUE
RESULTS_SEARCH_14_PARAMETERS_QUANT_TYPE_low_intensity_check	TRUE
RESULTS_SEARCH_14_PARAMETERS_QUANT_TYPE_median_statistic	TRUE
RESULTS_SEARCH_14_PARAMETERS_QUANT_TYPE_mod_check	TRUE
RESULTS_SEARCH_14_PARAMETERS_QUANT_TYPE_quant_threshold	-1
RESULTS_SEARCH_14_PARAMETERS_QUANT_TYPE_quant_threshold_sn	9
RESULTS_SEARCH_14_PARAMETERS_QUANT_TYPE_separate_searches	FALSE
RESULTS_SEARCH_14_PARAMETERS_QUANT_TYPE_shared_msms_check	TRUE
RESULTS_SEARCH_14_PARAMETERS_PARAGON_METHOD_SETTINGS_UI_SAMPLE_TYPE	Identification
RESULTS_SEARCH_14_PARAMETERS_PARAGON_METHOD_SETTINGS_UI_CYS_ALKYLATION	None
RESULTS_SEARCH_14_PARAMETERS_PARAGON_METHOD_SETTINGS_UI_DIGESTION	Trypsin
RESULTS_SEARCH_14_PARAMETERS_PARAGON_METHOD_SETTINGS_UI_INSTRUMENT	TripleTOF 5600
RESULTS_SEARCH_14_PARAMETERS_PARAGON_METHOD_SETTINGS_UI_SEARCH_EFFORT	Thorough
RESULTS_SEARCH_14_PARAMETERS_PARAGON_METHOD_SETTINGS_UI_USER_NAME	scmb-4k02yc2\labpc
RESULTS_SEARCH_14_PARAMETERS_PARAGON_METHOD_SETTINGS_UI_MACHINE_NAME	SCMB-4K02YC2
RESULTS_SEARCH_14_PARAMETERS_PARAGON_METHOD_SETTINGS_UI_SEARCH_ID	6.36953e+17
RESULTS_SEARCH_14_PARAMETERS_PARAGON_METHOD_SETTINGS_UI_START_TIME	2019-06-05 14:19:05
RESULTS_SEARCH_14_PARAMETERS_PARAGON_METHOD_SETTINGS_UI_MIN_UNUSED_PROTSCORE	0.0458
RESULTS_SEARCH_14_PARAMETERS_PARAGON_METHOD_SETTINGS_UI_PSPEP	TRUE
RESULTS_SEARCH_15_time_cpu	26832
RESULTS_SEARCH_15_time_duration	26925
RESULTS_SEARCH_15_version	5.0.1.4874
RESULTS_SEARCH_15_xml:id	SEARCH:1:636953411451216833_7
RESULTS_SEARCH_15_PARAMETERS_chemical_data_edited	TRUE
RESULTS_SEARCH_15_PARAMETERS_do_multiprecursor_search	TRUE
RESULTS_SEARCH_15_PARAMETERS_do_reverse_search	TRUE
RESULTS_SEARCH_15_PARAMETERS_max_quant_labels	35
RESULTS_SEARCH_15_PARAMETERS_maxresults	15
RESULTS_SEARCH_15_PARAMETERS_separate_searches	FALSE
RESULTS_SEARCH_15_PARAMETERS_MSTOLERANCE_type	dalton
RESULTS_SEARCH_15_PARAMETERS_MSTOLERANCE_value	0.05
RESULTS_SEARCH_15_PARAMETERS_MSMSTOLERANCE_type	dalton
RESULTS_SEARCH_15_PARAMETERS_MSMSTOLERANCE_value	0.1
RESULTS_SEARCH_15_PARAMETERS_MS_STANDARD_DEVIATION_type	dalton
RESULTS_SEARCH_15_PARAMETERS_MS_STANDARD_DEVIATION_value	0.0011
RESULTS_SEARCH_15_PARAMETERS_MSMS_STANDARD_DEVIATION_type	dalton
RESULTS_SEARCH_15_PARAMETERS_MSMS_STANDARD_DEVIATION_value	0.01
RESULTS_SEARCH_15_PARAMETERS_FASTA_filename	D:\AB SCIEX\ProteinPilot Data\SearchDatabases\CassPegg_NCBI_grape_RVX08988_41220_UniProt_Yeast_6049_Contam_298.fasta
RESULTS_SEARCH_15_PARAMETERS_AUTO_CALIBRATION_ms	TRUE
RESULTS_SEARCH_15_PARAMETERS_AUTO_CALIBRATION_msexport	FALSE
RESULTS_SEARCH_15_PARAMETERS_AUTO_CALIBRATION_msms	TRUE
RESULTS_SEARCH_15_PARAMETERS_AUTO_CALIBRATION_msmstolsdratio	2.75
RESULTS_SEARCH_15_PARAMETERS_AUTO_CALIBRATION_mstolsdratio	7
RESULTS_SEARCH_15_PARAMETERS_AUTO_CALIBRATION_squareroot	TRUE
RESULTS_SEARCH_15_PARAMETERS_AUTO_CALIBRATION_type	dalton
RESULTS_SEARCH_15_PARAMETERS_AUTO_CALIBRATION_MCP_d_s_s_f	0.0666667
RESULTS_SEARCH_15_PARAMETERS_AUTO_CALIBRATION_MCP_d_s_w_f	3
RESULTS_SEARCH_15_PARAMETERS_AUTO_CALIBRATION_MCP_m_f_r_mbc	200
RESULTS_SEARCH_15_PARAMETERS_AUTO_CALIBRATION_MCP_m_m_c	10
RESULTS_SEARCH_15_PARAMETERS_AUTO_CALIBRATION_MCP_m_m_f_s	0.25
RESULTS_SEARCH_15_PARAMETERS_AUTO_CALIBRATION_MCP_m_m_p_f	0.33
RESULTS_SEARCH_15_PARAMETERS_AUTO_CALIBRATION_MCP_m_m_p_rms_f	1
RESULTS_SEARCH_15_PARAMETERS_AUTO_CALIBRATION_MCP_m_p_t_f	1
RESULTS_SEARCH_15_PARAMETERS_AUTO_CALIBRATION_MCP_m_r_h_n_b	15
RESULTS_SEARCH_15_PARAMETERS_AUTO_CALIBRATION_MCP_m_z_n_s	99
RESULTS_SEARCH_15_PARAMETERS_AUTO_CALIBRATION_MCP_m_z_s_mn_f_r	0.0666667
RESULTS_SEARCH_15_PARAMETERS_AUTO_CALIBRATION_MCP_m_z_s_mx_f_r	0.1
RESULTS_SEARCH_15_PARAMETERS_MS_AUTO_CALIBRATION_OUT_avres	-2.74292e-10
RESULTS_SEARCH_15_PARAMETERS_MS_AUTO_CALIBRATION_OUT_c0	-0.00053439
RESULTS_SEARCH_15_PARAMETERS_MS_AUTO_CALIBRATION_OUT_c1minus1	2.58679e-05
RESULTS_SEARCH_15_PARAMETERS_MS_AUTO_CALIBRATION_OUT_c2	0
RESULTS_SEARCH_15_PARAMETERS_MS_AUTO_CALIBRATION_OUT_file	4
RESULTS_SEARCH_15_PARAMETERS_MS_AUTO_CALIBRATION_OUT_partnumber	8
RESULTS_SEARCH_15_PARAMETERS_MS_AUTO_CALIBRATION_OUT_polyorder	1
RESULTS_SEARCH_15_PARAMETERS_MS_AUTO_CALIBRATION_OUT_sample	1
RESULTS_SEARCH_15_PARAMETERS_MS_AUTO_CALIBRATION_OUT_squareroot	TRUE
RESULTS_SEARCH_15_PARAMETERS_MSMS_AUTO_CALIBRATION_OUT_avres	-1.3656e-07
RESULTS_SEARCH_15_PARAMETERS_MSMS_AUTO_CALIBRATION_OUT_c0	-0.00043022
RESULTS_SEARCH_15_PARAMETERS_MSMS_AUTO_CALIBRATION_OUT_c1minus1	1.85577e-05
RESULTS_SEARCH_15_PARAMETERS_MSMS_AUTO_CALIBRATION_OUT_c2	0
RESULTS_SEARCH_15_PARAMETERS_MSMS_AUTO_CALIBRATION_OUT_file	4
RESULTS_SEARCH_15_PARAMETERS_MSMS_AUTO_CALIBRATION_OUT_partnumber	8
RESULTS_SEARCH_15_PARAMETERS_MSMS_AUTO_CALIBRATION_OUT_polyorder	1
RESULTS_SEARCH_15_PARAMETERS_MSMS_AUTO_CALIBRATION_OUT_sample	1
RESULTS_SEARCH_15_PARAMETERS_MSMS_AUTO_CALIBRATION_OUT_squareroot	TRUE
RESULTS_SEARCH_15_PARAMETERS_MAX_PRECURSORS_FRAGLET	5
RESULTS_SEARCH_15_PARAMETERS_MAX_PRECURSORS_TAGLET	1
RESULTS_SEARCH_15_PARAMETERS_PRECURSORS_DR_FRAGLET	10
RESULTS_SEARCH_15_PARAMETERS_PRECURSORS_DR_TAGLET	3
RESULTS_SEARCH_15_PARAMETERS_DEFAULT_CHARGE_STATE_1_charge	2
RESULTS_SEARCH_15_PARAMETERS_DEFAULT_CHARGE_STATE_1_probability	1
RESULTS_SEARCH_15_PARAMETERS_DEFAULT_CHARGE_STATE_2_charge	3
RESULTS_SEARCH_15_PARAMETERS_DEFAULT_CHARGE_STATE_2_probability	1
RESULTS_SEARCH_15_PARAMETERS_DEFAULT_CHARGE_STATE_3_charge	4
RESULTS_SEARCH_15_PARAMETERS_DEFAULT_CHARGE_STATE_3_probability	1
RESULTS_SEARCH_15_PARAMETERS_VERSION	5.0.1.0, 4895
RESULTS_SEARCH_15_PARAMETERS_PARAGON_VERSION	5.0.1.0, 4874
RESULTS_SEARCH_15_PARAMETERS_APPLICATION	ProteinPilot(tm) Software
RESULTS_SEARCH_15_PARAMETERS_PROGROUP_alternativedispositionmaximumfoldprobabilitydrop	100
RESULTS_SEARCH_15_PARAMETERS_PROGROUP_alternativedispositionmaximumfoldscoredrop	2
RESULTS_SEARCH_15_PARAMETERS_PROGROUP_autodiscordantpeptidethreshold	0.3
RESULTS_SEARCH_15_PARAMETERS_PROGROUP_bayesconfidencecalclulation	TRUE
RESULTS_SEARCH_15_PARAMETERS_PROGROUP_calibrateconfidence	TRUE
RESULTS_SEARCH_15_PARAMETERS_PROGROUP_compresspeptides	FALSE
RESULTS_SEARCH_15_PARAMETERS_PROGROUP_confidencepercentthresholdforexcludingothersfromquant	15
RESULTS_SEARCH_15_PARAMETERS_PROGROUP_confidencepercentthresholdforincludingselfinquant	15
RESULTS_SEARCH_15_PARAMETERS_PROGROUP_donotstoremspeaklists	FALSE
RESULTS_SEARCH_15_PARAMETERS_PROGROUP_fasta	D:\AB SCIEX\ProteinPilot Data\SearchDatabases\CassPegg_NCBI_grape_RVX08988_41220_UniProt_Yeast_6049_Contam_298.fasta
RESULTS_SEARCH_15_PARAMETERS_PROGROUP_featuregroupminpepconf	0.66
RESULTS_SEARCH_15_PARAMETERS_PROGROUP_featuregroupminups	0.47
RESULTS_SEARCH_15_PARAMETERS_PROGROUP_focusingintersection	4
RESULTS_SEARCH_15_PARAMETERS_PROGROUP_focusingminimummatchconfidence	0.1
RESULTS_SEARCH_15_PARAMETERS_PROGROUP_focusingminunusedprotscore	0.1
RESULTS_SEARCH_15_PARAMETERS_PROGROUP_focusingsubsetcutoff	6
RESULTS_SEARCH_15_PARAMETERS_PROGROUP_intersection	1.3
RESULTS_SEARCH_15_PARAMETERS_PROGROUP_minimummatchconfidencecutoff	0.001
RESULTS_SEARCH_15_PARAMETERS_PROGROUP_minunusedprotscore	0.0458
RESULTS_SEARCH_15_PARAMETERS_PROGROUP_subsetcutoff	2
RESULTS_SEARCH_15_PARAMETERS_PROGROUP_unusedprotscorethresholdforexcludingothersfromquant	1.3
RESULTS_SEARCH_15_PARAMETERS_PEAKLIST_count	3258
RESULTS_SEARCH_15_PARAMETERS_PEAKLIST_filenumber	4
RESULTS_SEARCH_15_PARAMETERS_PEAKLIST_original_count	3258
RESULTS_SEARCH_15_PARAMETERS_PEAKLIST_originalfilename	\\Scmb-4k02yc2\d\AB SCIEX\ProteinPilot Data\Results\BenSchulz\2018\20180927_BenSculz_Cass_Mai_UniMelb_Wine\20180927_Schulz_Cass_Wine_004_S4_R1_DDA.wiff
RESULTS_SEARCH_15_PARAMETERS_PEAKLIST_partnumber	8
RESULTS_SEARCH_15_PARAMETERS_QUANT_TYPE_background_correction	FALSE
RESULTS_SEARCH_15_PARAMETERS_QUANT_TYPE_bias_correction	TRUE
RESULTS_SEARCH_15_PARAMETERS_QUANT_TYPE_keep_extreme_peptides_over_fraction	0
RESULTS_SEARCH_15_PARAMETERS_QUANT_TYPE_low_confidence_check	TRUE
RESULTS_SEARCH_15_PARAMETERS_QUANT_TYPE_low_intensity_check	TRUE
RESULTS_SEARCH_15_PARAMETERS_QUANT_TYPE_median_statistic	TRUE
RESULTS_SEARCH_15_PARAMETERS_QUANT_TYPE_mod_check	TRUE
RESULTS_SEARCH_15_PARAMETERS_QUANT_TYPE_quant_threshold	-1
RESULTS_SEARCH_15_PARAMETERS_QUANT_TYPE_quant_threshold_sn	9
RESULTS_SEARCH_15_PARAMETERS_QUANT_TYPE_separate_searches	FALSE
RESULTS_SEARCH_15_PARAMETERS_QUANT_TYPE_shared_msms_check	TRUE
RESULTS_SEARCH_15_PARAMETERS_PARAGON_METHOD_SETTINGS_UI_SAMPLE_TYPE	Identification
RESULTS_SEARCH_15_PARAMETERS_PARAGON_METHOD_SETTINGS_UI_CYS_ALKYLATION	None
RESULTS_SEARCH_15_PARAMETERS_PARAGON_METHOD_SETTINGS_UI_DIGESTION	Trypsin
RESULTS_SEARCH_15_PARAMETERS_PARAGON_METHOD_SETTINGS_UI_INSTRUMENT	TripleTOF 5600
RESULTS_SEARCH_15_PARAMETERS_PARAGON_METHOD_SETTINGS_UI_SEARCH_EFFORT	Thorough
RESULTS_SEARCH_15_PARAMETERS_PARAGON_METHOD_SETTINGS_UI_USER_NAME	scmb-4k02yc2\labpc
RESULTS_SEARCH_15_PARAMETERS_PARAGON_METHOD_SETTINGS_UI_MACHINE_NAME	SCMB-4K02YC2
RESULTS_SEARCH_15_PARAMETERS_PARAGON_METHOD_SETTINGS_UI_SEARCH_ID	6.36953e+17
RESULTS_SEARCH_15_PARAMETERS_PARAGON_METHOD_SETTINGS_UI_START_TIME	2019-06-05 14:19:05
RESULTS_SEARCH_15_PARAMETERS_PARAGON_METHOD_SETTINGS_UI_MIN_UNUSED_PROTSCORE	0.0458
RESULTS_SEARCH_15_PARAMETERS_PARAGON_METHOD_SETTINGS_UI_PSPEP	TRUE
RESULTS_SEARCH_16_time_cpu	142694
RESULTS_SEARCH_16_time_duration	142709
RESULTS_SEARCH_16_version	5.0.1.4874
RESULTS_SEARCH_16_xml:id	SEARCH:2:636953411451216833_7
RESULTS_SEARCH_16_PARAMETERS_chemical_data_edited	TRUE
RESULTS_SEARCH_16_PARAMETERS_do_multiprecursor_search	TRUE
RESULTS_SEARCH_16_PARAMETERS_do_reverse_search	TRUE
RESULTS_SEARCH_16_PARAMETERS_max_quant_labels	35
RESULTS_SEARCH_16_PARAMETERS_maxresults	15
RESULTS_SEARCH_16_PARAMETERS_separate_searches	FALSE
RESULTS_SEARCH_16_PARAMETERS_MSTOLERANCE_type	dalton
RESULTS_SEARCH_16_PARAMETERS_MSTOLERANCE_value	0.05
RESULTS_SEARCH_16_PARAMETERS_MSMSTOLERANCE_type	dalton
RESULTS_SEARCH_16_PARAMETERS_MSMSTOLERANCE_value	0.1
RESULTS_SEARCH_16_PARAMETERS_MS_STANDARD_DEVIATION_type	dalton
RESULTS_SEARCH_16_PARAMETERS_MS_STANDARD_DEVIATION_value	0.0011
RESULTS_SEARCH_16_PARAMETERS_MSMS_STANDARD_DEVIATION_type	dalton
RESULTS_SEARCH_16_PARAMETERS_MSMS_STANDARD_DEVIATION_value	0.01
RESULTS_SEARCH_16_PARAMETERS_FASTA_filename	D:\AB SCIEX\ProteinPilot Data\SearchDatabases\CassPegg_NCBI_grape_RVX08988_41220_UniProt_Yeast_6049_Contam_298.fasta
RESULTS_SEARCH_16_PARAMETERS_AUTO_CALIBRATION_ms	TRUE
RESULTS_SEARCH_16_PARAMETERS_AUTO_CALIBRATION_msexport	FALSE
RESULTS_SEARCH_16_PARAMETERS_AUTO_CALIBRATION_msms	TRUE
RESULTS_SEARCH_16_PARAMETERS_AUTO_CALIBRATION_msmstolsdratio	2.75
RESULTS_SEARCH_16_PARAMETERS_AUTO_CALIBRATION_mstolsdratio	7
RESULTS_SEARCH_16_PARAMETERS_AUTO_CALIBRATION_squareroot	TRUE
RESULTS_SEARCH_16_PARAMETERS_AUTO_CALIBRATION_type	dalton
RESULTS_SEARCH_16_PARAMETERS_AUTO_CALIBRATION_MCP_d_s_s_f	0.0666667
RESULTS_SEARCH_16_PARAMETERS_AUTO_CALIBRATION_MCP_d_s_w_f	3
RESULTS_SEARCH_16_PARAMETERS_AUTO_CALIBRATION_MCP_m_f_r_mbc	200
RESULTS_SEARCH_16_PARAMETERS_AUTO_CALIBRATION_MCP_m_m_c	10
RESULTS_SEARCH_16_PARAMETERS_AUTO_CALIBRATION_MCP_m_m_f_s	0.25
RESULTS_SEARCH_16_PARAMETERS_AUTO_CALIBRATION_MCP_m_m_p_f	0.33
RESULTS_SEARCH_16_PARAMETERS_AUTO_CALIBRATION_MCP_m_m_p_rms_f	1
RESULTS_SEARCH_16_PARAMETERS_AUTO_CALIBRATION_MCP_m_p_t_f	1
RESULTS_SEARCH_16_PARAMETERS_AUTO_CALIBRATION_MCP_m_r_h_n_b	15
RESULTS_SEARCH_16_PARAMETERS_AUTO_CALIBRATION_MCP_m_z_n_s	99
RESULTS_SEARCH_16_PARAMETERS_AUTO_CALIBRATION_MCP_m_z_s_mn_f_r	0.0666667
RESULTS_SEARCH_16_PARAMETERS_AUTO_CALIBRATION_MCP_m_z_s_mx_f_r	0.1
RESULTS_SEARCH_16_PARAMETERS_MS_AUTO_CALIBRATION_OUT_avres	-2.74292e-10
RESULTS_SEARCH_16_PARAMETERS_MS_AUTO_CALIBRATION_OUT_c0	-0.00053439
RESULTS_SEARCH_16_PARAMETERS_MS_AUTO_CALIBRATION_OUT_c1minus1	2.58679e-05
RESULTS_SEARCH_16_PARAMETERS_MS_AUTO_CALIBRATION_OUT_c2	0
RESULTS_SEARCH_16_PARAMETERS_MS_AUTO_CALIBRATION_OUT_file	4
RESULTS_SEARCH_16_PARAMETERS_MS_AUTO_CALIBRATION_OUT_partnumber	8
RESULTS_SEARCH_16_PARAMETERS_MS_AUTO_CALIBRATION_OUT_polyorder	1
RESULTS_SEARCH_16_PARAMETERS_MS_AUTO_CALIBRATION_OUT_sample	1
RESULTS_SEARCH_16_PARAMETERS_MS_AUTO_CALIBRATION_OUT_squareroot	TRUE
RESULTS_SEARCH_16_PARAMETERS_MSMS_AUTO_CALIBRATION_OUT_avres	-1.3656e-07
RESULTS_SEARCH_16_PARAMETERS_MSMS_AUTO_CALIBRATION_OUT_c0	-0.00043022
RESULTS_SEARCH_16_PARAMETERS_MSMS_AUTO_CALIBRATION_OUT_c1minus1	1.85577e-05
RESULTS_SEARCH_16_PARAMETERS_MSMS_AUTO_CALIBRATION_OUT_c2	0
RESULTS_SEARCH_16_PARAMETERS_MSMS_AUTO_CALIBRATION_OUT_file	4
RESULTS_SEARCH_16_PARAMETERS_MSMS_AUTO_CALIBRATION_OUT_partnumber	8
RESULTS_SEARCH_16_PARAMETERS_MSMS_AUTO_CALIBRATION_OUT_polyorder	1
RESULTS_SEARCH_16_PARAMETERS_MSMS_AUTO_CALIBRATION_OUT_sample	1
RESULTS_SEARCH_16_PARAMETERS_MSMS_AUTO_CALIBRATION_OUT_squareroot	TRUE
RESULTS_SEARCH_16_PARAMETERS_MAX_PRECURSORS_FRAGLET	5
RESULTS_SEARCH_16_PARAMETERS_MAX_PRECURSORS_TAGLET	1
RESULTS_SEARCH_16_PARAMETERS_PRECURSORS_DR_FRAGLET	10
RESULTS_SEARCH_16_PARAMETERS_PRECURSORS_DR_TAGLET	3
RESULTS_SEARCH_16_PARAMETERS_DEFAULT_CHARGE_STATE_1_charge	2
RESULTS_SEARCH_16_PARAMETERS_DEFAULT_CHARGE_STATE_1_probability	1
RESULTS_SEARCH_16_PARAMETERS_DEFAULT_CHARGE_STATE_2_charge	3
RESULTS_SEARCH_16_PARAMETERS_DEFAULT_CHARGE_STATE_2_probability	1
RESULTS_SEARCH_16_PARAMETERS_DEFAULT_CHARGE_STATE_3_charge	4
RESULTS_SEARCH_16_PARAMETERS_DEFAULT_CHARGE_STATE_3_probability	1
RESULTS_SEARCH_16_PARAMETERS_VERSION	5.0.1.0, 4895
RESULTS_SEARCH_16_PARAMETERS_PARAGON_VERSION	5.0.1.0, 4874
RESULTS_SEARCH_16_PARAMETERS_APPLICATION	ProteinPilot(tm) Software
RESULTS_SEARCH_16_PARAMETERS_PROGROUP_alternativedispositionmaximumfoldprobabilitydrop	100
RESULTS_SEARCH_16_PARAMETERS_PROGROUP_alternativedispositionmaximumfoldscoredrop	2
RESULTS_SEARCH_16_PARAMETERS_PROGROUP_autodiscordantpeptidethreshold	0.3
RESULTS_SEARCH_16_PARAMETERS_PROGROUP_bayesconfidencecalclulation	TRUE
RESULTS_SEARCH_16_PARAMETERS_PROGROUP_calibrateconfidence	TRUE
RESULTS_SEARCH_16_PARAMETERS_PROGROUP_compresspeptides	FALSE
RESULTS_SEARCH_16_PARAMETERS_PROGROUP_confidencepercentthresholdforexcludingothersfromquant	15
RESULTS_SEARCH_16_PARAMETERS_PROGROUP_confidencepercentthresholdforincludingselfinquant	15
RESULTS_SEARCH_16_PARAMETERS_PROGROUP_donotstoremspeaklists	FALSE
RESULTS_SEARCH_16_PARAMETERS_PROGROUP_fasta	D:\AB SCIEX\ProteinPilot Data\SearchDatabases\CassPegg_NCBI_grape_RVX08988_41220_UniProt_Yeast_6049_Contam_298.fasta
RESULTS_SEARCH_16_PARAMETERS_PROGROUP_featuregroupminpepconf	0.66
RESULTS_SEARCH_16_PARAMETERS_PROGROUP_featuregroupminups	0.47
RESULTS_SEARCH_16_PARAMETERS_PROGROUP_focusingintersection	4
RESULTS_SEARCH_16_PARAMETERS_PROGROUP_focusingminimummatchconfidence	0.1
RESULTS_SEARCH_16_PARAMETERS_PROGROUP_focusingminunusedprotscore	02:24:00
RESULTS_SEARCH_16_PARAMETERS_PROGROUP_focusingsubsetcutoff	6
RESULTS_SEARCH_16_PARAMETERS_PROGROUP_intersection	1.3
RESULTS_SEARCH_16_PARAMETERS_PROGROUP_minimummatchconfidencecutoff	0.001
RESULTS_SEARCH_16_PARAMETERS_PROGROUP_minunusedprotscore	0.0458
RESULTS_SEARCH_16_PARAMETERS_PROGROUP_subsetcutoff	2
RESULTS_SEARCH_16_PARAMETERS_PROGROUP_unusedprotscorethresholdforexcludingothersfromquant	1.3
RESULTS_SEARCH_16_PARAMETERS_PEAKLIST_count	3258
RESULTS_SEARCH_16_PARAMETERS_PEAKLIST_filenumber	4
RESULTS_SEARCH_16_PARAMETERS_PEAKLIST_original_count	3258
RESULTS_SEARCH_16_PARAMETERS_PEAKLIST_originalfilename	\\Scmb-4k02yc2\d\AB SCIEX\ProteinPilot Data\Results\BenSchulz\2018\20180927_BenSculz_Cass_Mai_UniMelb_Wine\20180927_Schulz_Cass_Wine_004_S4_R1_DDA.wiff
RESULTS_SEARCH_16_PARAMETERS_PEAKLIST_partnumber	8
RESULTS_SEARCH_16_PARAMETERS_QUANT_TYPE_background_correction	FALSE
RESULTS_SEARCH_16_PARAMETERS_QUANT_TYPE_bias_correction	TRUE
RESULTS_SEARCH_16_PARAMETERS_QUANT_TYPE_keep_extreme_peptides_over_fraction	0
RESULTS_SEARCH_16_PARAMETERS_QUANT_TYPE_low_confidence_check	TRUE
RESULTS_SEARCH_16_PARAMETERS_QUANT_TYPE_low_intensity_check	TRUE
RESULTS_SEARCH_16_PARAMETERS_QUANT_TYPE_median_statistic	TRUE
RESULTS_SEARCH_16_PARAMETERS_QUANT_TYPE_mod_check	TRUE
RESULTS_SEARCH_16_PARAMETERS_QUANT_TYPE_quant_threshold	-1
RESULTS_SEARCH_16_PARAMETERS_QUANT_TYPE_quant_threshold_sn	9
RESULTS_SEARCH_16_PARAMETERS_QUANT_TYPE_separate_searches	FALSE
RESULTS_SEARCH_16_PARAMETERS_QUANT_TYPE_shared_msms_check	TRUE
RESULTS_SEARCH_16_PARAMETERS_PARAGON_METHOD_SETTINGS_UI_SAMPLE_TYPE	Identification
RESULTS_SEARCH_16_PARAMETERS_PARAGON_METHOD_SETTINGS_UI_CYS_ALKYLATION	None
RESULTS_SEARCH_16_PARAMETERS_PARAGON_METHOD_SETTINGS_UI_DIGESTION	Trypsin
RESULTS_SEARCH_16_PARAMETERS_PARAGON_METHOD_SETTINGS_UI_INSTRUMENT	TripleTOF 5600
RESULTS_SEARCH_16_PARAMETERS_PARAGON_METHOD_SETTINGS_UI_SEARCH_EFFORT	Thorough
RESULTS_SEARCH_16_PARAMETERS_PARAGON_METHOD_SETTINGS_UI_USER_NAME	scmb-4k02yc2\labpc
RESULTS_SEARCH_16_PARAMETERS_PARAGON_METHOD_SETTINGS_UI_MACHINE_NAME	SCMB-4K02YC2
RESULTS_SEARCH_16_PARAMETERS_PARAGON_METHOD_SETTINGS_UI_SEARCH_ID	6.36953e+17
RESULTS_SEARCH_16_PARAMETERS_PARAGON_METHOD_SETTINGS_UI_START_TIME	2019-06-05 14:19:05
RESULTS_SEARCH_16_PARAMETERS_PARAGON_METHOD_SETTINGS_UI_MIN_UNUSED_PROTSCORE	0.0458
RESULTS_SEARCH_16_PARAMETERS_PARAGON_METHOD_SETTINGS_UI_PSPEP	TRUE
RESULTS_SEARCH_17_time_cpu	14383
RESULTS_SEARCH_17_time_duration	14414
RESULTS_SEARCH_17_version	5.0.1.4874
RESULTS_SEARCH_17_xml:id	SEARCH:1:636953411451216833_8
RESULTS_SEARCH_17_PARAMETERS_chemical_data_edited	TRUE
RESULTS_SEARCH_17_PARAMETERS_do_multiprecursor_search	TRUE
RESULTS_SEARCH_17_PARAMETERS_do_reverse_search	TRUE
RESULTS_SEARCH_17_PARAMETERS_max_quant_labels	35
RESULTS_SEARCH_17_PARAMETERS_maxresults	15
RESULTS_SEARCH_17_PARAMETERS_separate_searches	FALSE
RESULTS_SEARCH_17_PARAMETERS_MSTOLERANCE_type	dalton
RESULTS_SEARCH_17_PARAMETERS_MSTOLERANCE_value	0.05
RESULTS_SEARCH_17_PARAMETERS_MSMSTOLERANCE_type	dalton
RESULTS_SEARCH_17_PARAMETERS_MSMSTOLERANCE_value	0.1
RESULTS_SEARCH_17_PARAMETERS_MS_STANDARD_DEVIATION_type	dalton
RESULTS_SEARCH_17_PARAMETERS_MS_STANDARD_DEVIATION_value	0.0011
RESULTS_SEARCH_17_PARAMETERS_MSMS_STANDARD_DEVIATION_type	dalton
RESULTS_SEARCH_17_PARAMETERS_MSMS_STANDARD_DEVIATION_value	0.01
RESULTS_SEARCH_17_PARAMETERS_FASTA_filename	D:\AB SCIEX\ProteinPilot Data\SearchDatabases\CassPegg_NCBI_grape_RVX08988_41220_UniProt_Yeast_6049_Contam_298.fasta
RESULTS_SEARCH_17_PARAMETERS_AUTO_CALIBRATION_ms	TRUE
RESULTS_SEARCH_17_PARAMETERS_AUTO_CALIBRATION_msexport	FALSE
RESULTS_SEARCH_17_PARAMETERS_AUTO_CALIBRATION_msms	TRUE
RESULTS_SEARCH_17_PARAMETERS_AUTO_CALIBRATION_msmstolsdratio	2.75
RESULTS_SEARCH_17_PARAMETERS_AUTO_CALIBRATION_mstolsdratio	7
RESULTS_SEARCH_17_PARAMETERS_AUTO_CALIBRATION_squareroot	TRUE
RESULTS_SEARCH_17_PARAMETERS_AUTO_CALIBRATION_type	dalton
RESULTS_SEARCH_17_PARAMETERS_AUTO_CALIBRATION_MCP_d_s_s_f	0.0666667
RESULTS_SEARCH_17_PARAMETERS_AUTO_CALIBRATION_MCP_d_s_w_f	3
RESULTS_SEARCH_17_PARAMETERS_AUTO_CALIBRATION_MCP_m_f_r_mbc	200
RESULTS_SEARCH_17_PARAMETERS_AUTO_CALIBRATION_MCP_m_m_c	1900-01-10
RESULTS_SEARCH_17_PARAMETERS_AUTO_CALIBRATION_MCP_m_m_f_s	0.25
RESULTS_SEARCH_17_PARAMETERS_AUTO_CALIBRATION_MCP_m_m_p_f	0.33
RESULTS_SEARCH_17_PARAMETERS_AUTO_CALIBRATION_MCP_m_m_p_rms_f	1
RESULTS_SEARCH_17_PARAMETERS_AUTO_CALIBRATION_MCP_m_p_t_f	1
RESULTS_SEARCH_17_PARAMETERS_AUTO_CALIBRATION_MCP_m_r_h_n_b	15
RESULTS_SEARCH_17_PARAMETERS_AUTO_CALIBRATION_MCP_m_z_n_s	99
RESULTS_SEARCH_17_PARAMETERS_AUTO_CALIBRATION_MCP_m_z_s_mn_f_r	0.0666667
RESULTS_SEARCH_17_PARAMETERS_AUTO_CALIBRATION_MCP_m_z_s_mx_f_r	0.1
RESULTS_SEARCH_17_PARAMETERS_MS_AUTO_CALIBRATION_OUT_avres	-4.61443e-08
RESULTS_SEARCH_17_PARAMETERS_MS_AUTO_CALIBRATION_OUT_c0	0.00138643
RESULTS_SEARCH_17_PARAMETERS_MS_AUTO_CALIBRATION_OUT_c1minus1	-5.10141e-05
RESULTS_SEARCH_17_PARAMETERS_MS_AUTO_CALIBRATION_OUT_c2	0
RESULTS_SEARCH_17_PARAMETERS_MS_AUTO_CALIBRATION_OUT_file	5
RESULTS_SEARCH_17_PARAMETERS_MS_AUTO_CALIBRATION_OUT_partnumber	9
RESULTS_SEARCH_17_PARAMETERS_MS_AUTO_CALIBRATION_OUT_polyorder	1
RESULTS_SEARCH_17_PARAMETERS_MS_AUTO_CALIBRATION_OUT_sample	1
RESULTS_SEARCH_17_PARAMETERS_MS_AUTO_CALIBRATION_OUT_squareroot	TRUE
RESULTS_SEARCH_17_PARAMETERS_MSMS_AUTO_CALIBRATION_OUT_avres	-2.27471e-07
RESULTS_SEARCH_17_PARAMETERS_MSMS_AUTO_CALIBRATION_OUT_c0	-0.000543136
RESULTS_SEARCH_17_PARAMETERS_MSMS_AUTO_CALIBRATION_OUT_c1minus1	2.12342e-05
RESULTS_SEARCH_17_PARAMETERS_MSMS_AUTO_CALIBRATION_OUT_c2	0
RESULTS_SEARCH_17_PARAMETERS_MSMS_AUTO_CALIBRATION_OUT_file	5
RESULTS_SEARCH_17_PARAMETERS_MSMS_AUTO_CALIBRATION_OUT_partnumber	9
RESULTS_SEARCH_17_PARAMETERS_MSMS_AUTO_CALIBRATION_OUT_polyorder	1
RESULTS_SEARCH_17_PARAMETERS_MSMS_AUTO_CALIBRATION_OUT_sample	1
RESULTS_SEARCH_17_PARAMETERS_MSMS_AUTO_CALIBRATION_OUT_squareroot	TRUE
RESULTS_SEARCH_17_PARAMETERS_MAX_PRECURSORS_FRAGLET	5
RESULTS_SEARCH_17_PARAMETERS_MAX_PRECURSORS_TAGLET	1
RESULTS_SEARCH_17_PARAMETERS_PRECURSORS_DR_FRAGLET	10
RESULTS_SEARCH_17_PARAMETERS_PRECURSORS_DR_TAGLET	3
RESULTS_SEARCH_17_PARAMETERS_DEFAULT_CHARGE_STATE_1_charge	2
RESULTS_SEARCH_17_PARAMETERS_DEFAULT_CHARGE_STATE_1_probability	1900-01-01
RESULTS_SEARCH_17_PARAMETERS_DEFAULT_CHARGE_STATE_2_charge	3
RESULTS_SEARCH_17_PARAMETERS_DEFAULT_CHARGE_STATE_2_probability	1
RESULTS_SEARCH_17_PARAMETERS_DEFAULT_CHARGE_STATE_3_charge	4
RESULTS_SEARCH_17_PARAMETERS_DEFAULT_CHARGE_STATE_3_probability	1
RESULTS_SEARCH_17_PARAMETERS_VERSION	5.0.1.0, 4895
RESULTS_SEARCH_17_PARAMETERS_PARAGON_VERSION	5.0.1.0, 4874
RESULTS_SEARCH_17_PARAMETERS_APPLICATION	ProteinPilot(tm) Software
RESULTS_SEARCH_17_PARAMETERS_PROGROUP_alternativedispositionmaximumfoldprobabilitydrop	100
RESULTS_SEARCH_17_PARAMETERS_PROGROUP_alternativedispositionmaximumfoldscoredrop	2
RESULTS_SEARCH_17_PARAMETERS_PROGROUP_autodiscordantpeptidethreshold	0.3
RESULTS_SEARCH_17_PARAMETERS_PROGROUP_bayesconfidencecalclulation	TRUE
RESULTS_SEARCH_17_PARAMETERS_PROGROUP_calibrateconfidence	TRUE
RESULTS_SEARCH_17_PARAMETERS_PROGROUP_compresspeptides	FALSE
RESULTS_SEARCH_17_PARAMETERS_PROGROUP_confidencepercentthresholdforexcludingothersfromquant	15
RESULTS_SEARCH_17_PARAMETERS_PROGROUP_confidencepercentthresholdforincludingselfinquant	15
RESULTS_SEARCH_17_PARAMETERS_PROGROUP_donotstoremspeaklists	FALSE
RESULTS_SEARCH_17_PARAMETERS_PROGROUP_fasta	D:\AB SCIEX\ProteinPilot Data\SearchDatabases\CassPegg_NCBI_grape_RVX08988_41220_UniProt_Yeast_6049_Contam_298.fasta
RESULTS_SEARCH_17_PARAMETERS_PROGROUP_featuregroupminpepconf	0.66
RESULTS_SEARCH_17_PARAMETERS_PROGROUP_featuregroupminups	0.47
RESULTS_SEARCH_17_PARAMETERS_PROGROUP_focusingintersection	4
RESULTS_SEARCH_17_PARAMETERS_PROGROUP_focusingminimummatchconfidence	0.1
RESULTS_SEARCH_17_PARAMETERS_PROGROUP_focusingminunusedprotscore	0.1
RESULTS_SEARCH_17_PARAMETERS_PROGROUP_focusingsubsetcutoff	6
RESULTS_SEARCH_17_PARAMETERS_PROGROUP_intersection	1.3
RESULTS_SEARCH_17_PARAMETERS_PROGROUP_minimummatchconfidencecutoff	0.001
RESULTS_SEARCH_17_PARAMETERS_PROGROUP_minunusedprotscore	0.0458
[truncated: 634 more rows]

## Sheet: Metadata Calculations
	Subsearch	Search string	present		File index down	Part number	Spectra - 'original'	Spectra 'count' - non-empty?	max original Spectra for part	Max non-empty spectra for part	File Index for first only
	1	RESULTS_SEARCH_1_PARAMETERS_PEAKLIST_rawdatafilename		\\Scmb-4k02yc2\d\AB SCIEX\ProteinPilot Data\Results\BenSchulz\2018\20180927_BenSculz_Cass_Mai_UniMelb_Wine\20180927_Schulz_Cass_Wine_001_S2_R1_DDA.wiff	1	1	2265	2265	2265	2265	1
	2	RESULTS_SEARCH_2_PARAMETERS_PEAKLIST_rawdatafilename		\\Scmb-4k02yc2\d\AB SCIEX\ProteinPilot Data\Results\BenSchulz\2018\20180927_BenSculz_Cass_Mai_UniMelb_Wine\20180927_Schulz_Cass_Wine_001_S2_R1_DDA.wiff	1	1	2265	2265
	3	RESULTS_SEARCH_3_PARAMETERS_PEAKLIST_rawdatafilename		\\Scmb-4k02yc2\d\AB SCIEX\ProteinPilot Data\Results\BenSchulz\2018\20180927_BenSculz_Cass_Mai_UniMelb_Wine\20180927_Schulz_Cass_Wine_001_S2_R1_DDA.wiff	1	2	2263	2263	2263	2263
1 if Rapid, 2 if Thor	4	RESULTS_SEARCH_4_PARAMETERS_PEAKLIST_rawdatafilename		\\Scmb-4k02yc2\d\AB SCIEX\ProteinPilot Data\Results\BenSchulz\2018\20180927_BenSculz_Cass_Mai_UniMelb_Wine\20180927_Schulz_Cass_Wine_001_S2_R1_DDA.wiff	1	2	2263	2263
2	5	RESULTS_SEARCH_5_PARAMETERS_PEAKLIST_rawdatafilename		\\Scmb-4k02yc2\d\AB SCIEX\ProteinPilot Data\Results\BenSchulz\2018\20180927_BenSculz_Cass_Mai_UniMelb_Wine\20180927_Schulz_Cass_Wine_002_S1_R1_DDA.wiff	2	3	3334	3334	3334	3334	2
	6	RESULTS_SEARCH_6_PARAMETERS_PEAKLIST_rawdatafilename		\\Scmb-4k02yc2\d\AB SCIEX\ProteinPilot Data\Results\BenSchulz\2018\20180927_BenSculz_Cass_Mai_UniMelb_Wine\20180927_Schulz_Cass_Wine_002_S1_R1_DDA.wiff	2	3	3334	3334
# Segments	7	RESULTS_SEARCH_7_PARAMETERS_PEAKLIST_rawdatafilename		\\Scmb-4k02yc2\d\AB SCIEX\ProteinPilot Data\Results\BenSchulz\2018\20180927_BenSculz_Cass_Mai_UniMelb_Wine\20180927_Schulz_Cass_Wine_002_S1_R1_DDA.wiff	2	4	3302	3302	3302	3302
22	8	RESULTS_SEARCH_8_PARAMETERS_PEAKLIST_rawdatafilename		\\Scmb-4k02yc2\d\AB SCIEX\ProteinPilot Data\Results\BenSchulz\2018\20180927_BenSculz_Cass_Mai_UniMelb_Wine\20180927_Schulz_Cass_Wine_002_S1_R1_DDA.wiff	2	4	3302	3302
(max is 1000 segments)	9	RESULTS_SEARCH_9_PARAMETERS_PEAKLIST_rawdatafilename		\\Scmb-4k02yc2\d\AB SCIEX\ProteinPilot Data\Results\BenSchulz\2018\20180927_BenSculz_Cass_Mai_UniMelb_Wine\20180927_Schulz_Cass_Wine_003_S3_R1_DDA.wiff	3	5	3530	3530	3530	3530	3
	10	RESULTS_SEARCH_10_PARAMETERS_PEAKLIST_rawdatafilename		\\Scmb-4k02yc2\d\AB SCIEX\ProteinPilot Data\Results\BenSchulz\2018\20180927_BenSculz_Cass_Mai_UniMelb_Wine\20180927_Schulz_Cass_Wine_003_S3_R1_DDA.wiff	3	5	3530	3530
	11	RESULTS_SEARCH_11_PARAMETERS_PEAKLIST_rawdatafilename		\\Scmb-4k02yc2\d\AB SCIEX\ProteinPilot Data\Results\BenSchulz\2018\20180927_BenSculz_Cass_Mai_UniMelb_Wine\20180927_Schulz_Cass_Wine_003_S3_R1_DDA.wiff	3	6	3521	3521	3521	3521
	12	RESULTS_SEARCH_12_PARAMETERS_PEAKLIST_rawdatafilename		\\Scmb-4k02yc2\d\AB SCIEX\ProteinPilot Data\Results\BenSchulz\2018\20180927_BenSculz_Cass_Mai_UniMelb_Wine\20180927_Schulz_Cass_Wine_003_S3_R1_DDA.wiff	3	6	3521	3521
	13	RESULTS_SEARCH_13_PARAMETERS_PEAKLIST_rawdatafilename		\\Scmb-4k02yc2\d\AB SCIEX\ProteinPilot Data\Results\BenSchulz\2018\20180927_BenSculz_Cass_Mai_UniMelb_Wine\20180927_Schulz_Cass_Wine_004_S4_R1_DDA.wiff	4	7	3291	3291	3291	3291	4
	14	RESULTS_SEARCH_14_PARAMETERS_PEAKLIST_rawdatafilename		\\Scmb-4k02yc2\d\AB SCIEX\ProteinPilot Data\Results\BenSchulz\2018\20180927_BenSculz_Cass_Mai_UniMelb_Wine\20180927_Schulz_Cass_Wine_004_S4_R1_DDA.wiff	4	7	3291	3291
	15	RESULTS_SEARCH_15_PARAMETERS_PEAKLIST_rawdatafilename		\\Scmb-4k02yc2\d\AB SCIEX\ProteinPilot Data\Results\BenSchulz\2018\20180927_BenSculz_Cass_Mai_UniMelb_Wine\20180927_Schulz_Cass_Wine_004_S4_R1_DDA.wiff	4	8	3258	3258	3258	3258
	16	RESULTS_SEARCH_16_PARAMETERS_PEAKLIST_rawdatafilename		\\Scmb-4k02yc2\d\AB SCIEX\ProteinPilot Data\Results\BenSchulz\2018\20180927_BenSculz_Cass_Mai_UniMelb_Wine\20180927_Schulz_Cass_Wine_004_S4_R1_DDA.wiff	4	8	3258	3258
	17	RESULTS_SEARCH_17_PARAMETERS_PEAKLIST_rawdatafilename		\\Scmb-4k02yc2\d\AB SCIEX\ProteinPilot Data\Results\BenSchulz\2018\20180927_BenSculz_Cass_Mai_UniMelb_Wine\20180927_Schulz_Cass_Wine_005_S6_R1_DDA.wiff	5	9	2221	2221	2221	2221	5
	18	RESULTS_SEARCH_18_PARAMETERS_PEAKLIST_rawdatafilename		\\Scmb-4k02yc2\d\AB SCIEX\ProteinPilot Data\Results\BenSchulz\2018\20180927_BenSculz_Cass_Mai_UniMelb_Wine\20180927_Schulz_Cass_Wine_005_S6_R1_DDA.wiff	5	9	2221	2221
	19	RESULTS_SEARCH_19_PARAMETERS_PEAKLIST_rawdatafilename		\\Scmb-4k02yc2\d\AB SCIEX\ProteinPilot Data\Results\BenSchulz\2018\20180927_BenSculz_Cass_Mai_UniMelb_Wine\20180927_Schulz_Cass_Wine_005_S6_R1_DDA.wiff	5	10	2192	2192	2192	2192
	20	RESULTS_SEARCH_20_PARAMETERS_PEAKLIST_rawdatafilename		\\Scmb-4k02yc2\d\AB SCIEX\ProteinPilot Data\Results\BenSchulz\2018\20180927_BenSculz_Cass_Mai_UniMelb_Wine\20180927_Schulz_Cass_Wine_005_S6_R1_DDA.wiff	5	10	2192	2192
	21	RESULTS_SEARCH_21_PARAMETERS_PEAKLIST_rawdatafilename		\\Scmb-4k02yc2\d\AB SCIEX\ProteinPilot Data\Results\BenSchulz\2018\20180927_BenSculz_Cass_Mai_UniMelb_Wine\20180927_Schulz_Cass_Wine_006_S5_R1_DDA.wiff	6	11	2706	2706	2706	2706	6
	22	RESULTS_SEARCH_22_PARAMETERS_PEAKLIST_rawdatafilename		\\Scmb-4k02yc2\d\AB SCIEX\ProteinPilot Data\Results\BenSchulz\2018\20180927_BenSculz_Cass_Mai_UniMelb_Wine\20180927_Schulz_Cass_Wine_006_S5_R1_DDA.wiff	6	11	2706	2706

## Sheet: Curated Metadata
Group file metadata term	Metadata Description (of raw extracted item)	Use Partial Match	Term in Stream	Derived (Calculated)	Value	Validation check/comments	Conversion type, if done	Conversion factor		Metadata Category	Metadata Description of Final Metadata Item (converted manually, if applicable)	Value
	Group filename			1						Attributes - General	Group filename	20190605_S1_S6_R1_DDA.group
RESULTS_SEARCH_1_PARAMETERS_PARAGON_METHOD_SETTINGS_UI_START_TIME	Start date		1		2019-06-05 14:19:05					Attributes - General	Start date	2019-06-05 14:19:05
RESULTS_SEARCH_STAT_search_begin_time_clock	Start time		1		2019-05-06 14:19:05					Attributes - General	Start time	2019-05-06 14:19:05
RESULTS_SEARCH_1_PARAMETERS_PARAGON_METHOD_SETTINGS_UI_USER_NAME	User name		1		scmb-4k02yc2\labpc					Attributes - General	User name	scmb-4k02yc2\labpc
RESULTS_SEARCH_1_xml:id	Internal search identifier number		1	1						Attributes - General	Internal search identifier number
PARAMETERS_PEAKLIST_original_count				1						Attributes - Input data	Number of spectra in search	31883
PARAMETERS_PEAKLIST_count				1						Attributes - Input data	Number of non-empty spectra in search	31883
PARAMETERS_PEAKLIST_filenumber	Number of input files	1	1	1	6					Attributes - Input data	Number of input files	6
RESULTS_SEARCH_1_PARAMETERS_PARAGON_METHOD_SETTINGS_UI_SAMPLE_TYPE	Sample Type		1		Identification					Parameters - User settings	Sample Type	Identification
RESULTS_SEARCH_1_PARAMETERS_PARAGON_METHOD_SETTINGS_UI_CYS_ALKYLATION	Cysteine Alkylation		1		None					Parameters - User settings	Cysteine Alkylation	None
RESULTS_SEARCH_1_PARAMETERS_PARAGON_METHOD_SETTINGS_UI_DIGESTION	Digestion		1		Trypsin					Parameters - User settings	Digestion	Trypsin
RESULTS_SEARCH_1_PARAMETERS_PARAGON_METHOD_SETTINGS_UI_SPECIAL_FACTOR	Special Factors									Parameters - User settings	Special Factors
RESULTS_SEARCH_1_PARAMETERS_PARAGON_METHOD_SETTINGS_UI_INSTRUMENT	Instrument		1		TripleTOF 5600					Parameters - User settings	Instrument	TripleTOF 5600
RESULTS_SEARCH_1_PARAMETERS_PARAGON_METHOD_SETTINGS_UI_SPECIES	Species									Parameters - User settings	Species
RESULTS_SEARCH_1_PARAMETERS_PARAGON_METHOD_SETTINGS_UI_SEARCH_EFFORT	Search Effort		1		Thorough					Parameters - User settings	Search Effort	Thorough
RESULTS_SEARCH_1_PARAMETERS_PARAGON_METHOD_SETTINGS_UI_ID_FOCUS	ID Focus									Parameters - User settings	ID Focus
RESULTS_SEARCH_1_PARAMETERS_PARAGON_METHOD_SETTINGS_UI_MIN_UNUSED_PROTSCORE	Minimum Unused ProtScore		1		0.0458					Parameters - User settings	Minimum Unused ProtScore	0.0458
RESULTS_SEARCH_1_PARAMETERS_PARAGON_METHOD_SETTINGS_UI_PSPEP	FDR Analysis		1		TRUE		Logical to English			Parameters - User settings	FDR Analysis	Yes
	Quantitation						Logical to English			Parameters - User settings	Quantitation
RESULTS_SEARCH_1_PARAMETERS_QUANT_TYPE_background_correction	Background Correction		1		FALSE		Logical to English			Parameters - User settings	Background Correction	No
RESULTS_SEARCH_1_PARAMETERS_QUANT_TYPE_bias_correction	Bias Correction		1		TRUE		Logical to English			Parameters - User settings	Bias Correction	Yes
	Channel to use as denominator in ratios									Parameters - User settings	Channel to use as denominator in ratios
RESULTS_SEARCH_1_PARAMETERS_chemical_data_edited	Modified Data Dictionary or Parameter Translation		1		TRUE		Logical to English			Parameters - User settings	Modified Data Dictionary or Parameter Translation	Yes
RESULTS_SEARCH_1_PARAMETERS_FASTA_filename	Database filename		1		D:\AB SCIEX\ProteinPilot Data\SearchDatabases\CassPegg_NCBI_grape_RVX08988_41220_UniProt_Yeast_6049_Contam_298.fasta					Attributes - Search database	Database filename	D:\AB SCIEX\ProteinPilot Data\SearchDatabases\CassPegg_NCBI_grape_RVX08988_41220_UniProt_Yeast_6049_Contam_298.fasta
				1						Attributes - Search database	Number of Proteins in Database	47595
RESULTS_SEARCH_STAT_num_proteins	Number of proteins searched		1		95190					Attributes - Search database	Number of proteins searched	95190
				1						Attributes - Search database	Number of Residues in Database	23625087
RESULTS_SEARCH_STAT_num_residues	Number of residues searched		1		47250174					Attributes - Search database	Number of residues searched	47250174
RESULTS_SEARCH_STAT_computer_memory	RAM (MB)		1		130993					Attributes - Hardware	RAM (MB)	130993
RESULTS_SEARCH_STAT_computer_name	Computer name		1		SCMB-4K02YC2					Attributes - Hardware	Computer name	SCMB-4K02YC2
RESULTS_SEARCH_STAT_number_cores	Number of cores in computer		1		16					Attributes - Hardware	Number of cores in computer	16
RESULTS_SEARCH_STAT_number_processors	Number of threads (double cores if hyperthreading on)		1		32					Attributes - Hardware	Number of threads (double cores if hyperthreading on)	32
RESULTS_SEARCH_STAT_number_licensed_tasks	Number of cores licensed to use		1		16					Attributes - Software environment	Number of cores licensed to use	16
RESULTS_SEARCH_STAT_os	Operating system		1		Windows 7 Professional Service Pack 1 (6.1.7601)					Attributes - Software environment	Operating system	Windows 7 Professional Service Pack 1 (6.1.7601)
RESULTS_SEARCH_1_PARAMETERS_VERSION	ProteinPilot Software Version		1		5.0.1.0, 4895					Attributes - Software environment	ProteinPilot Software Version	5.0.1.0, 4895
RESULTS_SEARCH_1_PARAMETERS_PARAGON_VERSION	Paragon Algorithm Version		1		5.0.1.0, 4874					Attributes - Software environment	Paragon Algorithm Version	5.0.1.0, 4874
RESULTS_SEARCH_1_PARAMETERS_APPLICATION	Application name		1		ProteinPilot(tm) Software					Attributes - Software environment	Application name	ProteinPilot(tm) Software
RESULTS_GROUPRESULTSUMMARY_1_confidence	Confidence of first row in summary statistics ID statistics		1		0.99		Fraction to %	100		Statistics - Protein Summary Table	Percent Confidence of first row in Summary Statistics ID Statistics	99
RESULTS_GROUPRESULTSUMMARY_1_distinctpeptides	Distinct peptides associated with 99% confidence proteins		1		520					Statistics - Protein Summary Table	Distinct peptides associated with 99% confidence proteins	520
RESULTS_GROUPRESULTSUMMARY_1_proteinsbeforegroupping	Proteins before grouping (99% confidence)		1		62					Statistics - Protein Summary Table	Proteins before grouping (99% confidence)	62
RESULTS_GROUPRESULTSUMMARY_1_proteinsidentified	Proteins detected (99% confidence)		1		23					Statistics - Protein Summary Table	Proteins detected (99% confidence)	23
RESULTS_GROUPRESULTSUMMARY_1_spectraidentified	Spectra associated with 99% confidence proteins		1		4603					Statistics - Protein Summary Table	Spectra associated with 99% confidence proteins	4603
RESULTS_GROUPRESULTSUMMARY_2_confidence	Confidence of second row in Summary Statistics ID statistics		1		0.95		Fraction to %	100		Statistics - Protein Summary Table	Percent Confidence of first row in Summary Statistics ID Statistics	95
RESULTS_GROUPRESULTSUMMARY_2_distinctpeptides	Distinct peptides associated with 95% confidence proteins		1		535					Statistics - Protein Summary Table	Distinct peptides associated with 95% confidence proteins	535
RESULTS_GROUPRESULTSUMMARY_2_proteinsbeforegroupping	Proteins before grouping (95% confidence)		1		99					Statistics - Protein Summary Table	Proteins before grouping (95% confidence)	99
RESULTS_GROUPRESULTSUMMARY_2_proteinsidentified	Proteins detected (95% confidence)		1		32					Statistics - Protein Summary Table	Proteins detected (95% confidence)	32
RESULTS_GROUPRESULTSUMMARY_2_spectraidentified	Spectra associated with 95% confidence proteins		1		4666					Statistics - Protein Summary Table	Spectra associated with 95% confidence proteins	4666
RESULTS_GROUPRESULTSUMMARY_3_confidence	Confidence of third row in summary statistics ID statistics		1		0.66		Fraction to %	100		Statistics - Protein Summary Table	Percent Confidence of first row in Summary Statistics ID Statistics	66
RESULTS_GROUPRESULTSUMMARY_3_distinctpeptides	Distinct peptides associated with 66% confidence proteins		1		535					Statistics - Protein Summary Table	Distinct peptides associated with 66% confidence proteins	535
RESULTS_GROUPRESULTSUMMARY_3_proteinsbeforegroupping	Proteins before grouping (66% confidence)		1		99					Statistics - Protein Summary Table	Proteins before grouping (66% confidence)	99
RESULTS_GROUPRESULTSUMMARY_3_proteinsidentified	Proteins detected (66% confidence)		1		32					Statistics - Protein Summary Table	Proteins detected (66% confidence)	32
RESULTS_GROUPRESULTSUMMARY_3_spectraidentified	Spectra associated with 66% confidence proteins		1		4666					Statistics - Protein Summary Table	Spectra associated with 66% confidence proteins	4666
RESULTS_GROUPRESULTSUMMARY_4_confidence	Confidence of fourth row in Summary Statistics ID statistics		1		0.100088		Fraction to %	100		Statistics - Protein Summary Table	Percent Confidence of first row in Summary Statistics ID Statistics	10.0088
RESULTS_GROUPRESULTSUMMARY_4_distinctpeptides	Distinct peptides associated with 10% confidence proteins		1		539					Statistics - Protein Summary Table	Distinct peptides associated with 10% confidence proteins	539
RESULTS_GROUPRESULTSUMMARY_4_proteinsbeforegroupping	Proteins before grouping (10% confidence)		1		106					Statistics - Protein Summary Table	Proteins before grouping (10% confidence)	106
RESULTS_GROUPRESULTSUMMARY_4_proteinsidentified	Proteins detected (10% confidence)		1		36					Statistics - Protein Summary Table	Proteins detected (10% confidence)	36
RESULTS_GROUPRESULTSUMMARY_4_spectraidentified	Spectra associated with 10% confidence proteins		1		4686					Statistics - Protein Summary Table	Spectra associated with 10% confidence proteins	4686
PARAMETERS_PEAKLIST_partnumber	Number of segments the input data are broken into	1	1	1	11					Parameters - Search Dimension Factors	Number of segments the input data are broken into	11
				1						Parameters - Search Dimension Factors	Number of searches per segment (2 for Thorough, 1 for Rapid)	2
				1						Parameters - Search Dimension Factors	Number of apparent sub-searches in group file	22
RESULTS_SEARCH_1_PARAMETERS_do_reverse_search	Do reversed search		1		TRUE					Parameters - Search Dimension Factors	Do reversed search	TRUE
RESULTS_SEARCH_1_PARAMETERS_QUANT_TYPE_separate_searches	Do separate searches for each plex in MS1 quantitation		1		FALSE					Parameters - Search Dimension Factors	Do separate searches for each plex in MS1 quantitation	FALSE
RESULTS_SEARCH_1_PARAMETERS_maxresults	Maximum number of hypotheses to keep per spectrum		1		15					Parameters - Search Dimension Factors	Maximum number of hypotheses to keep per spectrum	15
RESULTS_SEARCH_1_PARAMETERS_MSTOLERANCE_type	MS1 initial mass error tolerance type		1		dalton					Parameters - Identification - Mass accuracy	MS1 initial mass error tolerance type	dalton
RESULTS_SEARCH_1_PARAMETERS_MSTOLERANCE_value	MS1 initial mass error tolerance value		1		0.05					Parameters - Identification - Mass accuracy	MS1 initial mass error tolerance value	0.05
RESULTS_SEARCH_1_PARAMETERS_MSMSTOLERANCE_type	MS2 initial mass error tolerance type		1		dalton					Parameters - Identification - Mass accuracy	MS2 initial mass error tolerance type	dalton
RESULTS_SEARCH_1_PARAMETERS_MSMSTOLERANCE_value	MS2 initial mass error tolerance value		1		0.1					Parameters - Identification - Mass accuracy	MS2 initial mass error tolerance value	0.1
RESULTS_SEARCH_1_PARAMETERS_MS_STANDARD_DEVIATION_type	MS1 final mass error standard deviation type		1		dalton					Parameters - Identification - Mass accuracy	MS1 final mass error standard deviation type	dalton
RESULTS_SEARCH_1_PARAMETERS_MS_STANDARD_DEVIATION_value	MS1 final mass error standard deviation value		1		0.0011					Parameters - Identification - Mass accuracy	MS1 final mass error standard deviation value	0.0011
RESULTS_SEARCH_1_PARAMETERS_MSMS_STANDARD_DEVIATION_type	MS2 final mass error standard deviation type		1		dalton					Parameters - Identification - Mass accuracy	MS2 final mass error standard deviation type	dalton
RESULTS_SEARCH_1_PARAMETERS_MSMS_STANDARD_DEVIATION_value	MS2 final mass error standard deviation value		1		0.01					Parameters - Identification - Mass accuracy	MS2 final mass error standard deviation value	0.01
RESULTS_SEARCH_1_PARAMETERS_do_multiprecursor_search	Use multi-precursor search function		1		TRUE					Parameters - Identification - Multi-precursor search	Use multi-precursor search function	TRUE
RESULTS_SEARCH_1_PARAMETERS_MAX_PRECURSORS_FRAGLET	Maximum number of different precursor masses to try to match to in the Fraglet stage when doing multi-precursor search		1		5					Parameters - Identification - Multi-precursor search	Maximum number of different precursor masses to try to match to in the Fraglet stage when doing multi-precursor search	5
RESULTS_SEARCH_1_PARAMETERS_PRECURSORS_DR_FRAGLET	Maximum dynamic range gap of secondary precursors vs primary precursor in the Fraglet stage when doing multi-precursor search		1		10					Parameters - Identification - Multi-precursor search	Maximum dynamic range gap of secondary precursors vs primary precursor in the Fraglet stage when doing multi-precursor search	10
RESULTS_SEARCH_1_PARAMETERS_MAX_PRECURSORS_TAGLET	Maximum number of different precursor masses to try to match to in the Taglet stage when doing multi-precursor search		1		1					Parameters - Identification - Multi-precursor search	Maximum number of different precursor masses to try to match to in the Taglet stage when doing multi-precursor search	1
RESULTS_SEARCH_1_PARAMETERS_PRECURSORS_DR_TAGLET	Maximum dynamic range gap of secondary precursors vs primary precursor in the Taglet stage when doing multi-precursor search		1		3					Parameters - Identification - Multi-precursor search	Maximum dynamic range gap of secondary precursors vs primary precursor in the Taglet stage when doing multi-precursor search	3
RESULTS_SEARCH_1_PARAMETERS_DEFAULT_CHARGE_STATE_1_charge	First charge state to consider when precursor z is not determined		1		2					Parameters - Identification - Charge ambiguity	First charge state to consider when precursor z is not determined	2
RESULTS_SEARCH_1_PARAMETERS_DEFAULT_CHARGE_STATE_1_probability	Probability of first charge state to consider when precursor z is not determined		1		1					Parameters - Identification - Charge ambiguity	Probability of first charge state to consider when precursor z is not determined	1
RESULTS_SEARCH_1_PARAMETERS_DEFAULT_CHARGE_STATE_2_charge	Second charge state to consider when precursor z is not determined		1		3					Parameters - Identification - Charge ambiguity	Second charge state to consider when precursor z is not determined	3
RESULTS_SEARCH_1_PARAMETERS_DEFAULT_CHARGE_STATE_2_probability	Probability of second charge state to consider when precursor z is not determined		1		1					Parameters - Identification - Charge ambiguity	Probability of second charge state to consider when precursor z is not determined	1
RESULTS_SEARCH_1_PARAMETERS_DEFAULT_CHARGE_STATE_3_charge	Third charge state to consider when precursor z is not determined		1		4					Parameters - Identification - Charge ambiguity	Third charge state to consider when precursor z is not determined	4
RESULTS_SEARCH_1_PARAMETERS_DEFAULT_CHARGE_STATE_3_probability	Probability of third charge state to consider when precursor z is not determined		1		1					Parameters - Identification - Charge ambiguity	Probability of third charge state to consider when precursor z is not determined	1
RESULTS_SEARCH_1_PARAMETERS_DEFAULT_CHARGE_STATE_4_charge	Fourth charge state to consider when precursor z is not determined									Parameters - Identification - Charge ambiguity	Fourth charge state to consider when precursor z is not determined
RESULTS_SEARCH_1_PARAMETERS_DEFAULT_CHARGE_STATE_4_probability	Probability of fourth charge state to consider when precursor z is not determined									Parameters - Identification - Charge ambiguity	Probability of fourth charge state to consider when precursor z is not determined
RESULTS_SEARCH_1_PARAMETERS_PROGROUP_bayesconfidencecalclulation	Use Bayesian protein confidence calculation		1		TRUE					Parameters - Protein Grouping	Use Bayesian protein confidence calculation	TRUE
RESULTS_SEARCH_1_PARAMETERS_PROGROUP_calibrateconfidence	Use peptide FDR analysis to recalibrate peptide confidences		1		TRUE					Parameters - Protein Grouping	Use peptide FDR analysis to recalibrate peptide confidences	TRUE
RESULTS_SEARCH_1_PARAMETERS_PROGROUP_focusingintersection	In mid-Pro Group, minimum Intersection ProtScore to be in Same Group		1		4					Parameters - Protein Grouping	In mid-Pro Group, minimum Intersection ProtScore to be in Same Group	4
RESULTS_SEARCH_1_PARAMETERS_PROGROUP_focusingminunusedprotscore	In mid-Pro Group, minimum Unused ProtScore to keep a Group		1		0.1					Parameters - Protein Grouping	In mid-Pro Group, minimum Unused ProtScore to keep a Group	0.1
RESULTS_SEARCH_1_PARAMETERS_PROGROUP_focusingsubsetcutoff	In mid-Pro Group, keep competitor proteins with ProtScore units from winner		1		6					Parameters - Protein Grouping	In mid-Pro Group, keep competitor proteins with ProtScore units from winner	6
RESULTS_SEARCH_1_PARAMETERS_PROGROUP_intersection	In final Pro Group, minimum Intersection ProtScore to be in same group		1		1.3					Parameters - Protein Grouping	In final Pro Group, minimum Intersection ProtScore to be in same group	1.3
RESULTS_SEARCH_1_PARAMETERS_PROGROUP_minunusedprotscore	In final Pro Group, minimum Unused ProtScore to keep a group		1		0.0458					Parameters - Protein Grouping	In final Pro Group, minimum Unused ProtScore to keep a group	0.0458
RESULTS_SEARCH_1_PARAMETERS_PROGROUP_subsetcutoff	In final Pro Group, keep competitor proteins with ProtScore units from winner		1		2					Parameters - Protein Grouping	In final Pro Group, keep competitor proteins with ProtScore units from winner	2
RESULTS_SEARCH_1_PARAMETERS_QUANT_TYPE_background_correction	Do isobaric quant background correction algorithm		1		FALSE					Parameters - Quantitation - processing	Do isobaric quant background correction algorithm	FALSE
RESULTS_SEARCH_1_PARAMETERS_QUANT_TYPE_bias_correction	Normalize the central tendency of protein ratios to be unity		1		TRUE					Parameters - Quantitation - processing	Normalize the central tendency of protein ratios to be unity	TRUE
RESULTS_SEARCH_1_PARAMETERS_QUANT_TYPE_median_statistic	Compute protein-level ratios from the median of peptide ratios		1		TRUE					Parameters - Quantitation - processing	Compute protein-level ratios from the median of peptide ratios	TRUE
RESULTS_SEARCH_1_PARAMETERS_QUANT_TYPE_quant_threshold	Quant threshold setting no longer used		1		-1					Parameters - Quantitation - processing	Quant threshold setting no longer used	-1
RESULTS_SEARCH_1_PARAMETERS_QUANT_TYPE_quant_threshold_sn	Use measures for quantitation if signal to noise is greater than		1		9					Parameters - Quantitation - processing	Use measures for quantitation if signal to noise is greater than	9
RESULTS_SEARCH_1_PARAMETERS_max_quant_labels	Maximum number of labels allowed on a peptide for it to be used for quantitation		1		35					Parameters - Quantitation - curation	Maximum number of labels allowed on a peptide for it to be used for quantitation	35
RESULTS_SEARCH_1_PARAMETERS_QUANT_TYPE_keep_extreme_peptides_over_fraction	Include extreme ratios in the protein ratio calculation if the fraction of peptides from a protein having extreme ratios is greater than		1		0					Parameters - Quantitation - curation	Include extreme ratios in the protein ratio calculation if the fraction of peptides from a protein having extreme ratios is greater than	0
RESULTS_SEARCH_1_PARAMETERS_QUANT_TYPE_low_confidence_check	Exclude quantitation data if identification confidence does not pass a threshold value		1		TRUE					Parameters - Quantitation - curation	Exclude quantitation data if identification confidence does not pass a threshold value	TRUE
RESULTS_SEARCH_1_PARAMETERS_QUANT_TYPE_low_intensity_check	Exclude quantitation data if a minimum intensity is not passed		1		TRUE					Parameters - Quantitation - curation	Exclude quantitation data if a minimum intensity is not passed	TRUE
RESULTS_SEARCH_1_PARAMETERS_QUANT_TYPE_mod_check	Exclude quantitation data based on discordant peptide logic		1		TRUE					Parameters - Quantitation - curation	Exclude quantitation data based on discordant peptide logic	TRUE
RESULTS_SEARCH_1_PARAMETERS_QUANT_TYPE_shared_msms_check	Exclude quantitation data using sharing logic		1		TRUE					Parameters - Quantitation - curation	Exclude quantitation data using sharing logic	TRUE
RESULTS_SEARCH_1_PARAMETERS_PROGROUP_unusedprotscorethresholdforexcludingothersfromquant	Minimum protein confidence to consider a protein confident and capable of excluding spectra as shared		1		1.3					Parameters - Quantitation - curation	Minimum protein confidence to consider a protein confident and capable of excluding spectra as shared	1.3
RESULTS_SEARCH_1_PARAMETERS_PROGROUP_confidencepercentthresholdforexcludingothersfromquant	Minimum peptide percent confidence from a confident protein to consider a spectrum shared		1		15					Parameters - Quantitation - curation	Minimum peptide percent confidence from a confident protein to consider a spectrum shared	15
RESULTS_SEARCH_1_PARAMETERS_PROGROUP_confidencepercentthresholdforincludingselfinquant	Minimum peptide confidence to be used for quantitation		1		15					Parameters - Quantitation - curation	Minimum peptide confidence to be used for quantitation	15
RESULTS_SEARCH_1_PARAMETERS_PROGROUP_autodiscordantpeptidethreshold	Consider a peptide discordant if joint feature probability less than		1		0.3					Parameters - Quantitation - curation	Consider a peptide discordant if joint feature probability less than	0.3
RESULTS_SEARCH_1_PARAMETERS_PROGROUP_compresspeptides	Show results only for distinct peptides, suppressing redundancy		1		FALSE					Parameters - Non-functional	Show results only for distinct peptides, suppressing redundancy	FALSE
RESULTS_SEARCH_1_PARAMETERS_PROGROUP_donotstoremspeaklists	Do not store MS1 level data		1		FALSE					Parameters - Non-functional	Do not store MS1 level data	FALSE
RESULTS_SEARCH_STAT_search_begin_time_clock	Start time - Search		1		2019-05-06 14:19:05					Statistics - Processing Times - Start&Stop Clock Times	Start time - Search	2019-05-06 14:19:05
RESULTS_SEARCH_STAT_search_end_time_clock	End time - Search		1		2019-05-06 14:44:44					Statistics - Processing Times - Start&Stop Clock Times	End time - Search	2019-05-06 14:44:44
RESULTS_SEARCH_STAT_stage_searching_begin_time_clock	Start time - Identification algorithm stages		1		2019-05-06 14:39:34					Statistics - Processing Times - Start&Stop Clock Times	Start time - Identification algorithm stages	2019-05-06 14:39:34
RESULTS_SEARCH_STAT_stage_searching_end_time_clock	End time - Identification algorithm stages		1		2019-05-06 14:44:30					Statistics - Processing Times - Start&Stop Clock Times	End time - Identification algorithm stages	2019-05-06 14:44:30
RESULTS_SEARCH_STAT_stage_signal_processing_begin_time_clock	Start time - Signal processing stage		1		2019-05-06 14:19:05					Statistics - Processing Times - Start&Stop Clock Times	Start time - Signal processing stage	2019-05-06 14:19:05
RESULTS_SEARCH_STAT_stage_signal_processing_end_time_clock	End time - Signal processing stage		1		2019-05-06 14:39:25					Statistics - Processing Times - Start&Stop Clock Times	End time - Signal processing stage	2019-05-06 14:39:25
RESULTS_SEARCH_STAT_stage_waiting_begin_time_clock	Start time - Waiting stage		1		2019-05-06 14:39:25					Statistics - Processing Times - Start&Stop Clock Times	Start time - Waiting stage	2019-05-06 14:39:25
RESULTS_SEARCH_STAT_stage_waiting_end_time_clock	End time - Waiting stage		1		2019-05-06 14:39:34					Statistics - Processing Times - Start&Stop Clock Times	End time - Waiting stage	2019-05-06 14:39:34
RESULTS_SEARCH_STAT_task_fraglet_exe_begin_time_clock	Start time - Fraglet Algorithm search stage		1		2019-05-06 14:39:28					Statistics - Processing Times - Start&Stop Clock Times	Start time - Fraglet Algorithm search stage	2019-05-06 14:39:28
RESULTS_SEARCH_STAT_task_fraglet_exe_end_time_clock	End time - Fraglet Algorithm search stage		1		2019-05-06 14:40:06					Statistics - Processing Times - Start&Stop Clock Times	End time - Fraglet Algorithm search stage	2019-05-06 14:40:06
RESULTS_SEARCH_STAT_task_focusing_begin_time_clock	Start time - Mid-Pro Group Algorithm stage		1		2019-05-06 14:40:06					Statistics - Processing Times - Start&Stop Clock Times	Start time - Mid-Pro Group Algorithm stage	2019-05-06 14:40:06
RESULTS_SEARCH_STAT_task_focusing_end_time_clock	End time - Mid-Pro Group Algorithm stage		1		2019-05-06 14:40:42					Statistics - Processing Times - Start&Stop Clock Times	End time - Mid-Pro Group Algorithm stage	2019-05-06 14:40:42
RESULTS_SEARCH_STAT_task_taglet_exe_begin_time_clock	Start time - Taglet Algorithm search stage		1		2019-05-06 14:40:42					Statistics - Processing Times - Start&Stop Clock Times	Start time - Taglet Algorithm search stage	2019-05-06 14:40:42
RESULTS_SEARCH_STAT_task_taglet_exe_end_time_clock	End time - Taglet Algorithm search stage		1		2019-05-06 14:43:18					Statistics - Processing Times - Start&Stop Clock Times	End time - Taglet Algorithm search stage	2019-05-06 14:43:18
RESULTS_SEARCH_STAT_task_progroup_begin_time_clock	Start time - Final Pro Group Algorithm stage		1		2019-05-06 14:43:18					Statistics - Processing Times - Start&Stop Clock Times	Start time - Final Pro Group Algorithm stage	2019-05-06 14:43:18
RESULTS_SEARCH_STAT_task_progroup_end_time_clock	End time - Final Pro Group Algorithm stage		1		2019-05-06 14:44:30					Statistics - Processing Times - Start&Stop Clock Times	End time - Final Pro Group Algorithm stage	2019-05-06 14:44:30
RESULTS_SEARCH_STAT_stage_fdr_begin_time_clock	Start time - FDR analysis stage		1		2019-05-06 14:44:30					Statistics - Processing Times - Start&Stop Clock Times	Start time - FDR analysis stage	2019-05-06 14:44:30
RESULTS_SEARCH_STAT_stage_fdr_end_time_clock	End time - FDR analysis stage		1		2019-05-06 14:44:44					Statistics - Processing Times - Start&Stop Clock Times	End time - FDR analysis stage	2019-05-06 14:44:44
RESULTS_SEARCH_STAT_search_time_duration	Clock Time Duration for Full Search (ms)		1		1538700		msec to min	1.66667e-05		Statistics - Processing Times - Duration in Real Clock Times	Clock time duration - Full search (min)	25.645
RESULTS_SEARCH_STAT_stage_searching_time_duration	Clock Time Duration for Identification Algorithm Stages (ms)		1		296261		msec to min	1.66667e-05		Statistics - Processing Times - Duration in Real Clock Times	Clock time duration - Identification algorithm stages (min)	4.93768
RESULTS_SEARCH_STAT_stage_signal_processing_time_duration	Clock Time Duration for Waiting Stage (ms)		1		1219725		msec to min	1.66667e-05		Statistics - Processing Times - Duration in Real Clock Times	Clock time duration - Signal processing stage (min)	20.3287
RESULTS_SEARCH_STAT_stage_waiting_time_duration	Clock Time Duration for Signal Processing Stage (ms)		1		8642		msec to min	1.66667e-05		Statistics - Processing Times - Duration in Real Clock Times	Clock time duration - Waiting stage (min)	0.144033
RESULTS_SEARCH_STAT_task_fraglet_exe_time_duration	Clock Time Duration for Fraglet Algorithm Stage (ms)		1		38282		msec to min	1.66667e-05		Statistics - Processing Times - Duration in Real Clock Times	Clock time duration - Fraglet Algorithm stage (min)	0.638033
RESULTS_SEARCH_STAT_task_focusing_time_duration	Clock Time Duration for Mid-Pro Group Algorithm Stage (ms)		1		35459		msec to min	1.66667e-05		Statistics - Processing Times - Duration in Real Clock Times	Clock time duration - Mid-Pro Group Algorithm stage (min)	0.590983
RESULTS_SEARCH_STAT_task_taglet_exe_time_duration	Clock Time Duration for Taglet Algorithm Stage (ms)		1		156047		msec to min	1.66667e-05		Statistics - Processing Times - Duration in Real Clock Times	Clock time duration - Taglet Algorithm stage (min)	2.60078
RESULTS_SEARCH_STAT_task_progroup_time_duration	Clock Time Duration for Pro Group Algorithm Stage (ms)		1		71994		msec to min	1.66667e-05		Statistics - Processing Times - Duration in Real Clock Times	Clock time duration - Pro Group Algorithm stage (min)	1.1999
RESULTS_SEARCH_STAT_stage_fdr_time_duration	Clock Time Duration for FDR Analysis (ms)		1		13494		msec to min	1.66667e-05		Statistics - Processing Times - Duration in Real Clock Times	Clock time duration - FDR Analysis (min)	0.2249
				1						Statistics - Processing Times - Duration in Real Clock Times	Clock time not accounted for in measured stages	-0.0823833
	CPU Time Duration for Signal Processing Stage (ms)						msec to min	1.66667e-05		Statistics - Processing Times - Duration in CPU Time	CPU time duration - Signal Processing stage (min)
RESULTS_SEARCH_STAT_task_fraglet_exe_time_cpu	CPU Time Duration for Fraglet Algorithm Stage (ms)		1		244827		msec to min	1.66667e-05		Statistics - Processing Times - Duration in CPU Time	CPU time duration - Fraglet Algorithm stage (min)	4.08045
RESULTS_SEARCH_STAT_task_focusing_time_cpu	CPU Time Duration for Mid-Pro Group Algorithm Stage (ms)		1		75176		msec to min	1.66667e-05		Statistics - Processing Times - Duration in CPU Time	CPU time duration - Mid-Pro Group Algorithm stage (min)	1.25293
RESULTS_SEARCH_STAT_task_taglet_exe_time_cpu	CPU Time Duration for Taglet Algorithm Stage (ms)		1		1221097		msec to min	1.66667e-05		Statistics - Processing Times - Duration in CPU Time	CPU time duration - Taglet Algorithm stage (min)	20.3516
RESULTS_SEARCH_STAT_task_progroup_time_cpu	CPU Time Duration for Pro Group Algorithm Stage (ms)		1		99544		msec to min	1.66667e-05		Statistics - Processing Times - Duration in CPU Time	CPU time duration - Pro Group Algorithm stage (min)	1.65907
				1						Statistics - Processing Times - Percent by Stage	Percent of clock time - Identification Algorithm stages	0.19254
				1						Statistics - Processing Times - Percent by Stage	Percent of clock time - Signal Processing stage	0.792698
				1						Statistics - Processing Times - Percent by Stage	Percent of clock time - Waiting stage	0.00561643
				1						Statistics - Processing Times - Percent by Stage	Percent of clock time - Fraglet Algorithm stage	0.0248794
				1						Statistics - Processing Times - Percent by Stage	Percent of clock time - Mid-Pro Group Algorithm stage	0.0230448
				1						Statistics - Processing Times - Percent by Stage	Percent of clock time - Taglet Algorithm stage	0.101415
				1						Statistics - Processing Times - Percent by Stage	Percent of clock time - Pro Group Algorithm stage	0.0467888
				1						Statistics - Processing Times - Percent by Stage	Percent of clock time - FDR Analysis	0.00876974
				1						Statistics - Processing Rate - Clock (Sec/Spectrum)	Clock time rate (sec/spect) - Full Search	0.0482608
				1						Statistics - Processing Rate - Clock (Sec/Spectrum)	Clock time rate (sec/spect) - Identification Algorithm stages	0.00929213
				1						Statistics - Processing Rate - Clock (Sec/Spectrum)	Clock time rate (sec/spect) - Signal processing stage	0.0382563
				1						Statistics - Processing Rate - Clock (Sec/Spectrum)	Clock time rate (sec/spect) - Waiting stage	0.000271054
				1						Statistics - Processing Rate - Clock (Sec/Spectrum)	Clock time rate (sec/spect) - Fraglet Algorithm stage	0.0012007
				1						Statistics - Processing Rate - Clock (Sec/Spectrum)	Clock time rate (sec/spect) - Mid-Pro Group Algorithm stage	0.00111216
				1						Statistics - Processing Rate - Clock (Sec/Spectrum)	Clock time rate (sec/spect) - Taglet Algorithm stage	0.00489436
				1						Statistics - Processing Rate - Clock (Sec/Spectrum)	Clock time rate (sec/spect) - Pro Group Algorithm stage	0.00225807
				1						Statistics - Processing Rate - Clock (Sec/Spectrum)	Clock time rate (sec/spect) - FDR Analysis	0.000423235
				1						Statistics - Processing Rate - CPU (Sec/Spectrum)	CPU time rate (sec/spect) - Signal processing stage
				1						Statistics - Processing Rate - CPU (Sec/Spectrum)	CPU time rate (sec/spect) - Fraglet Algorithm stage	0.00767892
				1						Statistics - Processing Rate - CPU (Sec/Spectrum)	CPU time rate (sec/spect) - Mid-Pro Group Algorithm stage	0.00235787
				1						Statistics - Processing Rate - CPU (Sec/Spectrum)	CPU time rate (sec/spect) - Taglet Algorithm stage	0.0382993
				1						Statistics - Processing Rate - CPU (Sec/Spectrum)	CPU time rate (sec/spect) - Pro Group Algorithm stage	0.00312217
				1						Statistics - Processing Rate - Clock (Sec/Spectrum/DB Protein)	Clock time rate (sec/spect/DB protein) - Full search	5.06995e-07
				1						Statistics - Processing Rate - Clock (Sec/Spectrum/DB Protein)	Clock time rate (sec/spect/DB protein) - Identification algorithm stages	9.76167e-08
				1						Statistics - Processing Rate - Clock (Sec/Spectrum/DB Protein)	Clock time rate (sec/spect/DB protein) - Signal processing stage	4.01894e-07
				1						Statistics - Processing Rate - Clock (Sec/Spectrum/DB Protein)	Clock time rate (sec/spect/DB protein) - Waiting stage	2.8475e-09
				1						Statistics - Processing Rate - Clock (Sec/Spectrum/DB Protein)	Clock time rate (sec/spect/DB protein) - Fraglet Algorithm stage	1.26137e-08
				1						Statistics - Processing Rate - Clock (Sec/Spectrum/DB Protein)	Clock time rate (sec/spect/DB protein) - Mid-Pro Group Algorithm stage	1.16836e-08
				1						Statistics - Processing Rate - Clock (Sec/Spectrum/DB Protein)	Clock time rate (sec/spect/DB protein) - Taglet Algorithm stage	5.14168e-08
				1						Statistics - Processing Rate - Clock (Sec/Spectrum/DB Protein)	Clock time rate (sec/spect/DB protein) - Pro Group Algorithm stage	2.37217e-08
				1						Statistics - Processing Rate - Clock (Sec/Spectrum/DB Protein)	Clock time rate (sec/spect/DB protein) - FDR Analysis	4.44621e-09
				1						Statistics - Processing Rate - CPU (Sec/Spectrum/DB Protein)	CPU time rate (sec/spect/DB protein) - Signal processing stage
				1						Statistics - Processing Rate - CPU (Sec/Spectrum/DB Protein)	CPU time rate (sec/spect/DB protein) - Fraglet Algorithm stage	8.06694e-08
				1						Statistics - Processing Rate - CPU (Sec/Spectrum/DB Protein)	CPU time rate (sec/spect/DB protein) - Mid-Pro Group Algorithm stage	2.47702e-08
				1						Statistics - Processing Rate - CPU (Sec/Spectrum/DB Protein)	CPU time rate (sec/spect/DB protein) - Taglet Algorithm stage	4.02346e-07
				1						Statistics - Processing Rate - CPU (Sec/Spectrum/DB Protein)	CPU time rate (sec/spect/DB protein) - Pro Group Algorithm stage	3.27993e-08
				1						Statistics - Extent of Distribution - Fundamental	Distribution factor - CPU vs. clock time - Signal processing stage
				1						Statistics - Extent of Distribution - Fundamental	Distribution factor - CPU vs. clock time - Fraglet Algorithm stage	6.39536
				1						Statistics - Extent of Distribution - Fundamental	Distribution factor - CPU vs. clock time - Mid-Pro Group Algorithm stage	2.12008
				1						Statistics - Extent of Distribution - Fundamental	Distribution factor - CPU vs. clock time - Taglet Algorithm stage	7.82519
				1						Statistics - Extent of Distribution - Fundamental	Distribution factor - CPU vs. clock time - Pro Group Algorithm stage	1.38267
				1						Statistics - Extent of Distribution - vs Segments	Ratio of distribution factor to number of search segments - Signal processing stage
				1						Statistics - Extent of Distribution - vs Segments	Ratio of distribution factor to number of search segments - Fraglet Algorithm stage	0.581396
				1						Statistics - Extent of Distribution - vs Segments	Ratio of distribution factor to number of search segments - Mid-Pro Group Algorithm stage	0.192735
				1						Statistics - Extent of Distribution - vs Segments	Ratio of distribution factor to number of search segments - Taglet Algorithm stage	0.711381
				1						Statistics - Extent of Distribution - vs Segments	Ratio of distribution factor to number of search segments - Pro Group Algorithm stage	0.125697
				1						Statistics - Extent of Distribution - vs Licensed Cores	Ratio of distribution factor to number of licensed cores - Signal processing stage
				1						Statistics - Extent of Distribution - vs Licensed Cores	Ratio of distribution factor to number of licensed cores - Fraglet Algorithm stage	0.39971
				1						Statistics - Extent of Distribution - vs Licensed Cores	Ratio of distribution factor to number of licensed cores - Mid-Pro Group Algorithm stage	0.132505
				1						Statistics - Extent of Distribution - vs Licensed Cores	Ratio of distribution factor to number of licensed cores - Taglet Algorithm stage	0.489074
				1						Statistics - Extent of Distribution - vs Licensed Cores	Ratio of distribution factor to number of licensed cores - Pro Group Algorithm stage	0.0864169
PARAMETERS_PEAKLIST_original_count	Average number of spectra per segment	1	1	1	2898.45					Statistics - Search Segmentation	Average number of spectra per segment	2898.45
PARAMETERS_PEAKLIST_original_count	Standard deviation of number of spectra per segment	1	1	1	553.986					Statistics - Search Segmentation	Standard deviation of number of spectra per segment	553.986
PARAMETERS_PEAKLIST_original_count	Maximum number of spectra per segment	1	1	1	3530					Statistics - Search Segmentation	Maximum number of spectra per segment	3530
PARAMETERS_PEAKLIST_original_count	Minimum number of spectra per segment	1	1	1	2192					Statistics - Search Segmentation	Minimum number of spectra per segment	2192
										Attributes - Input data filenames	Filename of Input File 1	\\Scmb-4k02yc2\d\AB SCIEX\ProteinPilot Data\Results\BenSchulz\2018\20180927_BenSculz_Cass_Mai_UniMelb_Wine\20180927_Schulz_Cass_Wine_001_S2_R1_DDA.wiff
										Attributes - Input data filenames	Filename of Input File 2	\\Scmb-4k02yc2\d\AB SCIEX\ProteinPilot Data\Results\BenSchulz\2018\20180927_BenSculz_Cass_Mai_UniMelb_Wine\20180927_Schulz_Cass_Wine_002_S1_R1_DDA.wiff
										Attributes - Input data filenames	Filename of Input File 3	\\Scmb-4k02yc2\d\AB SCIEX\ProteinPilot Data\Results\BenSchulz\2018\20180927_BenSculz_Cass_Mai_UniMelb_Wine\20180927_Schulz_Cass_Wine_003_S3_R1_DDA.wiff
										Attributes - Input data filenames	Filename of Input File 4	\\Scmb-4k02yc2\d\AB SCIEX\ProteinPilot Data\Results\BenSchulz\2018\20180927_BenSculz_Cass_Mai_UniMelb_Wine\20180927_Schulz_Cass_Wine_004_S4_R1_DDA.wiff
										Attributes - Input data filenames	Filename of Input File 5	\\Scmb-4k02yc2\d\AB SCIEX\ProteinPilot Data\Results\BenSchulz\2018\20180927_BenSculz_Cass_Mai_UniMelb_Wine\20180927_Schulz_Cass_Wine_005_S6_R1_DDA.wiff
										Attributes - Input data filenames	Filename of Input File 6	\\Scmb-4k02yc2\d\AB SCIEX\ProteinPilot Data\Results\BenSchulz\2018\20180927_BenSculz_Cass_Mai_UniMelb_Wine\20180927_Schulz_Cass_Wine_006_S5_R1_DDA.wiff
										Attributes - Input data filenames	Filename of Input File 7
										Attributes - Input data filenames	Filename of Input File 8
										Attributes - Input data filenames	Filename of Input File 9
										Attributes - Input data filenames	Filename of Input File 10
										Attributes - Input data filenames	Filename of Input File 11
										Attributes - Input data filenames	Filename of Input File 12
										Attributes - Input data filenames	Filename of Input File 13
										Attributes - Input data filenames	Filename of Input File 14
										Attributes - Input data filenames	Filename of Input File 15
										Attributes - Input data filenames	Filename of Input File 16
										Attributes - Input data filenames	Filename of Input File 17
										Attributes - Input data filenames	Filename of Input File 18
										Attributes - Input data filenames	Filename of Input File 19
										Attributes - Input data filenames	Filename of Input File 20
										Attributes - Input data filenames	Filename of Input File 21
										Attributes - Input data filenames	Filename of Input File 22
										Attributes - Input data filenames	Filename of Input File 23
										Attributes - Input data filenames	Filename of Input File 24
										Attributes - Input data filenames	Filename of Input File 25
										Attributes - Input data filenames	Filename of Input File 26
										Attributes - Input data filenames	Filename of Input File 27
										Attributes - Input data filenames	Filename of Input File 28
										Attributes - Input data filenames	Filename of Input File 29
										Attributes - Input data filenames	Filename of Input File 30
										Attributes - Input data filenames	Filename of Input File 31
										Attributes - Input data filenames	Filename of Input File 32
										Attributes - Input data filenames	Filename of Input File 33
										Attributes - Input data filenames	Filename of Input File 34
										Attributes - Input data filenames	Filename of Input File 35
										Attributes - Input data filenames	Filename of Input File 36
										Attributes - Input data filenames	Filename of Input File 37
										Attributes - Input data filenames	Filename of Input File 38
										Attributes - Input data filenames	Filename of Input File 39
										Attributes - Input data filenames	Filename of Input File 40
										Attributes - Input data filenames	Filename of Input File 41
										Attributes - Input data filenames	Filename of Input File 42
										Attributes - Input data filenames	Filename of Input File 43
										Attributes - Input data filenames	Filename of Input File 44
										Attributes - Input data filenames	Filename of Input File 45
										Attributes - Input data filenames	Filename of Input File 46
										Attributes - Input data filenames	Filename of Input File 47
										Attributes - Input data filenames	Filename of Input File 48
										Attributes - Input data filenames	Filename of Input File 49
										Attributes - Input data filenames	Filename of Input File 50
										Attributes - Input data filenames	Filename of Input File 51
										Attributes - Input data filenames	Filename of Input File 52
										Attributes - Input data filenames	Filename of Input File 53
										Attributes - Input data filenames	Filename of Input File 54
										Attributes - Input data filenames	Filename of Input File 55
										Attributes - Input data filenames	Filename of Input File 56
										Attributes - Input data filenames	Filename of Input File 57
										Attributes - Input data filenames	Filename of Input File 58
										Attributes - Input data filenames	Filename of Input File 59
										Attributes - Input data filenames	Filename of Input File 60
										Attributes - Input data filenames	Filename of Input File 61
										Attributes - Input data filenames	Filename of Input File 62
										Attributes - Input data filenames	Filename of Input File 63
										Attributes - Input data filenames	Filename of Input File 64
										Attributes - Input data filenames	Filename of Input File 65
										Attributes - Input data filenames	Filename of Input File 66
										Attributes - Input data filenames	Filename of Input File 67
										Attributes - Input data filenames	Filename of Input File 68
										Attributes - Input data filenames	Filename of Input File 69
										Attributes - Input data filenames	Filename of Input File 70
										Attributes - Input data filenames	Filename of Input File 71
										Attributes - Input data filenames	Filename of Input File 72
										Attributes - Input data filenames	Filename of Input File 73
										Attributes - Input data filenames	Filename of Input File 74
										Attributes - Input data filenames	Filename of Input File 75
										Attributes - Input data filenames	Filename of Input File 76
										Attributes - Input data filenames	Filename of Input File 77
										Attributes - Input data filenames	Filename of Input File 78
										Attributes - Input data filenames	Filename of Input File 79
										Attributes - Input data filenames	Filename of Input File 80
										Attributes - Input data filenames	Filename of Input File 81
										Attributes - Input data filenames	Filename of Input File 82
										Attributes - Input data filenames	Filename of Input File 83
										Attributes - Input data filenames	Filename of Input File 84
										Attributes - Input data filenames	Filename of Input File 85
										Attributes - Input data filenames	Filename of Input File 86
										Attributes - Input data filenames	Filename of Input File 87
										Attributes - Input data filenames	Filename of Input File 88
										Attributes - Input data filenames	Filename of Input File 89
										Attributes - Input data filenames	Filename of Input File 90
										Attributes - Input data filenames	Filename of Input File 91
										Attributes - Input data filenames	Filename of Input File 92
										Attributes - Input data filenames	Filename of Input File 93
										Attributes - Input data filenames	Filename of Input File 94
										Attributes - Input data filenames	Filename of Input File 95
										Attributes - Input data filenames	Filename of Input File 96
										Attributes - Input data filenames	Filename of Input File 97
										Attributes - Input data filenames	Filename of Input File 98
										Attributes - Input data filenames	Filename of Input File 99
										Attributes - Input data filenames	Filename of Input File 100
										Attributes - Input data filenames	Filename of Input File 101
										Attributes - Input data filenames	Filename of Input File 102
										Attributes - Input data filenames	Filename of Input File 103
										Attributes - Input data filenames	Filename of Input File 104
										Attributes - Input data filenames	Filename of Input File 105
										Attributes - Input data filenames	Filename of Input File 106
										Attributes - Input data filenames	Filename of Input File 107
										Attributes - Input data filenames	Filename of Input File 108
										Attributes - Input data filenames	Filename of Input File 109
										Attributes - Input data filenames	Filename of Input File 110
										Attributes - Input data filenames	Filename of Input File 111
										Attributes - Input data filenames	Filename of Input File 112
										Attributes - Input data filenames	Filename of Input File 113
										Attributes - Input data filenames	Filename of Input File 114
										Attributes - Input data filenames	Filename of Input File 115
										Attributes - Input data filenames	Filename of Input File 116
										Attributes - Input data filenames	Filename of Input File 117
										Attributes - Input data filenames	Filename of Input File 118
										Attributes - Input data filenames	Filename of Input File 119
										Attributes - Input data filenames	Filename of Input File 120
										Attributes - Input data filenames	Filename of Input File 121
										Attributes - Input data filenames	Filename of Input File 122
										Attributes - Input data filenames	Filename of Input File 123
										Attributes - Input data filenames	Filename of Input File 124
										Attributes - Input data filenames	Filename of Input File 125
										Attributes - Input data filenames	Filename of Input File 126
										Attributes - Input data filenames	Filename of Input File 127
										Attributes - Input data filenames	Filename of Input File 128
										Attributes - Input data filenames	Filename of Input File 129
										Attributes - Input data filenames	Filename of Input File 130
										Attributes - Input data filenames	Filename of Input File 131
										Attributes - Input data filenames	Filename of Input File 132
										Attributes - Input data filenames	Filename of Input File 133
										Attributes - Input data filenames	Filename of Input File 134
										Attributes - Input data filenames	Filename of Input File 135
										Attributes - Input data filenames	Filename of Input File 136
										Attributes - Input data filenames	Filename of Input File 137
										Attributes - Input data filenames	Filename of Input File 138
										Attributes - Input data filenames	Filename of Input File 139
										Attributes - Input data filenames	Filename of Input File 140
										Attributes - Input data filenames	Filename of Input File 141
										Attributes - Input data filenames	Filename of Input File 142
										Attributes - Input data filenames	Filename of Input File 143
										Attributes - Input data filenames	Filename of Input File 144
										Attributes - Input data filenames	Filename of Input File 145
										Attributes - Input data filenames	Filename of Input File 146
										Attributes - Input data filenames	Filename of Input File 147
										Attributes - Input data filenames	Filename of Input File 148
										Attributes - Input data filenames	Filename of Input File 149
										Attributes - Input data filenames	Filename of Input File 150
										Attributes - Input data filenames	Filename of Input File 151
										Attributes - Input data filenames	Filename of Input File 152
										Attributes - Input data filenames	Filename of Input File 153
										Attributes - Input data filenames	Filename of Input File 154
										Attributes - Input data filenames	Filename of Input File 155
										Attributes - Input data filenames	Filename of Input File 156
										Attributes - Input data filenames	Filename of Input File 157
										Attributes - Input data filenames	Filename of Input File 158
										Attributes - Input data filenames	Filename of Input File 159
										Attributes - Input data filenames	Filename of Input File 160
										Attributes - Input data filenames	Filename of Input File 161
										Attributes - Input data filenames	Filename of Input File 162
										Attributes - Input data filenames	Filename of Input File 163
										Attributes - Input data filenames	Filename of Input File 164
										Attributes - Input data filenames	Filename of Input File 165
										Attributes - Input data filenames	Filename of Input File 166
										Attributes - Input data filenames	Filename of Input File 167
										Attributes - Input data filenames	Filename of Input File 168
										Attributes - Input data filenames	Filename of Input File 169
										Attributes - Input data filenames	Filename of Input File 170
										Attributes - Input data filenames	Filename of Input File 171
										Attributes - Input data filenames	Filename of Input File 172
										Attributes - Input data filenames	Filename of Input File 173
										Attributes - Input data filenames	Filename of Input File 174
										Attributes - Input data filenames	Filename of Input File 175
										Attributes - Input data filenames	Filename of Input File 176
										Attributes - Input data filenames	Filename of Input File 177
										Attributes - Input data filenames	Filename of Input File 178
										Attributes - Input data filenames	Filename of Input File 179
										Attributes - Input data filenames	Filename of Input File 180
										Attributes - Input data filenames	Filename of Input File 181
										Attributes - Input data filenames	Filename of Input File 182
										Attributes - Input data filenames	Filename of Input File 183
										Attributes - Input data filenames	Filename of Input File 184
										Attributes - Input data filenames	Filename of Input File 185
										Attributes - Input data filenames	Filename of Input File 186
										Attributes - Input data filenames	Filename of Input File 187
										Attributes - Input data filenames	Filename of Input File 188
										Attributes - Input data filenames	Filename of Input File 189
										Attributes - Input data filenames	Filename of Input File 190
										Attributes - Input data filenames	Filename of Input File 191
										Attributes - Input data filenames	Filename of Input File 192
										Attributes - Input data filenames	Filename of Input File 193
										Attributes - Input data filenames	Filename of Input File 194
										Attributes - Input data filenames	Filename of Input File 195
										Attributes - Input data filenames	Filename of Input File 196
										Attributes - Input data filenames	Filename of Input File 197
										Attributes - Input data filenames	Filename of Input File 198
										Attributes - Input data filenames	Filename of Input File 199
										Attributes - Input data filenames	Filename of Input File 200

## Sheet: Protein Level Data
Protein Level Data	Unused ProtScore Threshold	Confidence Threshold	Forward	Reverse	Correct	Incorrect	Total	Global FDR	q-value	Fit Unused ProtScore Threshold	Fit Confidence Threshold	Fit Forward	Fit Reverse	Fit Correct	Fit Incorrect	Fit Total	Fit Global FDR	Fit Local FDR
	67.45	1	1	0	1	0	1	0	0	67.45	1	0.999995	4.6959e-06	0.999991	9.39179e-06	1	9.39179e-06	9.43278e-06
	57.24	1	2	0	2	0	2	0	0	57.24	1	1.99999	9.43284e-06	1.99998	1.88657e-05	2	9.43284e-06	9.47387e-06
	50.06	1	3	0	3	0	3	0	0	50.06	1	2.99999	1.4211e-05	2.99997	2.8422e-05	3	9.47401e-06	9.55635e-06
	48	1	4	0	4	0	4	0	0	48	1	3.99998	1.90306e-05	3.99996	3.80613e-05	4	9.51532e-06	9.6392e-06
	43.08	1	5	0	5	0	5	0	0	43.08	1	4.99998	2.38919e-05	4.99995	4.77837e-05	5	9.55674e-06	9.72243e-06
	22	1	6	0	6	0	6	0	0	22	1	5.99997	2.87949e-05	5.99994	5.75897e-05	6	9.59829e-06	9.80602e-06
	18.89	1	7	0	7	0	7	0	0	18.89	1	6.99997	3.37399e-05	6.99993	6.74797e-05	7	9.63996e-06	9.88998e-06
	18.2	1	8	0	8	0	8	0	0	18.2	1	7.99996	3.8727e-05	7.99992	7.7454e-05	8	9.68176e-06	9.9743e-06
	14	1	9	0	9	0	9	0	0	14	1	8.99996	4.37565e-05	8.99991	8.7513e-05	9	9.72367e-06	1.0059e-05
	12	1	10	0	10	0	10	0	0	12	1	9.99995	4.88285e-05	9.9999	9.7657e-05	10	9.7657e-06	1.0144e-05
	8.24	1	11	0	11	0	11	0	0	8.24	1	10.9999	5.39432e-05	10.9999	0.000107886	11	9.80785e-06	1.02293e-05
	8	1	12	0	12	0	12	0	0	8	1	11.9999	5.91007e-05	11.9999	0.000118201	12	9.85012e-06	1.03151e-05
	6.38	1	13	0	13	0	13	0	0	6.38	1	12.9999	6.43013e-05	12.9999	0.000128603	13	9.8925e-06	1.04011e-05
	6.23	0.999999	14	0	14	0	14	0	0	6.23	0.999999	13.9999	6.9545e-05	13.9999	0.00013909	14	9.935e-06	1.04875e-05
	6	0.999999	16	0	16	0	16	0	0	6	0.999999	14.9999	7.48321e-05	14.9999	0.000149664	15	9.97761e-06	1.06176e-05
	4.77	0.999983	17	0	17	0	17	0	0	6	0.999999	15.9999	8.01627e-05	15.9998	0.000160325	16	1.00203e-05	1.06176e-05
	4.26	0.999945	18	0	18	0	18	0	0	4.77	0.999983	16.9999	8.55369e-05	16.9998	0.000171074	17	1.00632e-05	1.07485e-05
	4.05	0.999911	19	0	19	0	19	0	0	4.26	0.999945	17.9999	9.0955e-05	17.9998	0.00018191	18	1.01061e-05	1.08361e-05
	4	0.9999	22	0	22	0	22	0	0	4.05	0.999911	18.9999	9.64171e-05	18.9998	0.000192834	19	1.01492e-05	1.09241e-05
	2.5	0.996838	23	0	23	0	23	0	0	4	0.9999	19.9999	0.000101923	19.9998	0.000203846	20	1.01923e-05	1.11008e-05
	2	0.99	30	1	29	2	31	0.0645161	0.0625	4	0.9999	20.9999	0.000107474	20.9998	0.000214947	21	1.02356e-05	1.11008e-05
	1.55	0.971816	31	1	30	2	32	0.0625	0.0625	4	0.9999	21.9999	0.000113068	21.9998	0.000226137	22	1.0279e-05	1.11008e-05
	0.11	0.223753	31	2	29	4	33	0.121212	0.117647	2.5	0.996838	22.9999	0.000118708	22.9998	0.000237416	23	1.03224e-05	1.12787e-05
	0.1	0.205672	32	2	30	4	34	0.117647	0.117647	2	0.99	23.9999	0.000124392	23.9998	0.000248784	24	1.0366e-05	1.1683e-05
	0.07	0.148862	32	4	28	8	36	0.222222	0.222222	2	0.99	24.9999	0.000130121	24.9997	0.000260242	25	1.04097e-05	1.1683e-05
										2	0.99	25.9999	0.000135895	25.9997	0.000271789	26	1.04534e-05	1.1683e-05
										2	0.99	26.9999	0.000141714	26.9997	0.000283427	27	1.04973e-05	1.1683e-05
										2	0.99	27.9999	0.000147578	27.9997	0.000295155	28	1.05413e-05	1.1683e-05
										2	0.99	28.9998	0.000153487	28.9997	0.000306974	29	1.05853e-05	1.1683e-05
										2	0.99	29.9998	0.000159442	29.9997	0.000318884	30	1.06295e-05	1.1683e-05
										2	0.99	30.9952	0.00482653	30.9903	0.00965305	31	0.000311389	1.1683e-05
										1.55	0.971816	31.4232	0.576767	30.8465	1.15353	32	0.0360479	1
										0.11	0.223753	31.8158	1.18415	30.6317	2.36831	33	0.0717669	1
										0.1	0.205672	32.1735	1.82654	30.3469	3.65309	34	0.107444	1
										0.07	0.148862	32.4966	2.50345	29.9931	5.0069	35	0.143054	1
										0.07	0.148862	32.7857	3.21433	29.5713	6.42866	36	0.178574	1

## Sheet: Distinct Peptide Level Data
Distinct Peptide Level Data		Confidence Threshold	Forward	Reverse	Correct	Incorrect	Total	Global FDR	q-value		Fit Confidence Threshold	Fit Forward	Fit Reverse	Fit Correct	Fit Incorrect	Fit Total	Fit Global FDR	Fit Local FDR
		1	250	1	249	2	251	0.00796813	0.00514139		1	0.999618	0.000381821	0.999236	0.000763643	1	0.000763643	0.000794098
		0.9999	295	1	294	2	296	0.00675676	0.00514139		1	1.99924	0.000763734	1.99847	0.00152747	2	0.000763734	0.000794098
		0.9998	383	1	382	2	384	0.00520833	0.00514139		1	2.99885	0.00114574	2.99771	0.00229148	3	0.000763826	0.000794098
		0.9996	384	1	383	2	385	0.00519481	0.00514139		1	3.99847	0.00152784	3.99694	0.00305567	4	0.000763918	0.000794098
		0.998	385	1	384	2	386	0.00518135	0.00514139		1	4.99809	0.00191002	4.99618	0.00382005	5	0.00076401	0.000794098
		0.992	386	1	385	2	387	0.00516796	0.00514139		1	5.99771	0.00229231	5.99542	0.00458461	6	0.000764102	0.000794098
		0.9871	387	1	386	2	388	0.00515464	0.00514139		1	6.99733	0.00267468	6.99465	0.00534936	7	0.000764194	0.000794098
		0.9663	388	1	387	2	389	0.00514139	0.00514139		1	7.99694	0.00305714	7.99389	0.00611429	8	0.000764286	0.000794098
		0.9646	388	2	386	4	390	0.0102564	0.0101266		1	8.99656	0.0034397	8.99312	0.00687941	9	0.000764378	0.000794098
		0.9525	390	2	388	4	392	0.0102041	0.0101266		1	9.99618	0.00382236	9.99236	0.00764471	10	0.000764471	0.000794098
		0.9426	391	2	389	4	393	0.0101781	0.0101266		1	10.9958	0.0042051	10.9916	0.00841021	11	0.000764564	0.000794098
		0.9303	392	2	390	4	394	0.0101523	0.0101266		1	11.9954	0.00458795	11.9908	0.00917589	12	0.000764658	0.000794098
		0.9173	393	2	391	4	395	0.0101266	0.0101266		1	12.995	0.00497088	12.9901	0.00994177	13	0.000764752	0.000794098
		0.9138	393	3	390	6	396	0.0151515	0.015		1	13.9946	0.00535392	13.9893	0.0107078	14	0.000764845	0.000794098
		0.8972	395	3	392	6	398	0.0150754	0.015		1	14.9943	0.00573705	14.9885	0.0114741	15	0.00076494	0.000794098
		0.8895	396	3	393	6	399	0.0150376	0.015		1	15.9939	0.00612027	15.9878	0.0122405	16	0.000765034	0.000794098
		0.8604	397	3	394	6	400	0.015	0.015		1	16.9935	0.00650359	16.987	0.0130072	17	0.000765129	0.000794098
		0.8511	397	4	393	8	401	0.0199501	0.0193705		1	17.9931	0.00688701	17.9862	0.013774	18	0.000765223	0.000794098
		0.8307	398	4	394	8	402	0.0199005	0.0193705		1	18.9927	0.00727052	18.9855	0.014541	19	0.000765318	0.000794098
		0.8158	402	4	398	8	406	0.0197044	0.0193705		1	19.9923	0.00765413	19.9847	0.0153083	20	0.000765413	0.000794098
		0.8043	403	4	399	8	407	0.019656	0.0193705		1	20.992	0.00803784	20.9839	0.0160757	21	0.000765509	0.000794098
		0.801	404	4	400	8	408	0.0196078	0.0193705		1	21.9916	0.00842164	21.9832	0.0168433	22	0.000765604	0.000794098
		0.7881	407	4	403	8	411	0.0194647	0.0193705		1	22.9912	0.00880554	22.9824	0.0176111	23	0.000765699	0.000794098
		0.7863	408	4	404	8	412	0.0194175	0.0193705		1	23.9908	0.00918953	23.9816	0.0183791	24	0.000765795	0.000794098
		0.7718	409	4	405	8	413	0.0193705	0.0193705		1	24.9904	0.00957363	24.9809	0.0191473	25	0.00076589	0.000794098
		0.7434	409	5	404	10	414	0.0241546	0.0241546		1	25.99	0.00995781	25.9801	0.0199156	26	0.000765986	0.000794098
		0.7161	409	6	403	12	415	0.0289157	0.0289157		1	26.9897	0.0103421	26.9793	0.0206842	27	0.000766081	0.000794098
		0.7055	409	7	402	14	416	0.0336538	0.0335731		1	27.9893	0.0107265	27.9785	0.021453	28	0.000766177	0.000794098
		0.6898	410	7	403	14	417	0.0335731	0.0335731		1	28.9889	0.011111	28.9778	0.0222219	29	0.000766273	0.000794098
		0.6647	410	8	402	16	418	0.0382775	0.0379147		1	29.9885	0.0114955	29.977	0.0229911	30	0.000766369	0.000794098
		0.6478	411	8	403	16	419	0.0381862	0.0379147		1	30.9881	0.0118802	30.9762	0.0237604	31	0.000766465	0.000794098
		0.6317	414	8	406	16	422	0.0379147	0.0379147		1	31.9877	0.012265	31.9755	0.0245299	32	0.000766561	0.000794098
		0.6181	414	9	405	18	423	0.0425532	0.0420561		1	32.9874	0.0126498	32.9747	0.0252997	33	0.000766657	0.000794098
		0.6044	415	9	406	18	424	0.0424528	0.0420561		1	33.987	0.0130348	33.9739	0.0260696	34	0.000766753	0.000794098
		0.5964	416	9	407	18	425	0.0423529	0.0420561		1	34.9866	0.0134199	34.9732	0.0268397	35	0.000766849	0.000794098
		0.5943	418	9	409	18	427	0.0421546	0.0420561		1	35.9862	0.013805	35.9724	0.02761	36	0.000766945	0.000794098
		0.5759	419	9	410	18	428	0.0420561	0.0420561		1	36.9858	0.0141903	36.9716	0.0283805	37	0.000767042	0.000794098
		0.5378	419	10	409	20	429	0.04662	0.0458716		1	37.9854	0.0145756	37.9708	0.0291512	38	0.000767138	0.000794098
		0.5289	420	10	410	20	430	0.0465116	0.0458716		1	38.985	0.0149611	38.9701	0.0299221	39	0.000767235	0.000794098
		0.5202	421	10	411	20	431	0.0464037	0.0458716		1	39.9847	0.0153466	39.9693	0.0306932	40	0.000767331	0.000794098
		0.513	422	10	412	20	432	0.0462963	0.0458716		1	40.9843	0.0157323	40.9685	0.0314645	41	0.000767428	0.000794098
		0.4953	423	10	413	20	433	0.0461894	0.0458716		1	41.9839	0.016118	41.9678	0.032236	42	0.000767525	0.000794098
		0.4851	425	10	415	20	435	0.045977	0.0458716		1	42.9835	0.0165039	42.967	0.0330077	43	0.000767621	0.000794098
		0.4849	426	10	416	20	436	0.0458716	0.0458716		1	43.9831	0.0168898	43.9662	0.0337796	44	0.000767718	0.000794098
		0.4758	426	11	415	22	437	0.0503432	0.05		1	44.9827	0.0172758	44.9654	0.0345517	45	0.000767815	0.000794098
		0.4648	427	11	416	22	438	0.0502283	0.05		1	45.9823	0.017662	45.9647	0.035324	46	0.000767913	0.000794098
		0.4579	428	11	417	22	439	0.0501139	0.05		1	46.982	0.0180482	46.9639	0.0360965	47	0.00076801	0.000794098
		0.4436	429	11	418	22	440	0.05	0.05		1	47.9816	0.0184346	47.9631	0.0368691	48	0.000768107	0.000794098
		0.4405	429	12	417	24	441	0.0544218	0.0538117		1	48.9812	0.018821	48.9624	0.037642	49	0.000768205	0.000794098
		0.4369	430	12	418	24	442	0.0542986	0.0538117		1	49.9808	0.0192076	49.9616	0.0384151	50	0.000768302	0.000794098
		0.4303	431	12	419	24	443	0.0541761	0.0538117		1	50.9804	0.0195942	50.9608	0.0391884	51	0.0007684	0.000794098
		0.4238	432	12	420	24	444	0.0540541	0.0538117		1	51.98	0.0199809	51.96	0.0399619	52	0.000768498	0.000794098
		0.4175	433	12	421	24	445	0.0539326	0.0538117		1	52.9796	0.0203678	52.9593	0.0407356	53	0.000768596	0.000794098
		0.4156	434	12	422	24	446	0.0538117	0.0538117		1	53.9792	0.0207547	53.9585	0.0415095	54	0.000768694	0.000794098
		0.4076	434	13	421	26	447	0.0581655	0.0580357		1	54.9789	0.0211418	54.9577	0.0422836	55	0.000768792	0.000794098
		0.3971	435	13	422	26	448	0.0580357	0.0580357		1	55.9785	0.0215289	55.9569	0.0430579	56	0.000768891	0.000794098
		0.3921	435	14	421	28	449	0.0623608	0.0619469		1	56.9781	0.0219162	56.9562	0.0438324	57	0.000768989	0.000794098
		0.3822	436	14	422	28	450	0.0622222	0.0619469		1	57.9777	0.0223036	57.9554	0.0446071	58	0.000769088	0.000794098
		0.3771	437	14	423	28	451	0.0620843	0.0619469		1	58.9773	0.022691	58.9546	0.045382	59	0.000769187	0.000794098
		0.3755	438	14	424	28	452	0.0619469	0.0619469		1	59.9769	0.0230786	59.9538	0.0461572	60	0.000769286	0.000794098
		0.3713	438	15	423	30	453	0.0662252	0.0650759		1	60.9765	0.0234662	60.9531	0.0469325	61	0.000769385	0.000794098
		0.3626	439	15	424	30	454	0.0660793	0.0650759		1	61.9761	0.023854	61.9523	0.047708	62	0.000769485	0.000794098
		0.3556	440	15	425	30	455	0.0659341	0.0650759		1	62.9758	0.0242419	62.9515	0.0484838	63	0.000769584	0.000794098
		0.3538	441	15	426	30	456	0.0657895	0.0650759		1	63.9754	0.0246299	63.9507	0.0492598	64	0.000769684	0.000794098
		0.3487	442	15	427	30	457	0.0656455	0.0650759		1	64.975	0.025018	64.95	0.050036	65	0.000769784	0.000794098
		0.3419	443	15	428	30	458	0.0655022	0.0650759		1	65.9746	0.0254062	65.9492	0.0508123	66	0.000769884	0.000794098
		0.3407	444	15	429	30	459	0.0653595	0.0650759		1	66.9742	0.0257945	66.9484	0.051589	67	0.000769984	0.000794098
		0.3312	445	15	430	30	460	0.0652174	0.0650759		1	67.9738	0.0261829	67.9476	0.0523658	68	0.000770085	0.000794098
		0.3265	446	15	431	30	461	0.0650759	0.0650759		1	68.9734	0.0265714	68.9469	0.0531428	69	0.000770186	0.000794098
		0.3223	446	16	430	32	462	0.0692641	0.0680851		1	69.973	0.02696	69.9461	0.0539201	70	0.000770287	0.000794098
		0.3219	447	16	431	32	463	0.0691145	0.0680851		1	70.9727	0.0273488	70.9453	0.0546976	71	0.000770388	0.000794098
		0.317	448	16	432	32	464	0.0689655	0.0680851		1	71.9723	0.0277376	71.9445	0.0554753	72	0.00077049	0.000794098
		0.316	449	16	433	32	465	0.0688172	0.0680851		1	72.9719	0.0281266	72.9437	0.0562532	73	0.000770592	0.000794098
		0.313	450	16	434	32	466	0.0686695	0.0680851		1	73.9715	0.0285157	73.943	0.0570313	74	0.000770694	0.000794098
		0.3099	451	16	435	32	467	0.0685225	0.0680851		1	74.9711	0.0289049	74.9422	0.0578097	75	0.000770796	0.000794098
		0.3	452	16	436	32	468	0.0683761	0.0680851		1	75.9707	0.0292942	75.9414	0.0585883	76	0.000770899	0.000794098
		0.2958	453	16	437	32	469	0.0682303	0.0680851		1	76.9703	0.0296836	76.9406	0.0593671	77	0.000771002	0.000794098
		0.2916	454	16	438	32	470	0.0680851	0.0680851		1	77.9699	0.0300731	77.9399	0.0601462	78	0.000771105	0.000794098
		0.2875	454	17	437	34	471	0.0721868	0.0721868		1	78.9695	0.0304627	78.9391	0.0609255	79	0.000771209	0.000794098
		0.2863	454	18	436	36	472	0.0762712	0.0751566		1	79.9691	0.0308525	79.9383	0.061705	80	0.000771313	0.000794098
		0.2817	455	18	437	36	473	0.0761099	0.0751566		1	80.9688	0.0312424	80.9375	0.0624848	81	0.000771417	0.000794098
		0.2784	456	18	438	36	474	0.0759494	0.0751566		1	81.9684	0.0316324	81.9367	0.0632648	82	0.000771521	0.000794098
		0.2751	457	18	439	36	475	0.0757895	0.0751566		1	82.968	0.0320225	82.936	0.064045	83	0.000771626	0.000794098
		0.2721	458	18	440	36	476	0.0756303	0.0751566		1	83.9676	0.0324127	83.9352	0.0648255	84	0.000771732	0.000794098
		0.2716	459	18	441	36	477	0.0754717	0.0751566		1	84.9672	0.0328031	84.9344	0.0656062	85	0.000771837	0.000794098
		0.2661	460	18	442	36	478	0.0753138	0.0751566		1	85.9668	0.0331936	85.9336	0.0663871	86	0.000771944	0.000794098
		0.2643	461	18	443	36	479	0.0751566	0.0751566		1	86.9664	0.0335842	86.9328	0.0671684	87	0.00077205	0.000794098
		0.2606	461	19	442	38	480	0.0791667	0.0790021		1	87.966	0.0339749	87.9321	0.0679498	88	0.000772157	0.000794098
		0.249	462	19	443	38	481	0.0790021	0.0790021		1	88.9656	0.0343658	88.9313	0.0687315	89	0.000772264	0.000794098
		0.2456	462	20	442	40	482	0.0829876	0.0828157		1	89.9652	0.0347567	89.9305	0.0695135	90	0.000772372	0.000794098
		0.2439	463	20	443	40	483	0.0828157	0.0828157		1	90.9649	0.0351479	90.9297	0.0702957	91	0.00077248	0.000794098
		0.2418	463	21	442	42	484	0.0867769	0.0867769		1	91.9645	0.0355391	91.9289	0.0710782	92	0.000772589	0.000794098
		0.2348	463	22	441	44	485	0.0907216	0.0897959		1	92.9641	0.0359305	92.9281	0.0718609	93	0.000772698	0.000794098
		0.2344	464	22	442	44	486	0.090535	0.0897959		1	93.9637	0.036322	93.9274	0.072644	94	0.000772808	0.000794098
		0.2342	465	22	443	44	487	0.0903491	0.0897959		1	94.9633	0.0367136	94.9266	0.0734272	95	0.000772918	0.000794098
		0.2295	466	22	444	44	488	0.0901639	0.0897959		1	95.9629	0.0371054	95.9258	0.0742108	96	0.000773029	0.000794098
		0.221	467	22	445	44	489	0.0899796	0.0897959		1	96.9625	0.0374973	96.925	0.0749946	97	0.00077314	0.000794098
		0.2203	468	22	446	44	490	0.0897959	0.0897959		1	97.9621	0.0378894	97.9242	0.0757787	98	0.000773252	0.000794098
		0.2191	468	23	445	46	491	0.0936864	0.0933063		1	98.9617	0.0382816	98.9234	0.0765631	99	0.000773365	0.000794098
		0.2161	469	23	446	46	492	0.0934959	0.0933063		1	99.9613	0.0386739	99.9227	0.0773478	100	0.000773478	0.000794098
		0.2104	470	23	447	46	493	0.0933063	0.0933063		1	100.961	0.0390664	100.922	0.0781328	101	0.000773592	0.000794098
		0.2077	470	24	446	48	494	0.097166	0.0965795		1	101.961	0.039459	101.921	0.0789181	102	0.000773706	0.000794098
		0.2071	471	24	447	48	495	0.0969697	0.0965795		1	102.96	0.0398518	102.92	0.0797036	103	0.000773822	0.000794098
		0.2012	472	24	448	48	496	0.0967742	0.0965795		1	103.96	0.0402447	103.92	0.0804895	104	0.000773937	0.000794098
		0.2006	473	24	449	48	497	0.0965795	0.0965795		1	104.959	0.0406378	104.919	0.0812757	105	0.000774054	0.000794098
		0.1984	473	25	448	50	498	0.100402	0.1		1	105.959	0.0410311	105.918	0.0820622	106	0.000774171	0.000794098
		0.1963	474	25	449	50	499	0.1002	0.1		1	106.959	0.0414245	106.917	0.082849	107	0.000774289	0.000794098
		0.1948	475	25	450	50	500	0.1	0.1		1	107.958	0.0418181	107.916	0.0836361	108	0.000774408	0.000794098
		0.1915	475	26	449	52	501	0.103792	0.10338		1	108.958	0.0422118	108.916	0.0844236	109	0.000774528	0.000794098
		0.1871	476	26	450	52	502	0.103586	0.10338		1	109.957	0.0426057	109.915	0.0852114	110	0.000774649	0.000794098
		0.1855	477	26	451	52	503	0.10338	0.10338		1	110.957	0.0429997	110.914	0.0859995	111	0.00077477	0.000794098
		0.1839	477	27	450	54	504	0.107143	0.106931		1	111.957	0.043394	111.913	0.086788	112	0.000774893	0.000794098
		0.1824	478	27	451	54	505	0.106931	0.106931		1	112.956	0.0437884	112.912	0.0875768	113	0.000775016	0.000794098
		0.1823	478	28	450	56	506	0.110672	0.110454		1	113.956	0.044183	113.912	0.088366	114	0.00077514	0.000794098
		0.181	479	28	451	56	507	0.110454	0.110454		1	114.955	0.0445778	114.911	0.0891556	115	0.000775266	0.000794098
		0.177	479	29	450	58	508	0.114173	0.113949		1	115.955	0.0449727	115.91	0.0899455	116	0.000775392	0.000794098
		0.1752	480	29	451	58	509	0.113949	0.113949		1	116.955	0.0453679	116.909	0.0907358	117	0.00077552	0.000794098
		0.1731	480	30	450	60	510	0.117647	0.117647		1	117.954	0.0457632	117.908	0.0915265	118	0.000775648	0.000794098
		0.1702	480	31	449	62	511	0.121331	0.121094		1	118.954	0.0461588	118.908	0.0923176	119	0.000775778	0.000794098
		0.164	481	31	450	62	512	0.121094	0.121094		1	119.953	0.0465545	119.907	0.0931091	120	0.000775909	0.000794098
		0.1639	481	32	449	64	513	0.124756	0.124756		1	120.953	0.0469505	120.906	0.093901	121	0.000776041	0.000794098
		0.1632	481	33	448	66	514	0.128405	0.128405		1	121.953	0.0473466	121.905	0.0946933	122	0.000776175	0.000794098
		0.1624	481	34	447	68	515	0.132039	0.132039		1	122.952	0.047743	122.905	0.095486	123	0.000776309	0.000794098
		0.161	481	35	446	70	516	0.135659	0.135659		1	123.952	0.0481396	123.904	0.0962792	124	0.000776445	0.000794098
		0.1603	481	36	445	72	517	0.139265	0.138462		1	124.951	0.0485364	124.903	0.0970729	125	0.000776583	0.000794098
		0.1596	482	36	446	72	518	0.138996	0.138462		1	125.951	0.0489335	125.902	0.097867	126	0.000776722	0.000794098
		0.1581	483	36	447	72	519	0.138728	0.138462		1	126.951	0.0493308	126.901	0.0986615	127	0.000776863	0.000794098
		0.1565	484	36	448	72	520	0.138462	0.138462		1	127.95	0.0497283	127.901	0.0994566	128	0.000777005	0.000794098
		0.156	484	37	447	74	521	0.142035	0.140952		1	128.95	0.0501261	128.9	0.100252	129	0.000777148	0.000794098
		0.1554	485	37	448	74	522	0.141762	0.140952		1	129.949	0.0505241	129.899	0.101048	130	0.000777294	0.000794098
		0.1549	487	37	450	74	524	0.141221	0.140952		1	130.949	0.0509224	130.898	0.101845	131	0.000777441	0.000794098
		0.1534	488	37	451	74	525	0.140952	0.140952		1	131.949	0.0513209	131.897	0.102642	132	0.00077759	0.000794098
		0.1522	488	38	450	76	526	0.144487	0.142857		1	132.948	0.0517197	132.897	0.103439	133	0.00077774	0.000794098
		0.1516	489	38	451	76	527	0.144213	0.142857		1	133.948	0.0521188	133.896	0.104238	134	0.000777893	0.000794098
		0.1497	490	38	452	76	528	0.143939	0.142857		1	134.947	0.0525182	134.895	0.105036	135	0.000778047	0.000794098
		0.1492	491	38	453	76	529	0.143667	0.142857		1	135.947	0.0529179	135.894	0.105836	136	0.000778204	0.000794098
		0.1474	492	38	454	76	530	0.143396	0.142857		1	136.947	0.0533179	136.893	0.106636	137	0.000778363	0.000794098
		0.1471	493	38	455	76	531	0.143126	0.142857		1	137.946	0.0537181	137.893	0.107436	138	0.000778524	0.000794098
		0.147	494	38	456	76	532	0.142857	0.142857		1	138.946	0.0541187	138.892	0.108237	139	0.000778687	0.000794098
		0.1464	494	39	455	78	533	0.146341	0.144712		1	139.945	0.0545197	139.891	0.109039	140	0.000778852	0.000794098
		0.1459	495	39	456	78	534	0.146067	0.144712		1	140.945	0.0549209	140.89	0.109842	141	0.00077902	0.000794098
		0.1445	496	39	457	78	535	0.145794	0.144712		1	141.945	0.0553225	141.889	0.110645	142	0.000779191	0.000794098
		0.1438	497	39	458	78	536	0.145522	0.144712		1	142.944	0.0557245	142.889	0.111449	143	0.000779364	0.000794098
		0.1435	498	39	459	78	537	0.145251	0.144712		1	143.944	0.0561268	143.888	0.112254	144	0.000779539	0.000794098
		0.1429	499	39	460	78	538	0.144981	0.144712		1	144.943	0.0565295	144.887	0.113059	145	0.000779718	0.000794098
		0.1418	500	39	461	78	539	0.144712	0.144712		1	145.943	0.0569326	145.886	0.113865	146	0.000779899	0.000794098
		0.1404	500	40	460	80	540	0.148148	0.147601		1	146.943	0.0573361	146.885	0.114672	147	0.000780083	0.000794098
		0.1388	501	40	461	80	541	0.147874	0.147601		1	147.942	0.05774	147.885	0.11548	148	0.000780271	0.000794098
		0.1386	502	40	462	80	542	0.147601	0.147601		1	148.942	0.0581444	148.884	0.116289	149	0.000780461	0.000794098
		0.1382	502	41	461	82	543	0.151013	0.149635		1	149.941	0.0585491	149.883	0.117098	150	0.000780655	0.000794098
		0.1372	503	41	462	82	544	0.150735	0.149635		1	150.941	0.0589543	150.882	0.117909	151	0.000780852	0.000794098
		0.1371	504	41	463	82	545	0.150459	0.149635		1	151.941	0.05936	151.881	0.11872	152	0.000781053	0.000794098
		0.137	505	41	464	82	546	0.150183	0.149635		1	152.94	0.0597662	152.88	0.119532	153	0.000781257	0.000794098
		0.1369	506	41	465	82	547	0.149909	0.149635		1	153.94	0.0601728	153.88	0.120346	154	0.000781465	0.000794098
		0.1368	507	41	466	82	548	0.149635	0.149635		1	154.939	0.06058	154.879	0.12116	155	0.000781677	0.000794098
		0.1367	507	42	465	84	549	0.153005	0.153005		1	155.939	0.0609876	155.878	0.121975	156	0.000781893	0.000794098
		0.1366	507	43	464	86	550	0.156364	0.155797		1	156.939	0.0613959	156.877	0.122792	157	0.000782113	0.000794098
		0.1364	508	43	465	86	551	0.15608	0.155797		1	157.938	0.0618046	157.876	0.123609	158	0.000782337	0.000794098
		0.1361	509	43	466	86	552	0.155797	0.155797		1	158.938	0.062214	158.876	0.124428	159	0.000782566	0.000794098
		0.1359	509	44	465	88	553	0.159132	0.159132		1	159.937	0.062624	159.875	0.125248	160	0.0007828	0.000794098
		0.1357	509	47	462	94	556	0.169065	0.166667		1	160.937	0.0630346	160.874	0.126069	161	0.000783038	0.000794098
		0.1355	510	47	463	94	557	0.168761	0.166667		1	161.937	0.0634458	161.873	0.126892	162	0.000783281	0.000794098
		0.1354	511	47	464	94	558	0.168459	0.166667		1	162.936	0.0638576	162.872	0.127715	163	0.000783529	0.000794098
		0.1349	513	47	466	94	560	0.167857	0.166667		1	163.936	0.0642702	163.871	0.12854	164	0.000783783	0.000794098
		0.1348	514	47	467	94	561	0.167558	0.166667		1	164.935	0.0646835	164.871	0.129367	165	0.000784042	0.000794098
		0.1347	515	47	468	94	562	0.16726	0.166667		1	165.935	0.0650975	165.87	0.130195	166	0.000784307	0.000794098
		0.1346	516	47	469	94	563	0.166963	0.166667		1	166.934	0.0655122	166.869	0.131024	167	0.000784577	0.000794098
		0.1345	517	47	470	94	564	0.166667	0.166667		1	167.934	0.0659277	167.868	0.131855	168	0.000784854	0.000794098
		0.1341	517	48	469	96	565	0.169912	0.169912		1	168.934	0.0663441	168.867	0.132688	169	0.000785137	0.000794098
		0.134	518	49	469	98	567	0.17284	0.17284		1	169.933	0.0667613	169.866	0.133523	170	0.000785427	0.000794098
		0.1337	518	50	468	100	568	0.176056	0.175439		1	170.933	0.0671793	170.866	0.134359	171	0.000785723	0.000794098
		0.1336	519	50	469	100	569	0.175747	0.175439		1	171.932	0.0675982	171.865	0.135196	172	0.000786026	0.000794098
		0.1335	520	50	470	100	570	0.175439	0.175439		1	172.932	0.0680181	172.864	0.136036	173	0.000786336	0.000794098
		0.1332	520	51	469	102	571	0.178634	0.178634		1	173.932	0.0684389	173.863	0.136878	174	0.000786654	0.000794098
		0.133	521	52	469	104	573	0.181501	0.180243		1	174.931	0.0688608	174.862	0.137722	175	0.00078698	0.000794098
		0.1327	522	52	470	104	574	0.181185	0.180243		1	175.931	0.0692836	175.861	0.138567	176	0.000787314	0.000794098
		0.1326	523	52	471	104	575	0.18087	0.180243		1	176.93	0.0697075	176.861	0.139415	177	0.000787656	0.000794098
		0.1322	524	52	472	104	576	0.180556	0.180243		1	177.93	0.0701325	177.86	0.140265	178	0.000788006	0.000794098
		0.1321	525	52	473	104	577	0.180243	0.180243		1	178.929	0.0705587	178.859	0.141117	179	0.000788366	0.000794098
		0.1296	569	72	497	144	641	0.224649	0.224649		1	179.929	0.0709861	179.858	0.141972	180	0.000788734	0.000794098
		0.1293	569	73	496	146	642	0.227414	0.227414		1	180.929	0.0714147	180.857	0.142829	181	0.000789112	0.000794098
		0.1181	569	74	495	148	643	0.230171	0.229102		1	181.928	0.0718445	181.856	0.143689	182	0.0007895	0.000794098
		0.1071	570	74	496	148	644	0.229814	0.229102		1	182.928	0.0722757	182.855	0.144551	183	0.000789899	0.000794098
		0.1016	571	74	497	148	645	0.229457	0.229102		1	183.927	0.0727083	183.855	0.145417	184	0.000790308	0.000794098
		0.08544	572	74	498	148	646	0.229102	0.229102		1	184.927	0.0731423	184.854	0.146285	185	0.000790727	0.000794098
		0.08011	572	75	497	150	647	0.231839	0.231839		1	185.926	0.0735777	185.853	0.147155	186	0.000791158	0.000794098
		0.07481	572	76	496	152	648	0.234568	0.234568		1	186.926	0.0740147	186.852	0.148029	187	0.000791601	0.000794098
		0.06427	572	77	495	154	649	0.237288	0.235119		1	187.926	0.0744533	187.851	0.148907	188	0.000792056	0.000794098
		0.04346	573	77	496	154	650	0.236923	0.235119		1	188.925	0.0748935	188.85	0.149787	189	0.000792524	0.000794098
		0.04257	574	77	497	154	651	0.236559	0.235119		1	189.925	0.0753355	189.849	0.150671	190	0.000793005	0.000794098
		0.03844	574	78	496	156	652	0.239264	0.235119		1	190.924	0.0757792	190.848	0.151558	191	0.000793499	0.000794098
		0.0383	574	79	495	158	653	0.24196	0.235119		1	191.924	0.0762247	191.848	0.152449	192	0.000794007	0.000794098
		0.03469	590	79	511	158	669	0.236173	0.235119		1	192.923	0.0766721	192.847	0.153344	193	0.00079453	0.000794098
		0.03315	591	79	512	158	670	0.235821	0.235119		1	193.923	0.0771216	193.846	0.154243	194	0.000795068	0.000794098
		0.03109	592	79	513	158	671	0.235469	0.235119		1	194.922	0.077573	194.845	0.155146	195	0.000795621	0.000794098
		0.03059	593	79	514	158	672	0.235119	0.235119		1	195.922	0.0780266	195.844	0.156053	196	0.00079619	0.000794098
		0.02824	593	80	513	160	673	0.237741	0.237389		1	196.922	0.0784825	196.843	0.156965	197	0.000796776	0.000794098
		0.02764	594	80	514	160	674	0.237389	0.237389		1	197.921	0.0789406	197.842	0.157881	198	0.00079738	0.000794098
		0.02036	594	81	513	162	675	0.24	0.239291		1	198.921	0.0794011	198.841	0.158802	199	0.000798001	0.000794098
		0.009576	596	81	515	162	677	0.239291	0.239291		1	199.92	0.0798641	199.84	0.159728	200	0.000798641	0.000794098
											1	200.92	0.0803296	200.839	0.160659	201	0.000799299	0.000794098
											1	201.919	0.0807978	201.838	0.161596	202	0.000799978	0.000794098
											1	202.919	0.0812688	202.837	0.162538	203	0.000800678	0.000794098
											1	203.918	0.0817426	203.837	0.163485	204	0.000801398	0.000794098
											1	204.918	0.0822195	204.836	0.164439	205	0.000802141	0.000794098
											1	205.917	0.0826994	205.835	0.165399	206	0.000802907	0.000794098
											1	206.917	0.0831825	206.834	0.166365	207	0.000803696	0.000794098
											1	207.916	0.083669	207.833	0.167338	208	0.00080451	0.000794098
											1	208.916	0.084159	208.832	0.168318	209	0.000805349	0.000794098
											1	209.915	0.0846526	209.831	0.169305	210	0.000806215	0.000794098
											1	210.915	0.0851499	210.83	0.1703	211	0.000807108	0.000794098
											1	211.914	0.0856511	211.829	0.171302	212	0.000808029	0.000794098
											1	212.914	0.0861563	212.828	0.172313	213	0.00080898	0.000794098
											1	213.913	0.0866658	213.827	0.173332	214	0.000809961	0.000794098
											1	214.913	0.0871796	214.826	0.174359	215	0.000810973	0.000794098
											1	215.912	0.0876979	215.825	0.175396	216	0.000812018	0.000794098
											1	216.912	0.088221	216.824	0.176442	217	0.000813097	0.000794098
											1	217.911	0.0887489	217.823	0.177498	218	0.00081421	0.000794098
											1	218.911	0.0892819	218.821	0.178564	219	0.00081536	0.000794098
											1	219.91	0.0898202	219.82	0.17964	220	0.000816547	0.000794098
											1	220.91	0.090364	220.819	0.180728	221	0.000817774	0.000794098
											1	221.909	0.0909135	221.818	0.181827	222	0.00081904	0.000794098
											1	222.909	0.0914688	222.817	0.182938	223	0.000820348	0.000794098
											1	223.908	0.0920304	223.816	0.184061	224	0.0008217	0.000794098
											1	224.907	0.0925983	224.815	0.185197	225	0.000823096	0.000794098
											1	225.907	0.0931729	225.814	0.186346	226	0.000824539	0.000794098
											1	226.906	0.0937544	226.812	0.187509	227	0.00082603	0.000794098
											1	227.906	0.094343	227.811	0.188686	228	0.000827571	0.000794098
											1	228.905	0.0949391	228.81	0.189878	229	0.000829163	0.000794098
											1	229.904	0.095543	229.809	0.191086	230	0.000830809	0.000794098
											1	230.904	0.0961549	230.808	0.19231	231	0.00083251	0.000794098
											1	231.903	0.0967752	231.806	0.19355	232	0.000834269	0.000794098
											1	232.903	0.0974042	232.805	0.194808	233	0.000836087	0.000794098
											1	233.902	0.0980422	233.804	0.196084	234	0.000837967	0.000794098
											1	234.901	0.0986896	234.803	0.197379	235	0.000839911	0.000794098
											1	235.901	0.0993468	235.801	0.198694	236	0.000841922	0.000794098
											1	236.9	0.100014	236.8	0.200028	237	0.000844001	0.000794098
											1	237.899	0.100692	237.799	0.201384	238	0.000846151	0.000794098
											1	238.899	0.101381	238.797	0.202762	239	0.000848375	0.000794098
											1	239.898	0.102081	239.796	0.204162	240	0.000850675	0.000794098
											1	240.897	0.102793	240.794	0.205586	241	0.000853055	0.000794098
											1	241.896	0.103517	241.793	0.207035	242	0.000855516	0.000794098
											1	242.896	0.104255	242.791	0.208509	243	0.000858063	0.000794098
											1	243.895	0.105005	243.79	0.21001	244	0.000860698	0.000794098
											1	244.894	0.105769	244.788	0.211539	245	0.000863424	0.000794098
											1	245.893	0.106548	245.787	0.213096	246	0.000866245	0.000794098
											1	246.893	0.107342	246.785	0.214683	247	0.000869164	0.000794098
											1	247.892	0.108151	247.784	0.216302	248	0.000872185	0.000794098
											1	248.891	0.108976	248.782	0.217952	249	0.000875311	0.000794098
											1	249.89	0.109818	249.78	0.219637	250	0.000878546	0.000794098
											1	250.889	0.110678	250.779	0.221356	251	0.000881895	0.000794098
											0.9999	251.888	0.111555	251.777	0.223111	252	0.000885361	0.00303982
											0.9999	252.888	0.112452	252.775	0.224904	253	0.000888949	0.00303982
											0.9999	253.887	0.113368	253.773	0.226736	254	0.000892662	0.00303982
											0.9999	254.886	0.114305	254.771	0.228609	255	0.000896507	0.00303982
											0.9999	255.885	0.115262	255.769	0.230524	256	0.000900486	0.00303982
											0.9999	256.884	0.116242	256.768	0.232484	257	0.000904606	0.00303982
											0.9999	257.883	0.117244	257.766	0.234489	258	0.000908872	0.00303982
											0.9999	258.882	0.118271	258.763	0.236542	259	0.000913288	0.00303982
											0.9999	259.881	0.119322	259.761	0.238644	260	0.000917861	0.00303982
											0.9999	260.88	0.120399	260.759	0.240797	261	0.000922595	0.00303982
											0.9999	261.878	0.121502	261.757	0.243004	262	0.000927498	0.00303982
											0.9999	262.877	0.122634	262.755	0.245267	263	0.000932574	0.00303982
											0.9999	263.876	0.123794	263.752	0.247587	264	0.000937831	0.00303982
											0.9999	264.875	0.124984	264.75	0.249968	265	0.000943275	0.00303982
											0.9999	265.874	0.126205	265.748	0.252411	266	0.000948913	0.00303982
											0.9999	266.873	0.127459	266.745	0.254919	267	0.000954751	0.00303982
											0.9999	267.871	0.128747	267.743	0.257494	268	0.000960798	0.00303982
											0.9999	268.87	0.13007	268.74	0.260139	269	0.00096706	0.00303982
											0.9999	269.869	0.131429	269.737	0.262858	270	0.000973546	0.00303982
											0.9999	270.867	0.132826	270.734	0.265652	271	0.000980264	0.00303982
											0.9999	271.866	0.134262	271.731	0.268525	272	0.000987223	0.00303982
											0.9999	272.864	0.13574	272.729	0.271479	273	0.00099443	0.00303982
											0.9999	273.863	0.13726	273.725	0.274519	274	0.0010019	0.00303982
											0.9999	274.861	0.138824	274.722	0.277648	275	0.00100963	0.00303982
											0.9999	275.86	0.140434	275.719	0.280868	276	0.00101764	0.00303982
											0.9999	276.858	0.142092	276.716	0.284184	277	0.00102594	0.00303982
											0.9999	277.856	0.1438	277.712	0.2876	278	0.00103453	0.00303982
											0.9999	278.854	0.145559	278.709	0.291119	279	0.00104344	0.00303982
											0.9999	279.853	0.147373	279.705	0.294745	280	0.00105266	0.00303982
											0.9999	280.851	0.149242	280.702	0.298483	281	0.00106222	0.00303982
											0.9999	281.849	0.151169	281.698	0.302338	282	0.00107212	0.00303982
											0.9999	282.847	0.153156	282.694	0.306313	283	0.00108238	0.00303982
											0.9999	283.845	0.155206	283.69	0.310413	284	0.001093	0.00303982
											0.9999	284.843	0.157322	284.685	0.314644	285	0.00110401	0.00303982
											0.9999	285.84	0.159505	285.681	0.31901	286	0.00111542	0.00303982
											0.9999	286.838	0.161758	286.676	0.323517	287	0.00112724	0.00303982
											0.9999	287.836	0.164085	287.672	0.328171	288	0.00113948	0.00303982
											0.9999	288.834	0.166488	288.667	0.332976	289	0.00115217	0.00303982
											0.9999	289.831	0.16897	289.662	0.33794	290	0.00116531	0.00303982
											0.9999	290.828	0.171534	290.657	0.343069	291	0.00117893	0.00303982
											0.9999	291.826	0.174184	291.652	0.348368	292	0.00119304	0.00303982
											0.9999	292.823	0.176922	292.646	0.353845	293	0.00120766	0.00303982
											0.9999	293.82	0.179753	293.64	0.359506	294	0.00122281	0.00303982
											0.9999	294.817	0.18268	294.635	0.36536	295	0.00123851	0.00303982
											0.9999	295.814	0.185706	295.629	0.371413	296	0.00125477	0.00303982
											0.9998	296.811	0.188836	296.622	0.377673	297	0.00127162	0.0296168
											0.9998	297.808	0.192074	297.616	0.384148	298	0.00128909	0.0296168
											0.9998	298.805	0.195424	298.609	0.390847	299	0.00130718	0.0296168
											0.9998	299.801	0.198889	299.602	0.397779	300	0.00132593	0.0296168
											0.9998	300.798	0.202476	300.595	0.404952	301	0.00134536	0.0296168
											0.9998	301.794	0.206188	301.588	0.412376	302	0.00136548	0.0296168
											0.9998	302.79	0.210031	302.58	0.420062	303	0.00138634	0.0296168
											0.9998	303.786	0.214009	303.572	0.428018	304	0.00140796	0.0296168
											0.9998	304.782	0.218128	304.564	0.436257	305	0.00143035	0.0296168
											0.9998	305.778	0.222394	305.555	0.444787	306	0.00145355	0.0296168
											0.9998	306.773	0.226811	306.546	0.453622	307	0.0014776	0.0296168
											0.9998	307.769	0.231387	307.537	0.462773	308	0.00150251	0.0296168
											0.9998	308.764	0.236126	308.528	0.472253	309	0.00152833	0.0296168
											0.9998	309.759	0.241036	309.518	0.482073	310	0.00155507	0.0296168
											0.9998	310.754	0.246123	310.508	0.492247	311	0.00158279	0.0296168
											0.9998	311.749	0.251395	311.497	0.502789	312	0.0016115	0.0296168
											0.9998	312.743	0.256857	312.486	0.513714	313	0.00164126	0.0296168
											0.9998	313.737	0.262518	313.475	0.525035	314	0.00167209	0.0296168
											0.9998	314.732	0.268384	314.463	0.536769	315	0.00170403	0.0296168
											0.9998	315.726	0.274465	315.451	0.548931	316	0.00173712	0.0296168
											0.9998	316.719	0.280769	316.438	0.561537	317	0.00177141	0.0296168
											0.9998	317.713	0.287303	317.425	0.574606	318	0.00180694	0.0296168
											0.9998	318.706	0.294077	318.412	0.588154	319	0.00184374	0.0296168
											0.9998	319.699	0.3011	319.398	0.6022	320	0.00188187	0.0296168
											0.9998	320.692	0.308381	320.383	0.616763	321	0.00192138	0.0296168
											0.9998	321.684	0.315931	321.368	0.631863	322	0.00196231	0.0296168
											0.9998	322.676	0.32376	322.352	0.64752	323	0.00200471	0.0296168
											0.9998	323.668	0.331878	323.336	0.663755	324	0.00204863	0.0296168
											0.9998	324.66	0.340296	324.319	0.680591	325	0.00209413	0.0296168
											0.9998	325.651	0.349025	325.302	0.698051	326	0.00214126	0.0296168
											0.9998	326.642	0.358079	326.284	0.716157	327	0.00219008	0.0296168
											0.9998	327.633	0.367467	327.265	0.734935	328	0.00224065	0.0296168
											0.9998	328.623	0.377205	328.246	0.754409	329	0.00229304	0.0296168
											0.9998	329.613	0.387303	329.225	0.774606	330	0.00234729	0.0296168
											0.9998	330.602	0.397777	330.204	0.795553	331	0.00240348	0.0296168
											0.9998	331.591	0.408639	331.183	0.817279	332	0.00246168	0.0296168
											0.9998	332.58	0.419906	332.16	0.839811	333	0.00252196	0.0296168
											0.9998	333.568	0.43159	333.137	0.863181	334	0.00258437	0.0296168
											0.9998	334.556	0.443709	334.113	0.887419	335	0.00264901	0.0296168
											0.9998	335.544	0.456279	335.087	0.912557	336	0.00271594	0.0296168
											0.9998	336.531	0.469315	336.061	0.93863	337	0.00278525	0.0296168
											0.9998	337.517	0.482835	337.034	0.96567	338	0.00285701	0.0296168
											0.9998	338.503	0.496857	338.006	0.993714	339	0.00293131	0.0296168
											0.9998	339.489	0.511399	338.977	1.0228	340	0.00300823	0.0296168
											0.9998	340.474	0.52648	339.947	1.05296	341	0.00308786	0.0296168
											0.9998	341.458	0.54212	340.916	1.08424	342	0.00317029	0.0296168
											0.9998	342.442	0.558339	341.883	1.11668	343	0.00325562	0.0296168
											0.9998	343.425	0.575157	342.85	1.15031	344	0.00334394	0.0296168
											0.9998	344.407	0.592596	343.815	1.18519	345	0.00343534	0.0296168
											0.9998	345.389	0.610679	344.779	1.22136	346	0.00352994	0.0296168
											0.9998	346.371	0.629428	345.741	1.25886	347	0.00362783	0.0296168
											0.9998	347.351	0.648867	346.702	1.29773	348	0.00372912	0.0296168
											0.9998	348.331	0.66902	347.662	1.33804	349	0.00383393	0.0296168
											0.9998	349.31	0.689912	348.62	1.37982	350	0.00394235	0.0296168
											0.9998	350.288	0.711569	349.577	1.42314	351	0.00405452	0.0296168
											0.9998	351.266	0.734017	350.532	1.46803	352	0.00417055	0.0296168
											0.9998	352.243	0.757283	351.485	1.51457	353	0.00429056	0.0296168
											0.9998	353.219	0.781397	352.437	1.56279	354	0.00441467	0.0296168
											0.9998	354.194	0.806385	353.387	1.61277	355	0.00454301	0.0296168
											0.9998	355.168	0.832279	354.335	1.66456	356	0.00467572	0.0296168
											0.9998	356.141	0.859107	355.282	1.71821	357	0.00481293	0.0296168
											0.9998	357.113	0.886903	356.226	1.77381	358	0.00495476	0.0296168
											0.9998	358.084	0.915697	357.169	1.83139	359	0.00510137	0.0296168
											0.9998	359.054	0.945522	358.109	1.89104	360	0.0052529	0.0296168
											0.9998	360.024	0.976412	359.047	1.95282	361	0.00540949	0.0296168
											0.9998	360.992	1.0084	359.983	2.0168	362	0.00557128	0.0296168
											0.9998	361.958	1.04153	360.917	2.08305	363	0.00573843	0.0296168
											0.9998	362.924	1.07582	361.848	2.15164	364	0.0059111	0.0296168
											0.9998	363.889	1.11132	362.777	2.22264	365	0.00608944	0.0296168
											0.9998	364.852	1.14807	363.704	2.29614	366	0.0062736	0.0296168
											0.9998	365.814	1.1861	364.628	2.3722	367	0.00646376	0.0296168
											0.9998	366.775	1.22545	365.549	2.45091	368	0.00666007	0.0296168
											0.9998	367.734	1.26617	366.468	2.53234	369	0.0068627	0.0296168
											0.9998	368.692	1.30829	367.383	2.61657	370	0.00707182	0.0296168
											0.9998	369.648	1.35185	368.296	2.7037	371	0.00728761	0.0296168
											0.9998	370.603	1.3969	369.206	2.7938	372	0.00751022	0.0296168
											0.9998	371.557	1.44348	370.113	2.88696	373	0.00773984	0.0296168
											0.9998	372.508	1.49163	371.017	2.98327	374	0.00797665	0.0296168
											0.9998	373.459	1.5414	371.917	3.08281	375	0.00822081	0.0296168
											0.9998	374.407	1.59283	372.814	3.18567	376	0.00847252	0.0296168
											0.9998	375.354	1.64597	373.708	3.29194	377	0.00873194	0.0296168
											0.9998	376.299	1.70086	374.598	3.40172	378	0.00899926	0.0296168
											0.9998	377.242	1.75755	375.485	3.5151	379	0.00927466	0.0296168
											0.9998	378.184	1.81608	376.368	3.63216	380	0.00955833	0.0296168
											0.9998	379.123	1.87651	377.247	3.75301	381	0.00985043	0.0296168
											0.9998	380.061	1.93887	378.122	3.87774	382	0.0101511	0.0296168
											0.9998	380.997	2.00322	378.994	4.00644	383	0.0104607	0.0296168
											0.9998	381.93	2.0696	379.861	4.1392	384	0.0107792	0.0296168
											0.9996	382.862	2.13807	380.724	4.27613	385	0.0111068	0.136924
											0.998	383.791	2.20866	381.583	4.41732	386	0.0114438	0.141182
											0.992	384.719	2.28143	382.437	4.56286	387	0.0117903	0.145535
											0.9871	385.644	2.35642	383.287	4.71285	388	0.0121465	0.149984
											0.9663	386.566	2.43369	384.133	4.86738	389	0.0125125	0.154526
											0.9646	387.487	2.51327	384.973	5.02654	390	0.0128886	0.159163
											0.9525	388.405	2.59522	385.81	5.19044	391	0.0132748	0.166293
											0.9525	389.32	2.67958	386.641	5.35916	392	0.0136713	0.166293
											0.9426	390.234	2.7664	387.467	5.53279	393	0.0140784	0.17363
											0.9303	391.144	2.85572	388.289	5.71143	394	0.014496	0.178634
											0.9173	392.052	2.94758	389.105	5.89516	395	0.0149245	0.183727
											0.9138	392.958	3.04204	389.916	6.08407	396	0.0153638	0.188907
											0.8972	393.861	3.13912	390.722	6.27825	397	0.0158142	0.196835
											0.8972	394.761	3.23889	391.522	6.47777	398	0.0162758	0.196835
											0.8895	395.659	3.34136	392.317	6.68272	399	0.0167487	0.204949
											0.8604	396.553	3.44659	393.107	6.89318	400	0.017233	0.210456
											0.8511	397.445	3.55461	393.891	7.10922	401	0.0177287	0.216039
											0.8307	398.335	3.66546	394.669	7.33092	402	0.0182361	0.221695
											0.8158	399.221	3.77917	395.442	7.55835	403	0.0187552	0.236134
											0.8158	400.104	3.89578	396.208	7.79156	404	0.019286	0.236134
											0.8158	400.985	4.01532	396.969	8.03063	405	0.0198287	0.236134
											0.8158	401.862	4.13781	397.724	8.27562	406	0.0203833	0.236134
											0.8043	402.737	4.26329	398.473	8.52658	407	0.0209498	0.250959
											0.801	403.608	4.39179	399.216	8.78357	408	0.0215284	0.256984
											0.7881	404.477	4.52331	399.953	9.04663	409	0.0221189	0.269174
											0.7881	405.342	4.6579	400.684	9.31581	410	0.0227215	0.269174
											0.7881	406.204	4.79557	401.409	9.59114	411	0.0233361	0.269174
											0.7863	407.064	4.93633	402.127	9.87266	412	0.0239628	0.281524
											0.7718	407.92	5.08021	402.84	10.1604	413	0.0246015	0.287748
											0.7434	408.773	5.22721	403.546	10.4544	414	0.0252522	0.293998
											0.7161	409.623	5.37734	404.245	10.7547	415	0.0259149	0.30027
											0.7055	410.469	5.53062	404.939	11.0612	416	0.0265895	0.306559
											0.6898	411.313	5.68705	405.626	11.3741	417	0.027276	0.312861
											0.6647	412.153	5.84664	406.307	11.6933	418	0.0279743	0.319169
											0.6478	412.991	6.00938	406.981	12.0188	419	0.0286844	0.32548
											0.6317	413.825	6.17527	407.649	12.3505	420	0.0294061	0.338091
											0.6317	414.656	6.34432	408.311	12.6886	421	0.0301393	0.338091
											0.6317	415.483	6.51651	408.967	13.033	422	0.0308839	0.338091
											0.6181	416.308	6.69183	409.616	13.3837	423	0.0316399	0.350654
											0.6044	417.13	6.87029	410.259	13.7406	424	0.032407	0.356905
											0.5964	417.948	7.05185	410.896	14.1037	425	0.0331852	0.36313
											0.5943	418.763	7.23651	411.527	14.473	426	0.0339742	0.372408
											0.5943	419.576	7.42425	412.151	14.8485	427	0.034774	0.372408
											0.5759	420.385	7.61505	412.77	15.2301	428	0.0355844	0.381602
											0.5378	421.191	7.80889	413.382	15.6178	429	0.0364051	0.387678
											0.5289	421.994	8.00574	413.989	16.0115	430	0.037236	0.393705
											0.5202	422.794	8.20558	414.589	16.4112	431	0.0380769	0.39968
											0.513	423.592	8.40838	415.183	16.8168	432	0.0389277	0.405598
											0.4953	424.386	8.6141	415.772	17.2282	433	0.039788	0.411458
											0.4851	425.177	8.82273	416.355	17.6455	434	0.0406577	0.420127
											0.4851	425.966	9.03422	416.932	18.0684	435	0.0415366	0.420127
											0.4849	426.751	9.24854	417.503	18.4971	436	0.0424245	0.428642
											0.4758	427.534	9.46565	418.069	18.9313	437	0.0433211	0.434229
											0.4648	428.314	9.68552	418.629	19.371	438	0.0442261	0.43974
											0.4579	429.092	9.9081	419.184	19.8162	439	0.0451394	0.445172
											0.4436	429.867	10.1334	419.733	20.2667	440	0.0460608	0.450524
											0.4405	430.639	10.3613	420.277	20.7225	441	0.0469898	0.455793
											0.4369	431.408	10.5917	420.817	21.1835	442	0.0479265	0.460977
											0.4303	432.175	10.8248	421.35	21.6496	443	0.0488703	0.466074
											0.4238	432.94	11.0603	421.879	22.1206	444	0.0498213	0.471082
											0.4175	433.702	11.2983	422.403	22.5966	445	0.050779	0.476001
											0.4156	434.461	11.5387	422.923	23.0775	446	0.0517432	0.480828
											0.4076	435.218	11.7815	423.437	23.563	447	0.0527137	0.485563
											0.3971	435.973	12.0266	423.947	24.0532	448	0.0536902	0.490205
											0.3921	436.726	12.274	424.452	24.548	449	0.0546725	0.494753
											0.3822	437.476	12.5236	424.953	25.0472	450	0.0556604	0.499206
											0.3771	438.225	12.7754	425.449	25.5507	451	0.0566535	0.503564
											0.3755	438.971	13.0293	425.941	26.0586	452	0.0576517	0.507827
											0.3713	439.715	13.2853	426.429	26.5706	453	0.0586546	0.511995
											0.3626	440.457	13.5433	426.913	27.0866	454	0.0596621	0.516068
											0.3556	441.197	13.8033	427.393	27.6067	455	0.060674	0.520046
											0.3538	441.935	14.0653	427.869	28.1306	456	0.0616899	0.523929
											0.3487	442.671	14.3291	428.342	28.6583	457	0.0627096	0.527717
											0.3419	443.405	14.5949	428.81	29.1897	458	0.063733	0.531412
											0.3407	444.138	14.8624	429.275	29.7247	459	0.0647597	0.535015
											0.3312	444.868	15.1316	429.737	30.2632	460	0.0657896	0.538525
											0.3265	445.597	15.4026	430.195	30.8052	461	0.0668225	0.541944
											0.3223	446.325	15.6752	430.65	31.3504	462	0.0678581	0.545272
											0.3219	447.051	15.9495	431.101	31.899	463	0.0688962	0.548512
											0.317	447.775	16.2253	431.549	32.4506	464	0.0699367	0.551664
											0.316	448.497	16.5027	431.995	33.0053	465	0.0709792	0.554728
											0.313	449.218	16.7815	432.437	33.563	466	0.0720237	0.557708
											0.3099	449.938	17.0618	432.876	34.1236	467	0.0730699	0.560603
											0.3	450.656	17.3435	433.313	34.6871	468	0.0741176	0.563415
											0.2958	451.373	17.6266	433.747	35.2532	469	0.0751667	0.566146
											0.2916	452.089	17.911	434.178	35.822	470	0.076217	0.568797
											0.2875	452.803	18.1967	434.607	36.3934	471	0.0772683	0.57137
											0.2863	453.516	18.4836	435.033	36.9672	472	0.0783204	0.573866
											0.2817	454.228	18.7718	435.456	37.5435	473	0.0793732	0.576287
											0.2784	454.939	19.0611	435.878	38.1221	474	0.0804264	0.578634
											0.2751	455.648	19.3515	436.297	38.703	475	0.0814801	0.58091
											0.2721	456.357	19.6431	436.714	39.2862	476	0.0825339	0.583114
											0.2716	457.064	19.9357	437.129	39.8714	477	0.0835878	0.58525
											0.2661	457.771	20.2294	437.541	40.4587	478	0.0846417	0.587319
											0.2643	458.476	20.524	437.952	41.048	479	0.0856953	0.589322
											0.2606	459.18	20.8196	438.361	41.6393	480	0.0867485	0.591261
											0.249	459.884	21.1162	438.768	42.2324	481	0.0878013	0.593138
											0.2456	460.586	21.4137	439.173	42.8274	482	0.0888535	0.594954
											0.2439	461.288	21.712	439.576	43.4241	483	0.089905	0.596711
											0.2418	461.989	22.0112	439.978	44.0225	484	0.0909556	0.59841
											0.2348	462.689	22.3113	440.377	44.6226	485	0.0920053	0.600054
											0.2344	463.388	22.6121	440.776	45.2242	486	0.0930539	0.601643
											0.2342	464.086	22.9137	441.173	45.8274	487	0.0941014	0.603178
											0.2295	464.784	23.216	441.568	46.432	488	0.0951476	0.604663
											0.221	465.481	23.5191	441.962	47.0381	489	0.0961925	0.606097
											0.2203	466.177	23.8228	442.354	47.6456	490	0.0972359	0.607483
											0.2191	466.873	24.1272	442.746	48.2544	491	0.0982778	0.608821
											0.2161	467.568	24.4323	443.135	48.8645	492	0.0993182	0.610114
											0.2104	468.262	24.7379	443.524	49.4759	493	0.100357	0.611363
											0.2077	468.956	25.0442	443.912	50.0885	494	0.101394	0.612568
											0.2071	469.649	25.3511	444.298	50.7022	495	0.102429	0.613732
											0.2012	470.341	25.6585	444.683	51.317	496	0.103462	0.614856
											0.2006	471.034	25.9665	445.067	51.933	497	0.104493	0.61594
											0.1984	471.725	26.275	445.45	52.55	498	0.105522	0.616987
											0.1963	472.416	26.584	445.832	53.168	499	0.106549	0.617997
											0.1948	473.107	26.8935	446.213	53.7869	500	0.107574	0.618971
											0.1915	473.797	27.2034	446.593	54.4068	501	0.108597	0.619911
											0.1871	474.486	27.5138	446.972	55.0277	502	0.109617	0.620818
											0.1855	475.175	27.8247	447.351	55.6494	503	0.110635	0.621692
											0.1839	475.864	28.1359	447.728	56.2719	504	0.111651	0.622536
											0.1824	476.552	28.4476	448.105	56.8952	505	0.112664	0.623349
											0.1823	477.24	28.7597	448.481	57.5194	506	0.113675	0.624134
											0.181	477.928	29.0721	448.856	58.1443	507	0.114683	0.62489
											0.177	478.615	29.3849	449.23	58.7699	508	0.115689	0.625619
											0.1752	479.302	29.6981	449.604	59.3962	509	0.116692	0.626322
											0.1731	479.988	30.0116	449.977	60.0232	510	0.117693	0.627
											0.1702	480.675	30.3254	450.349	60.6508	511	0.118691	0.627653
											0.164	481.36	30.6396	450.721	61.2791	512	0.119686	0.628283
											0.1639	482.046	30.954	451.092	61.908	513	0.120678	0.62889
											0.1632	482.731	31.2687	451.463	62.5375	514	0.121668	0.629474
											0.1624	483.416	31.5838	451.832	63.1675	515	0.122655	0.630038
											0.161	484.101	31.8991	452.202	63.7981	516	0.12364	0.630581
											0.1603	484.785	32.2146	452.571	64.4292	517	0.124621	0.631104
											0.1596	485.47	32.5304	452.939	65.0608	518	0.1256	0.631609
											0.1581	486.154	32.8465	453.307	65.6929	519	0.126576	0.632095
											0.1565	486.837	33.1627	453.675	66.3255	520	0.127549	0.632563
											0.156	487.521	33.4792	454.042	66.9585	521	0.128519	0.633014
											0.1554	488.204	33.796	454.408	67.5919	522	0.129486	0.633448
											0.1549	488.887	34.1129	454.774	68.2258	523	0.130451	0.63407
											0.1549	489.57	34.43	455.14	68.8601	524	0.131412	0.63407
											0.1534	490.253	34.7474	455.505	69.4947	525	0.132371	0.634659
											0.1522	490.935	35.0649	455.87	70.1298	526	0.133327	0.635033
											0.1516	491.617	35.3826	456.235	70.7652	527	0.134279	0.635393
											0.1497	492.3	35.7004	456.599	71.4009	528	0.135229	0.635741
											0.1492	492.982	36.0185	456.963	72.037	529	0.136176	0.636075
											0.1474	493.663	36.3367	457.327	72.6734	530	0.13712	0.636397
											0.1471	494.345	36.655	457.69	73.3101	531	0.13806	0.636708
											0.147	495.026	36.9735	458.053	73.9471	532	0.138998	0.637007
											0.1464	495.708	37.2922	458.416	74.5844	533	0.139933	0.637295
											0.1459	496.389	37.611	458.778	75.2219	534	0.140865	0.637572
											0.1445	497.07	37.9299	459.14	75.8598	535	0.141794	0.63784
											0.1438	497.751	38.2489	459.502	76.4979	536	0.14272	0.638097
											0.1435	498.432	38.5681	459.864	77.1362	537	0.143643	0.638345
											0.1429	499.113	38.8874	460.225	77.7748	538	0.144563	0.638584
											0.1418	499.793	39.2068	460.586	78.4136	539	0.14548	0.638814
											0.1404	500.474	39.5263	460.947	79.0527	540	0.146394	0.639035
											0.1388	501.154	39.846	461.308	79.6919	541	0.147305	0.639249
											0.1386	501.834	40.1657	461.669	80.3314	542	0.148213	0.639455
											0.1382	502.514	40.4855	462.029	80.971	543	0.149118	0.639653
											0.1372	503.195	40.8054	462.389	81.6109	544	0.15002	0.639843
											0.1371	503.875	41.1254	462.749	82.2509	545	0.150919	0.640027
											0.137	504.554	41.4455	463.109	82.8911	546	0.151815	0.640204
											0.1369	505.234	41.7657	463.469	83.5315	547	0.152708	0.640375
											0.1368	505.914	42.086	463.828	84.172	548	0.153599	0.64054
											0.1367	506.594	42.4064	464.187	84.8127	549	0.154486	0.640698
											0.1366	507.273	42.7268	464.546	85.4536	550	0.15537	0.640851
											0.1364	507.953	43.0473	464.905	86.0946	551	0.156251	0.640998
											0.1361	508.632	43.3678	465.264	86.7357	552	0.15713	0.641139
											0.1359	509.312	43.6885	465.623	87.377	553	0.158005	0.641276
											0.1357	509.991	44.0092	465.982	88.0184	554	0.158878	0.641534
											0.1357	510.67	44.33	466.34	88.6599	555	0.159748	0.641534
											0.1357	511.349	44.6508	466.698	89.3016	556	0.160614	0.641534
											0.1355	512.028	44.9717	467.057	89.9433	557	0.161478	0.641774
											0.1354	512.707	45.2926	467.415	90.5852	558	0.162339	0.641888
											0.1349	513.386	45.6136	467.773	91.2272	559	0.163197	0.642051
											0.1349	514.065	45.9347	468.131	91.8693	560	0.164052	0.642051
											0.1348	514.744	46.2558	468.488	92.5115	561	0.164905	0.642205
											0.1347	515.423	46.5769	468.846	93.1538	562	0.165754	0.642303
											0.1346	516.102	46.8981	469.204	93.7962	563	0.166601	0.642397
											0.1345	516.781	47.2194	469.561	94.4387	564	0.167445	0.642489
											0.1341	517.459	47.5406	469.919	95.0813	565	0.168285	0.642577
											0.134	518.138	47.862	470.276	95.724	566	0.169124	0.642703
											0.134	518.817	48.1833	470.633	96.3667	567	0.169959	0.642703
											0.1337	519.495	48.5048	470.99	97.0095	568	0.170791	0.642822
											0.1336	520.174	48.8262	471.348	97.6524	569	0.171621	0.642898
											0.1335	520.852	49.1477	471.705	98.2954	570	0.172448	0.642972
											0.1332	521.531	49.4692	472.062	98.9384	571	0.173272	0.643042
											0.133	522.209	49.7908	472.418	99.5815	572	0.174094	0.643144
											0.133	522.888	50.1124	472.775	100.225	573	0.174912	0.643144
											0.1327	523.566	50.434	473.132	100.868	574	0.175728	0.643241
											0.1326	524.244	50.7556	473.489	101.511	575	0.176541	0.643302
											0.1322	524.923	51.0773	473.845	102.155	576	0.177352	0.643361
											0.1321	525.601	51.399	474.202	102.798	577	0.17816	0.643419
											0.1296	526.279	51.7208	474.558	103.442	578	0.178965	0.644532
											0.1296	526.957	52.0425	474.915	104.085	579	0.179767	0.644532
											0.1296	527.636	52.3643	475.271	104.729	580	0.180567	0.644532
											0.1296	528.314	52.6861	475.628	105.372	581	0.181364	0.644532
											0.1296	528.992	53.008	475.984	106.016	582	0.182158	0.644532
											0.1296	529.67	53.3298	476.34	106.66	583	0.18295	0.644532
											0.1296	530.348	53.6517	476.697	107.303	584	0.183739	0.644532
											0.1296	531.026	53.9736	477.053	107.947	585	0.184525	0.644532
											0.1296	531.704	54.2955	477.409	108.591	586	0.185309	0.644532
											0.1296	532.383	54.6175	477.765	109.235	587	0.18609	0.644532
											0.1296	533.061	54.9395	478.121	109.879	588	0.186869	0.644532
											0.1296	533.739	55.2614	478.477	110.523	589	0.187645	0.644532
											0.1296	534.417	55.5834	478.833	111.167	590	0.188418	0.644532
											0.1296	535.095	55.9055	479.189	111.811	591	0.189189	0.644532
											0.1296	535.772	56.2275	479.545	112.455	592	0.189958	0.644532
											0.1296	536.45	56.5496	479.901	113.099	593	0.190724	0.644532
											0.1296	537.128	56.8716	480.257	113.743	594	0.191487	0.644532
											0.1296	537.806	57.1937	480.613	114.387	595	0.192248	0.644532
											0.1296	538.484	57.5158	480.968	115.032	596	0.193006	0.644532
											0.1296	539.162	57.8379	481.324	115.676	597	0.193762	0.644532
											0.1296	539.84	58.1601	481.68	116.32	598	0.194515	0.644532
											0.1296	540.518	58.4822	482.036	116.964	599	0.195266	0.644532
											0.1296	541.196	58.8044	482.391	117.609	600	0.196015	0.644532
											0.1296	541.873	59.1265	482.747	118.253	601	0.196761	0.644532
											0.1296	542.551	59.4487	483.103	118.897	602	0.197504	0.644532
											0.1296	543.229	59.7709	483.458	119.542	603	0.198245	0.644532
											0.1296	543.907	60.0931	483.814	120.186	604	0.198984	0.644532
											0.1296	544.585	60.4154	484.169	120.831	605	0.19972	0.644532
											0.1296	545.262	60.7376	484.525	121.475	606	0.200454	0.644532
											0.1296	545.94	61.0598	484.88	122.12	607	0.201186	0.644532
											0.1296	546.618	61.3821	485.236	122.764	608	0.201915	0.644532
											0.1296	547.296	61.7043	485.591	123.409	609	0.202641	0.644532
											0.1296	547.973	62.0266	485.947	124.053	610	0.203366	0.644532
											0.1296	548.651	62.3489	486.302	124.698	611	0.204088	0.644532
											0.1296	549.329	62.6712	486.658	125.342	612	0.204808	0.644532
											0.1296	550.007	62.9935	487.013	125.987	613	0.205525	0.644532
											0.1296	550.684	63.3158	487.368	126.632	614	0.20624	0.644532
											0.1296	551.362	63.6381	487.724	127.276	615	0.206953	0.644532
											0.1296	552.04	63.9604	488.079	127.921	616	0.207664	0.644532
											0.1296	552.717	64.2828	488.434	128.566	617	0.208372	0.644532
											0.1296	553.395	64.6051	488.79	129.21	618	0.209078	0.644532
											0.1296	554.073	64.9274	489.145	129.855	619	0.209782	0.644532
											0.1296	554.75	65.2498	489.5	130.5	620	0.210483	0.644532
											0.1296	555.428	65.5722	489.856	131.144	621	0.211182	0.644532
											0.1296	556.105	65.8945	490.211	131.789	622	0.21188	0.644532
											0.1296	556.783	66.2169	490.566	132.434	623	0.212574	0.644532
											0.1296	557.461	66.5393	490.921	133.079	624	0.213267	0.644532
											0.1296	558.138	66.8617	491.277	133.723	625	0.213957	0.644532
											0.1296	558.816	67.1841	491.632	134.368	626	0.214646	0.644532
											0.1296	559.494	67.5065	491.987	135.013	627	0.215332	0.644532
											0.1296	560.171	67.8289	492.342	135.658	628	0.216016	0.644532
											0.1296	560.849	68.1513	492.697	136.303	629	0.216697	0.644532
											0.1296	561.526	68.4737	493.053	136.947	630	0.217377	0.644532
											0.1296	562.204	68.7962	493.408	137.592	631	0.218054	0.644532
											0.1296	562.881	69.1186	493.763	138.237	632	0.21873	0.644532
											0.1296	563.559	69.441	494.118	138.882	633	0.219403	0.644532
											0.1296	564.237	69.7635	494.473	139.527	634	0.220074	0.644532
											0.1296	564.914	70.0859	494.828	140.172	635	0.220743	0.644532
											0.1296	565.592	70.4084	495.183	140.817	636	0.22141	0.644532
											0.1296	566.269	70.7308	495.538	141.462	637	0.222075	0.644532
											0.1296	566.947	71.0533	495.893	142.107	638	0.222738	0.644532
											0.1296	567.624	71.3757	496.249	142.751	639	0.223398	0.644532
											0.1296	568.302	71.6982	496.604	143.396	640	0.224057	0.644532
											0.1296	568.979	72.0207	496.959	144.041	641	0.224714	0.644532
											0.1293	569.657	72.3432	497.314	144.686	642	0.225368	0.644962
											0.1181	570.334	72.6657	497.669	145.331	643	0.226021	0.64497
											0.1071	571.012	72.9882	498.024	145.976	644	0.226671	0.644979
											0.1016	571.689	73.3106	498.379	146.621	645	0.22732	0.644987
											0.08544	572.367	73.6331	498.734	147.266	646	0.227966	0.644996
											0.08011	573.044	73.9556	499.089	147.911	647	0.228611	0.645004
											0.07481	573.722	74.2782	499.444	148.556	648	0.229254	0.645012
											0.06427	574.399	74.6007	499.799	149.201	649	0.229894	0.64502
											0.04346	575.077	74.9232	500.154	149.846	650	0.230533	0.645027
											0.04257	575.754	75.2457	500.509	150.491	651	0.23117	0.645035
											0.03844	576.432	75.5682	500.864	151.136	652	0.231804	0.645042
											0.0383	577.109	75.8907	501.219	151.781	653	0.232437	0.64505
											0.03469	577.787	76.2133	501.573	152.427	654	0.233068	0.645108
											0.03469	578.464	76.5358	501.928	153.072	655	0.233697	0.645108
											0.03469	579.142	76.8583	502.283	153.717	656	0.234324	0.645108
											0.03469	579.819	77.1809	502.638	154.362	657	0.234949	0.645108
											0.03469	580.497	77.5034	502.993	155.007	658	0.235573	0.645108
											0.03469	581.174	77.826	503.348	155.652	659	0.236194	0.645108
											0.03469	581.851	78.1485	503.703	156.297	660	0.236814	0.645108
											0.03469	582.529	78.4711	504.058	156.942	661	0.237431	0.645108
											0.03469	583.206	78.7936	504.413	157.587	662	0.238047	0.645108
											0.03469	583.884	79.1162	504.768	158.232	663	0.238661	0.645108
											0.03469	584.561	79.4387	505.123	158.877	664	0.239273	0.645108
											0.03469	585.239	79.7613	505.477	159.523	665	0.239884	0.645108
											0.03469	585.916	80.0839	505.832	160.168	666	0.240492	0.645108
											0.03469	586.594	80.4064	506.187	160.813	667	0.241099	0.645108
											0.03469	587.271	80.729	506.542	161.458	668	0.241704	0.645108
											0.03469	587.948	81.0516	506.897	162.103	669	0.242307	0.645108
											0.03315	588.626	81.3742	507.252	162.748	670	0.242908	0.645159
											0.03109	589.303	81.6968	507.606	163.394	671	0.243507	0.645165
											0.03059	589.981	82.0193	507.961	164.039	672	0.244105	0.64517
											0.02824	590.658	82.3419	508.316	164.684	673	0.244701	0.645176
											0.02764	591.335	82.6645	508.671	165.329	674	0.245295	0.645181
											0.02036	592.013	82.9871	509.026	165.974	675	0.245888	0.645187
											0.009576	592.69	83.3097	509.381	166.619	676	0.246478	0.645195
											0.009576	593.368	83.6323	509.735	167.265	677	0.247067	0.645195

## Sheet: Spectral Level Data
Spectral Level Data		Confidence Threshold	Forward	Reverse	Correct	Incorrect	Total	Global FDR	q-value		Fit Confidence Threshold	Fit Forward	Fit Reverse	Fit Correct	Fit Incorrect	Fit Total	Fit Global FDR	Fit Local FDR
		1	2517	1	2516	2	2518	0.000794281	0.000534045		1	0.999861	0.00013883	0.999722	0.000277659	1	0.000277659	0.000288434
		0.9999	3109	1	3108	2	3110	0.000643087	0.000534045		1	1.99972	0.000277663	1.99944	0.000555327	2	0.000277663	0.000288434
		0.9998	3644	1	3643	2	3645	0.000548697	0.000534045		1	2.99958	0.000416502	2.99917	0.000833003	3	0.000277668	0.000288434
		0.9997	3655	1	3654	2	3656	0.000547046	0.000534045		1	3.99944	0.000555344	3.99889	0.00111069	4	0.000277672	0.000288434
		0.9996	3656	1	3655	2	3657	0.000546896	0.000534045		1	4.99931	0.00069419	4.99861	0.00138838	5	0.000277676	0.000288434
		0.9992	3657	1	3656	2	3658	0.000546747	0.000534045		1	5.99917	0.000833041	5.99833	0.00166608	6	0.00027768	0.000288434
		0.9981	3658	1	3657	2	3659	0.000546597	0.000534045		1	6.99903	0.000971896	6.99806	0.00194379	7	0.000277685	0.000288434
		0.998	3659	1	3658	2	3660	0.000546448	0.000534045		1	7.99889	0.00111076	7.99778	0.00222151	8	0.000277689	0.000288434
		0.9977	3680	1	3679	2	3681	0.000543331	0.000534045		1	8.99875	0.00124962	8.9975	0.00249924	9	0.000277693	0.000288434
		0.9969	3682	1	3681	2	3683	0.000543036	0.000534045		1	9.99861	0.00138849	9.99722	0.00277697	10	0.000277697	0.000288434
		0.9954	3688	1	3687	2	3689	0.000542152	0.000534045		1	10.9985	0.00152736	10.9969	0.00305472	11	0.000277701	0.000288434
		0.995	3689	1	3688	2	3690	0.000542005	0.000534045		1	11.9983	0.00166623	11.9967	0.00333247	12	0.000277706	0.000288434
		0.9932	3696	1	3695	2	3697	0.000540979	0.000534045		1	12.9982	0.00180511	12.9964	0.00361023	13	0.00027771	0.000288434
		0.992	3714	1	3713	2	3715	0.000538358	0.000534045		1	13.9981	0.001944	13.9961	0.003888	14	0.000277714	0.000288434
		0.9901	3719	1	3718	2	3720	0.000537634	0.000534045		1	14.9979	0.00208289	14.9958	0.00416577	15	0.000277718	0.000288434
		0.9872	3720	1	3719	2	3721	0.00053749	0.000534045		1	15.9978	0.00222178	15.9956	0.00444356	16	0.000277723	0.000288434
		0.9871	3721	1	3720	2	3722	0.000537346	0.000534045		1	16.9976	0.00236068	16.9953	0.00472135	17	0.000277727	0.000288434
		0.9854	3722	1	3721	2	3723	0.000537201	0.000534045		1	17.9975	0.00249958	17.995	0.00499916	18	0.000277731	0.000288434
		0.9809	3723	1	3722	2	3724	0.000537057	0.000534045		1	18.9974	0.00263848	18.9947	0.00527697	19	0.000277735	0.000288434
		0.9784	3742	1	3741	2	3743	0.000534331	0.000534045		1	19.9972	0.00277739	19.9944	0.00555479	20	0.000277739	0.000288434
		0.968	3743	1	3742	2	3744	0.000534188	0.000534045		1	20.9971	0.00291631	20.9942	0.00583262	21	0.000277744	0.000288434
		0.9663	3744	1	3743	2	3745	0.000534045	0.000534045		1	21.9969	0.00305523	21.9939	0.00611045	22	0.000277748	0.000288434
		0.9646	3744	2	3742	4	3746	0.00106781	0.00103546		1	22.9968	0.00319415	22.9936	0.0063883	23	0.000277752	0.000288434
		0.9641	3745	2	3743	4	3747	0.00106752	0.00103546		1	23.9967	0.00333307	23.9933	0.00666615	24	0.000277756	0.000288434
		0.9539	3781	2	3779	4	3783	0.00105736	0.00103546		1	24.9965	0.00347201	24.9931	0.00694401	25	0.00027776	0.000288434
		0.9525	3790	2	3788	4	3792	0.00105485	0.00103546		1	25.9964	0.00361094	25.9928	0.00722188	26	0.000277765	0.000288434
		0.9456	3813	2	3811	4	3815	0.00104849	0.00103546		1	26.9963	0.00374988	26.9925	0.00749976	27	0.000277769	0.000288434
		0.9426	3814	2	3812	4	3816	0.00104822	0.00103546		1	27.9961	0.00388882	27.9922	0.00777765	28	0.000277773	0.000288434
		0.9303	3859	2	3857	4	3861	0.001036	0.00103546		1	28.996	0.00402777	28.9919	0.00805554	29	0.000277777	0.000288434
		0.9299	3860	2	3858	4	3862	0.00103573	0.00103546		1	29.9958	0.00416672	29.9917	0.00833345	30	0.000277782	0.000288434
		0.9173	3861	2	3859	4	3863	0.00103546	0.00103546		1	30.9957	0.00430568	30.9914	0.00861136	31	0.000277786	0.000288434
		0.9138	3861	3	3858	6	3864	0.0015528	0.00150376		1	31.9956	0.00444464	31.9911	0.00888928	32	0.00027779	0.000288434
		0.9037	3874	3	3871	6	3877	0.00154759	0.00150376		1	32.9954	0.0045836	32.9908	0.00916721	33	0.000277794	0.000288434
		0.8972	3963	3	3960	6	3966	0.00151286	0.00150376		1	33.9953	0.00472257	33.9906	0.00944515	34	0.000277798	0.000288434
		0.8895	3964	3	3961	6	3967	0.00151248	0.00150376		1	34.9951	0.00486155	34.9903	0.00972309	35	0.000277803	0.000288434
		0.8751	3981	3	3978	6	3984	0.00150602	0.00150376		1	35.995	0.00500052	35.99	0.010001	36	0.000277807	0.000288434
		0.8672	3986	3	3983	6	3989	0.00150414	0.00150376		1	36.9949	0.0051395	36.9897	0.010279	37	0.000277811	0.000288434
		0.8604	3987	3	3984	6	3990	0.00150376	0.00150376		1	37.9947	0.00527849	37.9894	0.010557	38	0.000277815	0.000288434
		0.8511	3987	4	3983	8	3991	0.00200451	0.00197824		1	38.9946	0.00541748	38.9892	0.010835	39	0.000277819	0.000288434
		0.8456	3990	4	3986	8	3994	0.002003	0.00197824		1	39.9944	0.00555647	39.9889	0.0111129	40	0.000277824	0.000288434
		0.8307	3991	4	3987	8	3995	0.0020025	0.00197824		1	40.9943	0.00569547	40.9886	0.0113909	41	0.000277828	0.000288434
		0.8158	4038	4	4034	8	4042	0.00197922	0.00197824		1	41.9942	0.00583447	41.9883	0.0116689	42	0.000277832	0.000288434
		0.8043	4039	4	4035	8	4043	0.00197873	0.00197824		1	42.994	0.00597348	42.9881	0.011947	43	0.000277836	0.000288434
		0.801	4040	4	4036	8	4044	0.00197824	0.00197824		1	43.9939	0.00611249	43.9878	0.012225	44	0.000277841	0.000288434
		0.7881	4101	5	4096	10	4106	0.00243546	0.00243132		1	44.9937	0.00625151	44.9875	0.012503	45	0.000277845	0.000288434
		0.7863	4107	5	4102	10	4112	0.00243191	0.00243132		1	45.9936	0.00639053	45.9872	0.0127811	46	0.000277849	0.000288434
		0.7718	4108	5	4103	10	4113	0.00243132	0.00243132		1	46.9935	0.00652955	46.9869	0.0130591	47	0.000277853	0.000288434
		0.7434	4108	6	4102	12	4114	0.00291687	0.00290909		1	47.9933	0.00666858	47.9867	0.0133372	48	0.000277857	0.000288434
		0.7296	4116	6	4110	12	4122	0.00291121	0.00290909		1	48.9932	0.00680761	48.9864	0.0136152	49	0.000277862	0.000288434
		0.7283	4119	6	4113	12	4125	0.00290909	0.00290909		1	49.9931	0.00694665	49.9861	0.0138933	50	0.000277866	0.000288434
		0.7161	4119	7	4112	14	4126	0.00339312	0.00339312		1	50.9929	0.00708569	50.9858	0.0141714	51	0.00027787	0.000288434
		0.7055	4119	8	4111	16	4127	0.00387691	0.00387128		1	51.9928	0.00722473	51.9856	0.0144495	52	0.000277874	0.000288434
		0.7028	4121	8	4113	16	4129	0.00387503	0.00387128		1	52.9926	0.00736378	52.9853	0.0147276	53	0.000277879	0.000288434
		0.6898	4122	8	4114	16	4130	0.00387409	0.00387128		1	53.9925	0.00750283	53.985	0.0150057	54	0.000277883	0.000288434
		0.6771	4125	8	4117	16	4133	0.00387128	0.00387128		1	54.9924	0.00764189	54.9847	0.0152838	55	0.000277887	0.000288434
		0.6647	4125	9	4116	18	4134	0.00435414	0.0042333		1	55.9922	0.00778095	55.9844	0.0155619	56	0.000277891	0.000288434
		0.6526	4128	9	4119	18	4137	0.00435098	0.0042333		1	56.9921	0.00792002	56.9842	0.01584	57	0.000277895	0.000288434
		0.6478	4129	9	4120	18	4138	0.00434993	0.0042333		1	57.9919	0.00805909	57.9839	0.0161182	58	0.0002779	0.000288434
		0.6317	4243	9	4234	18	4252	0.0042333	0.0042333		1	58.9918	0.00819816	58.9836	0.0163963	59	0.000277904	0.000288434
		0.6181	4243	10	4233	20	4253	0.00470256	0.00470146		1	59.9917	0.00833724	59.9833	0.0166745	60	0.000277908	0.000288434
		0.6044	4244	10	4234	20	4254	0.00470146	0.00470146		1	60.9915	0.00847632	60.983	0.0169526	61	0.000277912	0.000288434
		0.6032	4248	13	4235	26	4261	0.00610185	0.00606202		1	61.9914	0.00861541	61.9828	0.0172308	62	0.000277916	0.000288434
		0.5964	4249	13	4236	26	4262	0.00610042	0.00606202		1	62.9912	0.0087545	62.9825	0.017509	63	0.000277921	0.000288434
		0.5943	4261	13	4248	26	4274	0.00608329	0.00606202		1	63.9911	0.0088936	63.9822	0.0177872	64	0.000277925	0.000288434
		0.586	4263	13	4250	26	4276	0.00608045	0.00606202		1	64.991	0.0090327	64.9819	0.0180654	65	0.000277929	0.000288434
		0.5759	4264	13	4251	26	4277	0.00607903	0.00606202		1	65.9908	0.0091718	65.9817	0.0183436	66	0.000277933	0.000288434
		0.5736	4273	13	4260	26	4286	0.00606626	0.00606202		1	66.9907	0.00931091	66.9814	0.0186218	67	0.000277938	0.000288434
		0.566	4276	13	4263	26	4289	0.00606202	0.00606202		1	67.9905	0.00945002	67.9811	0.0189	68	0.000277942	0.000288434
		0.5378	4276	14	4262	28	4290	0.00652681	0.00652681		1	68.9904	0.00958914	68.9808	0.0191783	69	0.000277946	0.000288434
		0.5289	4291	16	4275	32	4307	0.00742977	0.00740569		1	69.9903	0.00972826	69.9805	0.0194565	70	0.00027795	0.000288434
		0.5202	4292	16	4276	32	4308	0.00742804	0.00740569		1	70.9901	0.00986738	70.9803	0.0197348	71	0.000277954	0.000288434
		0.513	4293	16	4277	32	4309	0.00742632	0.00740569		1	71.99	0.0100065	71.98	0.020013	72	0.000277959	0.000288434
		0.4953	4294	16	4278	32	4310	0.00742459	0.00740569		1	72.9899	0.0101456	72.9797	0.0202913	73	0.000277963	0.000288434
		0.4851	4304	16	4288	32	4320	0.00740741	0.00740569		1	73.9897	0.0102848	73.9794	0.0205696	74	0.000277967	0.000288434
		0.4849	4305	16	4289	32	4321	0.00740569	0.00740569		1	74.9896	0.0104239	74.9792	0.0208479	75	0.000277971	0.000288434
		0.4758	4305	17	4288	34	4322	0.00786673	0.00786673		1	75.9894	0.0105631	75.9789	0.0211261	76	0.000277976	0.000288434
		0.4678	4310	18	4292	36	4328	0.00831793	0.00831409		1	76.9893	0.0107022	76.9786	0.0214044	77	0.00027798	0.000288434
		0.4668	4312	18	4294	36	4330	0.00831409	0.00831409		1	77.9892	0.0108414	77.9783	0.0216828	78	0.000277984	0.000288434
		0.4648	4312	19	4293	38	4331	0.00877396	0.00875374		1	78.989	0.0109805	78.978	0.0219611	79	0.000277988	0.000288434
		0.4579	4313	19	4294	38	4332	0.00877193	0.00875374		1	79.9889	0.0111197	79.9778	0.0222394	80	0.000277992	0.000288434
		0.4491	4321	19	4302	38	4340	0.00875576	0.00875374		1	80.9887	0.0112589	80.9775	0.0225177	81	0.000277997	0.000288434
		0.4436	4322	19	4303	38	4341	0.00875374	0.00875374		1	81.9886	0.011398	81.9772	0.0227961	82	0.000278001	0.000288434
		0.4405	4322	20	4302	40	4342	0.00921234	0.00921022		1	82.9885	0.0115372	82.9769	0.0230744	83	0.000278005	0.000288434
		0.4369	4323	20	4303	40	4343	0.00921022	0.00921022		1	83.9883	0.0116764	83.9766	0.0233528	84	0.000278009	0.000288434
		0.4357	4323	21	4302	42	4344	0.00966851	0.00963524		1	84.9882	0.0118156	84.9764	0.0236312	85	0.000278014	0.000288434
		0.4303	4324	21	4303	42	4345	0.00966628	0.00963524		1	85.988	0.0119548	85.9761	0.0239095	86	0.000278018	0.000288434
		0.4238	4325	21	4304	42	4346	0.00966406	0.00963524		1	86.9879	0.012094	86.9758	0.0241879	87	0.000278022	0.000288434
		0.4175	4326	21	4305	42	4347	0.00966184	0.00963524		1	87.9878	0.0122332	87.9755	0.0244663	88	0.000278026	0.000288434
		0.4156	4338	21	4317	42	4359	0.00963524	0.00963524		1	88.9876	0.0123724	88.9753	0.0247447	89	0.00027803	0.000288434
		0.4113	4338	22	4316	44	4360	0.0100917	0.0100917		1	89.9875	0.0125116	89.975	0.0250231	90	0.000278035	0.000288434
		0.4076	4338	23	4315	46	4361	0.010548	0.0105408		1	90.9873	0.0126508	90.9747	0.0253015	91	0.000278039	0.000288434
		0.3998	4339	23	4316	46	4362	0.0105456	0.0105408		1	91.9872	0.01279	91.9744	0.02558	92	0.000278043	0.000288434
		0.3993	4340	23	4317	46	4363	0.0105432	0.0105408		1	92.9871	0.0129292	92.9741	0.0258584	93	0.000278047	0.000288434
		0.3971	4341	23	4318	46	4364	0.0105408	0.0105408		1	93.9869	0.0130684	93.9739	0.0261368	94	0.000278052	0.000288434
		0.3921	4341	24	4317	48	4365	0.0109966	0.010989		1	94.9868	0.0132076	94.9736	0.0264153	95	0.000278056	0.000288434
		0.3878	4344	24	4320	48	4368	0.010989	0.010989		1	95.9867	0.0133469	95.9733	0.0266938	96	0.00027806	0.000288434
		0.3851	4350	25	4325	50	4375	0.0114286	0.0114207		1	96.9865	0.0134861	96.973	0.0269722	97	0.000278064	0.000288434
		0.3845	4351	25	4326	50	4376	0.011426	0.0114207		1	97.9864	0.0136254	97.9727	0.0272507	98	0.000278068	0.000288434
		0.3771	4352	25	4327	50	4377	0.0114233	0.0114207		1	98.9862	0.0137646	98.9725	0.0275292	99	0.000278073	0.000288434
		0.3755	4353	25	4328	50	4378	0.0114207	0.0114207		1	99.9861	0.0139038	99.9722	0.0278077	100	0.000278077	0.000288434
		0.3713	4353	26	4327	52	4379	0.0118749	0.0118343		1	100.986	0.0140431	100.972	0.0280862	101	0.000278081	0.000288434
		0.3659	4354	26	4328	52	4380	0.0118721	0.0118343		1	101.986	0.0141823	101.972	0.0283647	102	0.000278085	0.000288434
		0.3626	4355	26	4329	52	4381	0.0118694	0.0118343		1	102.986	0.0143216	102.971	0.0286432	103	0.00027809	0.000288434
		0.3607	4356	26	4330	52	4382	0.0118667	0.0118343		1	103.986	0.0144609	103.971	0.0289217	104	0.000278094	0.000288434
		0.3603	4357	26	4331	52	4383	0.011864	0.0118343		1	104.985	0.0146001	104.971	0.0292003	105	0.000278098	0.000288434
		0.3585	4362	26	4336	52	4388	0.0118505	0.0118343		1	105.985	0.0147394	105.971	0.0294788	106	0.000278102	0.000288434
		0.3556	4368	26	4342	52	4394	0.0118343	0.0118343		1	106.985	0.0148787	106.97	0.0297574	107	0.000278106	0.000288434
		0.3538	4370	28	4342	56	4398	0.0127331	0.0127302		1	107.985	0.015018	107.97	0.0300359	108	0.000278111	0.000288434
		0.3487	4371	28	4343	56	4399	0.0127302	0.0127302		1	108.985	0.0151573	108.97	0.0303145	109	0.000278115	0.000288434
		0.3478	4371	29	4342	58	4400	0.0131818	0.0131609		1	109.985	0.0152965	109.969	0.0305931	110	0.000278119	0.000288434
		0.3421	4372	29	4343	58	4401	0.0131788	0.0131609		1	110.985	0.0154358	110.969	0.0308717	111	0.000278123	0.000288434
		0.3419	4375	29	4346	58	4404	0.0131698	0.0131609		1	111.984	0.0155751	111.969	0.0311503	112	0.000278128	0.000288434
		0.3407	4376	29	4347	58	4405	0.0131669	0.0131609		1	112.984	0.0157144	112.969	0.0314289	113	0.000278132	0.000288434
		0.3367	4377	29	4348	58	4406	0.0131639	0.0131609		1	113.984	0.0158537	113.968	0.0317075	114	0.000278136	0.000288434
		0.3353	4378	29	4349	58	4407	0.0131609	0.0131609		1	114.984	0.0159931	114.968	0.0319861	115	0.00027814	0.000288434
		0.3315	4387	30	4357	60	4417	0.0135839	0.0135808		1	115.984	0.0161324	115.968	0.0322648	116	0.000278144	0.000288434
		0.3312	4388	30	4358	60	4418	0.0135808	0.0135808		1	116.984	0.0162717	116.967	0.0325434	117	0.000278149	0.000288434
		0.3287	4390	31	4359	62	4421	0.014024	0.0140208		1	117.984	0.016411	117.967	0.032822	118	0.000278153	0.000288434
		0.3265	4391	31	4360	62	4422	0.0140208	0.0140208		1	118.983	0.0165503	118.967	0.0331007	119	0.000278157	0.000288434
		0.3223	4391	32	4359	64	4423	0.0144698	0.0144698		1	119.983	0.0166897	119.967	0.0333794	120	0.000278161	0.000288434
		0.3217	4402	33	4369	66	4435	0.0148816	0.0148381		1	120.983	0.016829	120.966	0.033658	121	0.000278166	0.000288434
		0.317	4403	33	4370	66	4436	0.0148783	0.0148381		1	121.983	0.0169684	121.966	0.0339367	122	0.00027817	0.000288434
		0.316	4413	33	4380	66	4446	0.0148448	0.0148381		1	122.983	0.0171077	122.966	0.0342154	123	0.000278174	0.000288434
		0.3099	4414	33	4381	66	4447	0.0148415	0.0148381		1	123.983	0.017247	123.966	0.0344941	124	0.000278178	0.000288434
		0.3082	4415	33	4382	66	4448	0.0148381	0.0148381		1	124.983	0.0173864	124.965	0.0347728	125	0.000278182	0.000288434
		0.3041	4417	34	4383	68	4451	0.0152775	0.0152706		1	125.982	0.0175258	125.965	0.0350515	126	0.000278187	0.000288434
		0.3038	4418	34	4384	68	4452	0.015274	0.0152706		1	126.982	0.0176651	126.965	0.0353302	127	0.000278191	0.000288434
		0.3	4419	34	4385	68	4453	0.0152706	0.0152706		1	127.982	0.0178045	127.964	0.035609	128	0.000278195	0.000288434
		0.2978	4419	35	4384	70	4454	0.0157162	0.0157162		1	128.982	0.0179439	128.964	0.0358877	129	0.000278199	0.000288434
		0.2961	4420	36	4384	72	4456	0.016158	0.0161435		1	129.982	0.0180832	129.964	0.0361665	130	0.000278204	0.000288434
		0.2958	4421	36	4385	72	4457	0.0161544	0.0161435		1	130.982	0.0182226	130.964	0.0364452	131	0.000278208	0.000288434
		0.292	4424	36	4388	72	4460	0.0161435	0.0161435		1	131.982	0.018362	131.963	0.036724	132	0.000278212	0.000288434
		0.2875	4424	37	4387	74	4461	0.0165882	0.0165882		1	132.981	0.0185014	132.963	0.0370028	133	0.000278216	0.000288434
		0.2863	4424	38	4386	76	4462	0.0170327	0.0169416		1	133.981	0.0186408	133.963	0.0372815	134	0.00027822	0.000288434
		0.2817	4429	38	4391	76	4467	0.0170137	0.0169416		1	134.981	0.0187802	134.962	0.0375603	135	0.000278225	0.000288434
		0.2751	4430	38	4392	76	4468	0.0170098	0.0169416		1	135.981	0.0189196	135.962	0.0378391	136	0.000278229	0.000288434
		0.2721	4431	38	4393	76	4469	0.017006	0.0169416		1	136.981	0.019059	136.962	0.0381179	137	0.000278233	0.000288434
		0.2697	4434	38	4396	76	4472	0.0169946	0.0169416		1	137.981	0.0191984	137.962	0.0383967	138	0.000278237	0.000288434
		0.2691	4443	38	4405	76	4481	0.0169605	0.0169416		1	138.981	0.0193378	138.961	0.0386756	139	0.000278242	0.000288434
		0.2677	4446	38	4408	76	4484	0.0169492	0.0169416		1	139.981	0.0194772	139.961	0.0389544	140	0.000278246	0.000288434
		0.2643	4447	38	4409	76	4485	0.0169454	0.0169416		1	140.98	0.0196166	140.961	0.0392332	141	0.00027825	0.000288434
		0.2639	4448	38	4410	76	4486	0.0169416	0.0169416		1	141.98	0.019756	141.96	0.0395121	142	0.000278254	0.000288434
		0.2606	4448	39	4409	78	4487	0.0173836	0.0173758		1	142.98	0.0198955	142.96	0.039791	143	0.000278258	0.000288434
		0.2591	4450	39	4411	78	4489	0.0173758	0.0173758		1	143.98	0.0200349	143.96	0.0400698	144	0.000278263	0.000288434
		0.2579	4452	40	4412	80	4492	0.0178094	0.0178055		1	144.98	0.0201743	144.96	0.0403487	145	0.000278267	0.000288434
		0.2564	4453	40	4413	80	4493	0.0178055	0.0178055		1	145.98	0.0203138	145.959	0.0406276	146	0.000278271	0.000288434
		0.2553	4453	41	4412	82	4494	0.0182466	0.0182222		1	146.98	0.0204532	146.959	0.0409065	147	0.000278275	0.000288434
		0.2539	4454	41	4413	82	4495	0.0182425	0.0182222		1	147.979	0.0205927	147.959	0.0411854	148	0.00027828	0.000288434
		0.249	4455	41	4414	82	4496	0.0182384	0.0182222		1	148.979	0.0207321	148.959	0.0414643	149	0.000278284	0.000288434
		0.2489	4459	41	4418	82	4500	0.0182222	0.0182222		1	149.979	0.0208716	149.958	0.0417432	150	0.000278288	0.000288434
		0.2456	4459	42	4417	84	4501	0.0186625	0.0186377		1	150.979	0.0210111	150.958	0.0420221	151	0.000278292	0.000288434
		0.2439	4460	42	4418	84	4502	0.0186584	0.0186377		1	151.979	0.0211505	151.958	0.0423011	152	0.000278296	0.000288434
		0.239	4464	42	4422	84	4506	0.0186418	0.0186377		1	152.979	0.02129	152.957	0.04258	153	0.000278301	0.000288434
		0.237	4465	42	4423	84	4507	0.0186377	0.0186377		1	153.979	0.0214295	153.957	0.042859	154	0.000278305	0.000288434
		0.2348	4465	43	4422	86	4508	0.0190772	0.0190687		1	154.978	0.021569	154.957	0.0431379	155	0.000278309	0.000288434
		0.2344	4466	43	4423	86	4509	0.019073	0.0190687		1	155.978	0.0217084	155.957	0.0434169	156	0.000278313	0.000288434
		0.2342	4467	43	4424	86	4510	0.0190687	0.0190687		1	156.978	0.0218479	156.956	0.0436959	157	0.000278318	0.000288434
		0.2331	4467	44	4423	88	4511	0.0195079	0.0194949		1	157.978	0.0219874	157.956	0.0439748	158	0.000278322	0.000288434
		0.2313	4469	44	4425	88	4513	0.0194992	0.0194949		1	158.978	0.0221269	158.956	0.0442538	159	0.000278326	0.000288434
		0.2295	4470	44	4426	88	4514	0.0194949	0.0194949		1	159.978	0.0222664	159.955	0.0445328	160	0.00027833	0.000288434
		0.2293	4470	45	4425	90	4515	0.0199336	0.0199291		1	160.978	0.0224059	160.955	0.0448119	161	0.000278334	0.000288434
		0.2275	4471	45	4426	90	4516	0.0199291	0.0199291		1	161.977	0.0225454	161.955	0.0450909	162	0.000278339	0.000288434
		0.2249	4471	46	4425	92	4517	0.0203675	0.0203675		1	162.977	0.0226849	162.955	0.0453699	163	0.000278343	0.000288434
		0.2244	4471	47	4424	94	4518	0.0208057	0.0208057		1	163.977	0.0228245	163.954	0.0456489	164	0.000278347	0.000288434
		0.224	4474	48	4426	96	4522	0.0212295	0.0212202		1	164.977	0.022964	164.954	0.045928	165	0.000278351	0.000288434
		0.2224	4475	48	4427	96	4523	0.0212249	0.0212202		1	165.977	0.0231035	165.954	0.046207	166	0.000278356	0.000288434
		0.221	4476	48	4428	96	4524	0.0212202	0.0212202		1	166.977	0.023243	166.954	0.0464861	167	0.00027836	0.000288434
		0.2203	4482	49	4433	98	4531	0.0216288	0.0216288		1	167.977	0.0233826	167.953	0.0467652	168	0.000278364	0.000288434
		0.2191	4482	50	4432	100	4532	0.0220653	0.0220604		1	168.976	0.0235221	168.953	0.0470442	169	0.000278368	0.000288434
		0.2161	4483	50	4433	100	4533	0.0220604	0.0220604		1	169.976	0.0236617	169.953	0.0473233	170	0.000278373	0.000288434
		0.2159	4483	51	4432	102	4534	0.0224967	0.0224967		1	170.976	0.0238012	170.952	0.0476024	171	0.000278377	0.000288434
		0.2143	4483	52	4431	104	4535	0.0229327	0.0229277		1	171.976	0.0239408	171.952	0.0478815	172	0.000278381	0.000288434
		0.2132	4484	52	4432	104	4536	0.0229277	0.0229277		1	172.976	0.0240803	172.952	0.0481606	173	0.000278385	0.000288434
		0.2118	4485	53	4432	106	4538	0.0233583	0.0233532		1	173.976	0.0242199	173.952	0.0484398	174	0.000278389	0.000288434
		0.2115	4486	53	4433	106	4539	0.0233532	0.0233532		1	174.976	0.0243594	174.951	0.0487189	175	0.000278394	0.000288434
		0.211	4488	55	4433	110	4543	0.0242131	0.0241705		1	175.976	0.024499	175.951	0.048998	176	0.000278398	0.000288434
		0.2104	4489	55	4434	110	4544	0.0242077	0.0241705		1	176.975	0.0246386	176.951	0.0492772	177	0.000278402	0.000288434
		0.2091	4490	55	4435	110	4545	0.0242024	0.0241705		1	177.975	0.0247782	177.95	0.0495563	178	0.000278406	0.000288434
		0.2078	4491	55	4436	110	4546	0.0241971	0.0241705		1	178.975	0.0249177	178.95	0.0498355	179	0.000278411	0.000288434
		0.2071	4492	55	4437	110	4547	0.0241918	0.0241705		1	179.975	0.0250573	179.95	0.0501147	180	0.000278415	0.000288434
		0.2065	4493	55	4438	110	4548	0.0241865	0.0241705		1	180.975	0.0251969	180.95	0.0503938	181	0.000278419	0.000288434
		0.2041	4494	55	4439	110	4549	0.0241811	0.0241705		1	181.975	0.0253365	181.949	0.050673	182	0.000278423	0.000288434
		0.2012	4495	55	4440	110	4550	0.0241758	0.0241705		1	182.975	0.0254761	182.949	0.0509522	183	0.000278427	0.000288434
		0.2006	4496	55	4441	110	4551	0.0241705	0.0241705		1	183.974	0.0256157	183.949	0.0512314	184	0.000278432	0.000288434
		0.1984	4496	56	4440	112	4552	0.0246046	0.0246046		1	184.974	0.0257553	184.948	0.0515106	185	0.000278436	0.000288434
		0.1973	4496	57	4439	114	4553	0.0250384	0.0250274		1	185.974	0.0258949	185.948	0.0517899	186	0.00027844	0.000288434
		0.1963	4497	57	4440	114	4554	0.0250329	0.0250274		1	186.974	0.0260345	186.948	0.0520691	187	0.000278444	0.000288434
		0.1948	4498	57	4441	114	4555	0.0250274	0.0250274		1	187.974	0.0261742	187.948	0.0523483	188	0.000278449	0.000288434
		0.1943	4498	58	4440	116	4556	0.0254609	0.0254609		1	188.974	0.0263138	188.947	0.0526276	189	0.000278453	0.000288434
		0.1915	4498	59	4439	118	4557	0.0258942	0.0258942		1	189.974	0.0264534	189.947	0.0529068	190	0.000278457	0.000288434
		0.1897	4500	60	4440	120	4560	0.0263158	0.0263158		1	190.973	0.0265931	190.947	0.0531861	191	0.000278461	0.000288434
		0.1879	4502	61	4441	122	4563	0.0267368	0.0267309		1	191.973	0.0267327	191.947	0.0534654	192	0.000278466	0.000288434
		0.1855	4503	61	4442	122	4564	0.0267309	0.0267309		1	192.973	0.0268723	192.946	0.0537447	193	0.00027847	0.000288434
		0.1839	4503	62	4441	124	4565	0.0271632	0.0271572		1	193.973	0.027012	193.946	0.054024	194	0.000278474	0.000288434
		0.1824	4504	62	4442	124	4566	0.0271572	0.0271572		1	194.973	0.0271516	194.946	0.0543032	195	0.000278478	0.000288434
		0.1823	4504	63	4441	126	4567	0.0275892	0.0275772		1	195.973	0.0272913	195.945	0.0545826	196	0.000278482	0.000288434
		0.181	4505	63	4442	126	4568	0.0275832	0.0275772		1	196.973	0.0274309	196.945	0.0548619	197	0.000278487	0.000288434
		0.1752	4506	63	4443	126	4569	0.0275772	0.0275772		1	197.972	0.0275706	197.945	0.0551412	198	0.000278491	0.000288434
		0.174	4506	64	4442	128	4570	0.0280088	0.0280088		1	198.972	0.0277103	198.945	0.0554205	199	0.000278495	0.000288434
		0.1731	4506	65	4441	130	4571	0.0284402	0.0284339		1	199.972	0.0278499	199.944	0.0556999	200	0.000278499	0.000288434
		0.1729	4507	65	4442	130	4572	0.0284339	0.0284339		1	200.972	0.0279896	200.944	0.0559792	201	0.000278504	0.000288434
		0.1702	4507	66	4441	132	4573	0.0288651	0.0288651		1	201.972	0.0281293	201.944	0.0562586	202	0.000278508	0.000288434
		0.167	4507	67	4440	134	4574	0.029296	0.0292896		1	202.972	0.028269	202.943	0.0565379	203	0.000278512	0.000288434
		0.1665	4508	67	4441	134	4575	0.0292896	0.0292896		1	203.972	0.0284087	203.943	0.0568173	204	0.000278516	0.000288434
		0.1656	4508	68	4440	136	4576	0.0297203	0.0297073		1	204.971	0.0285483	204.943	0.0570967	205	0.00027852	0.000288434
		0.1652	4509	68	4441	136	4577	0.0297138	0.0297073		1	205.971	0.028688	205.943	0.0573761	206	0.000278525	0.000288434
		0.164	4510	68	4442	136	4578	0.0297073	0.0297073		1	206.971	0.0288277	206.942	0.0576555	207	0.000278529	0.000288434
		0.1639	4510	69	4441	138	4579	0.0301376	0.0301376		1	207.971	0.0289674	207.942	0.0579349	208	0.000278533	0.000288434
		0.1632	4510	70	4440	140	4580	0.0305677	0.0305677		1	208.971	0.0291072	208.942	0.0582143	209	0.000278537	0.000288434
		0.1624	4510	71	4439	142	4581	0.0309976	0.0309976		1	209.971	0.0292469	209.942	0.0584937	210	0.000278542	0.000288434
		0.161	4510	72	4438	144	4582	0.0314273	0.0314273		1	210.971	0.0293866	210.941	0.0587732	211	0.000278546	0.000288434
		0.1603	4510	73	4437	146	4583	0.0318569	0.0318499		1	211.97	0.0295263	211.941	0.0590526	212	0.00027855	0.000288434
		0.1596	4511	73	4438	146	4584	0.0318499	0.0318499		1	212.97	0.029666	212.941	0.0593321	213	0.000278554	0.000288434
		0.1593	4513	74	4439	148	4587	0.0322651	0.032251		1	213.97	0.0298058	213.94	0.0596115	214	0.000278559	0.000288434
		0.1581	4514	74	4440	148	4588	0.0322581	0.032251		1	214.97	0.0299455	214.94	0.059891	215	0.000278563	0.000288434
		0.1571	4515	74	4441	148	4589	0.032251	0.032251		1	215.97	0.0300852	215.94	0.0601705	216	0.000278567	0.000288434
		0.156	4515	75	4440	150	4590	0.0326797	0.0326797		1	216.97	0.030225	216.94	0.06045	217	0.000278571	0.000288434
		0.1557	4515	76	4439	152	4591	0.0331083	0.0331083		1	217.97	0.0303647	217.939	0.0607295	218	0.000278575	0.000288434
		0.1552	4519	77	4442	154	4596	0.0335074	0.0335074		1	218.969	0.0305045	218.939	0.061009	219	0.00027858	0.000288434
		0.1546	4519	78	4441	156	4597	0.0339352	0.0339204		1	219.969	0.0306442	219.939	0.0612885	220	0.000278584	0.000288434
		0.1544	4520	78	4442	156	4598	0.0339278	0.0339204		1	220.969	0.030784	220.938	0.061568	221	0.000278588	0.000288434
		0.1534	4521	78	4443	156	4599	0.0339204	0.0339204		1	221.969	0.0309238	221.938	0.0618475	222	0.000278592	0.000288434
		0.1522	4521	79	4442	158	4600	0.0343478	0.0343404		1	222.969	0.0310635	222.938	0.062127	223	0.000278597	0.000288434
		0.1516	4522	79	4443	158	4601	0.0343404	0.0343404		1	223.969	0.0312033	223.938	0.0624066	224	0.000278601	0.000288434
		0.1511	4522	80	4442	160	4602	0.0347675	0.0347524		1	224.969	0.0313431	224.937	0.0626861	225	0.000278605	0.000288434
		0.1497	4523	80	4443	160	4603	0.0347599	0.0347524		1	225.969	0.0314829	225.937	0.0629657	226	0.000278609	0.000288434
		0.1492	4524	80	4444	160	4604	0.0347524	0.0347524		1	226.968	0.0316226	226.937	0.0632453	227	0.000278614	0.000288434
		0.149	4524	81	4443	162	4605	0.0351792	0.0351792		1	227.968	0.0317624	227.936	0.0635248	228	0.000278618	0.000288434
		0.1488	4524	82	4442	164	4606	0.0356057	0.0355826		1	228.968	0.0319022	228.936	0.0638044	229	0.000278622	0.000288434
		0.1483	4526	82	4444	164	4608	0.0355903	0.0355826		1	229.968	0.032042	229.936	0.064084	230	0.000278626	0.000288434
		0.1474	4527	82	4445	164	4609	0.0355826	0.0355826		1	230.968	0.0321818	230.936	0.0643636	231	0.00027863	0.000288434
		0.147	4528	83	4445	166	4611	0.0360009	0.0360009		1	231.968	0.0323216	231.935	0.0646432	232	0.000278635	0.000288434
		0.1468	4528	84	4444	168	4612	0.0364267	0.0364267		1	232.968	0.0324614	232.935	0.0649229	233	0.000278639	0.000288434
		0.1464	4528	85	4443	170	4613	0.0368524	0.0368364		1	233.967	0.0326012	233.935	0.0652025	234	0.000278643	0.000288434
		0.1459	4529	85	4444	170	4614	0.0368444	0.0368364		1	234.967	0.0327411	234.935	0.0654821	235	0.000278647	0.000288434
		0.1445	4530	85	4445	170	4615	0.0368364	0.0368364		1	235.967	0.0328809	235.934	0.0657618	236	0.000278652	0.000288434
		0.1439	4530	86	4444	172	4616	0.0372617	0.0372536		1	236.967	0.0330207	236.934	0.0660414	237	0.000278656	0.000288434
		0.1438	4531	86	4445	172	4617	0.0372536	0.0372536		1	237.967	0.0331605	237.934	0.0663211	238	0.00027866	0.000288434
		0.1435	4532	88	4444	176	4620	0.0380952	0.0380952		1	238.967	0.0333004	238.933	0.0666008	239	0.000278664	0.000288434
		0.1425	4532	89	4443	178	4621	0.0385198	0.0385115		1	239.967	0.0334402	239.933	0.0668804	240	0.000278669	0.000288434
		0.1418	4533	89	4444	178	4622	0.0385115	0.0385115		1	240.966	0.0335801	240.933	0.0671601	241	0.000278673	0.000288434
		0.1411	4534	90	4444	180	4624	0.0389273	0.0388937		1	241.966	0.0337199	241.933	0.0674398	242	0.000278677	0.000288434
		0.1402	4536	90	4446	180	4626	0.0389105	0.0388937		1	242.966	0.0338598	242.932	0.0677195	243	0.000278681	0.000288434
		0.1388	4537	90	4447	180	4627	0.0389021	0.0388937		1	243.966	0.0339996	243.932	0.0679993	244	0.000278685	0.000288434
		0.1386	4538	90	4448	180	4628	0.0388937	0.0388937		1	244.966	0.0341395	244.932	0.068279	245	0.00027869	0.000288434
		0.1382	4538	91	4447	182	4629	0.0393173	0.039258		1	245.966	0.0342794	245.931	0.0685587	246	0.000278694	0.000288434
		0.138	4539	91	4448	182	4630	0.0393089	0.039258		1	246.966	0.0344192	246.931	0.0688384	247	0.000278698	0.000288434
		0.1378	4540	91	4449	182	4631	0.0393004	0.039258		1	247.965	0.0345591	247.931	0.0691182	248	0.000278702	0.000288434
		0.1372	4541	91	4450	182	4632	0.0392919	0.039258		1	248.965	0.034699	248.931	0.0693979	249	0.000278707	0.000288434
		0.1371	4542	91	4451	182	4633	0.0392834	0.039258		1	249.965	0.0348389	249.93	0.0696777	250	0.000278711	0.000288434
		0.137	4543	91	4452	182	4634	0.0392749	0.039258		1	250.965	0.0349787	250.93	0.0699575	251	0.000278715	0.000288434
		0.1369	4544	91	4453	182	4635	0.0392665	0.039258		1	251.965	0.0351186	251.93	0.0702373	252	0.000278719	0.000288434
		0.1368	4545	91	4454	182	4636	0.039258	0.039258		1	252.965	0.0352585	252.929	0.0705171	253	0.000278724	0.000288434
		0.1367	4545	92	4453	184	4637	0.0396808	0.0396808		1	253.965	0.0353984	253.929	0.0707969	254	0.000278728	0.000288434
		0.1366	4545	93	4452	186	4638	0.0401035	0.0400862		1	254.964	0.0355383	254.929	0.0710767	255	0.000278732	0.000288434
		0.1365	4546	93	4453	186	4639	0.0400948	0.0400862		1	255.964	0.0356782	255.929	0.0713565	256	0.000278736	0.000288434
		0.1364	4547	93	4454	186	4640	0.0400862	0.0400862		1	256.964	0.0358182	256.928	0.0716363	257	0.00027874	0.000288434
		0.1359	4547	94	4453	188	4641	0.0405085	0.0404301		1	257.964	0.0359581	257.928	0.0719161	258	0.000278745	0.000288434
		0.1355	4548	94	4454	188	4642	0.0404998	0.0404301		1	258.964	0.036098	258.928	0.072196	259	0.000278749	0.000288434
		0.1353	4549	94	4455	188	4643	0.0404911	0.0404301		1	259.964	0.0362379	259.928	0.0724758	260	0.000278753	0.000288434
		0.1349	4551	94	4457	188	4645	0.0404736	0.0404301		1	260.964	0.0363778	260.927	0.0727557	261	0.000278757	0.000288434
		0.1348	4553	94	4459	188	4647	0.0404562	0.0404301		1	261.963	0.0365178	261.927	0.0730355	262	0.000278762	0.000288434
		0.1347	4554	94	4460	188	4648	0.0404475	0.0404301		1	262.963	0.0366577	262.927	0.0733154	263	0.000278766	0.000288434
		0.1346	4555	94	4461	188	4649	0.0404388	0.0404301		1	263.963	0.0367977	263.926	0.0735953	264	0.00027877	0.000288434
		0.1345	4556	94	4462	188	4650	0.0404301	0.0404301		1	264.963	0.0369376	264.926	0.0738752	265	0.000278774	0.000288434
		0.1343	4557	95	4462	190	4652	0.0408426	0.0408339		1	265.963	0.0370775	265.926	0.0741551	266	0.000278779	0.000288434
		0.1342	4558	95	4463	190	4653	0.0408339	0.0408339		1	266.963	0.0372175	266.926	0.074435	267	0.000278783	0.000288434
		0.1341	4558	96	4462	192	4654	0.0412548	0.0412194		1	267.963	0.0373575	267.925	0.0747149	268	0.000278787	0.000288434
		0.134	4559	96	4463	192	4655	0.041246	0.0412194		1	268.963	0.0374974	268.925	0.0749949	269	0.000278791	0.000288434
		0.1338	4560	96	4464	192	4656	0.0412371	0.0412194		1	269.962	0.0376374	269.925	0.0752748	270	0.000278795	0.000288434
		0.1336	4561	96	4465	192	4657	0.0412283	0.0412194		1	270.962	0.0377774	270.924	0.0755547	271	0.0002788	0.000288434
		0.1335	4562	96	4466	192	4658	0.0412194	0.0412194		1	271.962	0.0379173	271.924	0.0758347	272	0.000278804	0.000288434
		0.1332	4562	97	4465	194	4659	0.0416398	0.0416398		1	272.962	0.0380573	272.924	0.0761146	273	0.000278808	0.000288434
		0.1331	4563	98	4465	196	4661	0.0420511	0.0420511		1	273.962	0.0381973	273.924	0.0763946	274	0.000278812	0.000288434
		0.133	4563	99	4464	198	4662	0.042471	0.0424437		1	274.962	0.0383373	274.923	0.0766746	275	0.000278817	0.000288434
		0.1328	4564	99	4465	198	4663	0.0424619	0.0424437		1	275.962	0.0384773	275.923	0.0769546	276	0.000278821	0.000288434
		0.1327	4565	99	4466	198	4664	0.0424528	0.0424437		1	276.961	0.0386173	276.923	0.0772346	277	0.000278825	0.000288434
		0.1326	4566	99	4467	198	4665	0.0424437	0.0424437		1	277.961	0.0387573	277.922	0.0775146	278	0.000278829	0.000288434
		0.1322	4566	100	4466	200	4666	0.0428633	0.0428541		1	278.961	0.0388973	278.922	0.0777946	279	0.000278834	0.000288434
		0.1321	4567	100	4467	200	4667	0.0428541	0.0428541		1	279.961	0.0390373	279.922	0.0780746	280	0.000278838	0.000288434
		0.1296	4757	133	4624	266	4890	0.0543967	0.0543967		1	280.961	0.0391773	280.922	0.0783546	281	0.000278842	0.000288434
		0.1293	4757	134	4623	268	4891	0.0547945	0.0547833		1	281.961	0.0393173	281.921	0.0786347	282	0.000278846	0.000288434
		0.1237	4758	134	4624	268	4892	0.0547833	0.0547833		1	282.961	0.0394574	282.921	0.0789147	283	0.000278851	0.000288434
		0.1181	4758	135	4623	270	4893	0.0551809	0.0551245		1	283.96	0.0395974	283.921	0.0791948	284	0.000278855	0.000288434
		0.1153	4759	135	4624	270	4894	0.0551696	0.0551245		1	284.96	0.0397374	284.921	0.0794748	285	0.000278859	0.000288434
		0.1043	4762	135	4627	270	4897	0.0551358	0.0551245		1	285.96	0.0398774	285.92	0.0797549	286	0.000278863	0.000288434
		0.1016	4763	135	4628	270	4898	0.0551245	0.0551245		1	286.96	0.0400175	286.92	0.080035	287	0.000278867	0.000288434
		0.09619	4763	136	4627	272	4899	0.0555215	0.0555102		1	287.96	0.0401575	287.92	0.0803151	288	0.000278872	0.000288434
		0.08544	4764	136	4628	272	4900	0.0555102	0.0555102		1	288.96	0.0402976	288.919	0.0805951	289	0.000278876	0.000288434
		0.08011	4764	137	4627	274	4901	0.055907	0.055907		1	289.96	0.0404376	289.919	0.0808753	290	0.00027888	0.000288434
		0.07481	4764	138	4626	276	4902	0.0563035	0.0563035		1	290.959	0.0405777	290.919	0.0811554	291	0.000278884	0.000288434
		0.06427	4764	139	4625	278	4903	0.0567	0.0567		1	291.959	0.0407177	291.919	0.0814355	292	0.000278889	0.000288434
		0.04257	4788	140	4648	280	4928	0.0568182	0.0568182		1	292.959	0.0408578	292.918	0.0817156	293	0.000278893	0.000288434
		0.03844	4788	141	4647	282	4929	0.0572124	0.0569252		1	293.959	0.0409979	293.918	0.0819958	294	0.000278897	0.000288434
		0.0383	4788	142	4646	284	4930	0.0576065	0.0569252		1	294.959	0.0411379	294.918	0.0822759	295	0.000278901	0.000288434
		0.03572	4789	142	4647	284	4931	0.0575948	0.0569252		1	295.959	0.041278	295.917	0.0825561	296	0.000278906	0.000288434
		0.03469	4843	142	4701	284	4985	0.0569709	0.0569252		1	296.959	0.0414181	296.917	0.0828362	297	0.00027891	0.000288434
		0.03315	4844	142	4702	284	4986	0.0569595	0.0569252		1	297.958	0.0415582	297.917	0.0831164	298	0.000278914	0.000288434
		0.03109	4845	142	4703	284	4987	0.0569481	0.0569252		1	298.958	0.0416983	298.917	0.0833966	299	0.000278918	0.000288434
		0.03059	4847	142	4705	284	4989	0.0569252	0.0569252		1	299.958	0.0418384	299.916	0.0836768	300	0.000278923	0.000288434
		0.02824	4847	143	4704	286	4990	0.0573146	0.0572917		1	300.958	0.0419785	300.916	0.083957	301	0.000278927	0.000288434
		0.02802	4848	143	4705	286	4991	0.0573031	0.0572917		1	301.958	0.0421186	301.916	0.0842372	302	0.000278931	0.000288434
		0.02764	4849	143	4706	286	4992	0.0572917	0.0572917		1	302.958	0.0422587	302.915	0.0845174	303	0.000278935	0.000288434
		0.02547	4850	144	4706	288	4994	0.0576692	0.0576692		1	303.958	0.0423988	303.915	0.0847976	304	0.000278939	0.000288434
		0.02433	4850	145	4705	290	4995	0.0580581	0.0579536		1	304.957	0.0425389	304.915	0.0850778	305	0.000278944	0.000288434
		0.02114	4859	145	4714	290	5004	0.0579536	0.0579536		1	305.957	0.042679	305.915	0.0853581	306	0.000278948	0.000288434
		0.02036	4859	146	4713	292	5005	0.0583417	0.0583067		1	306.957	0.0428192	306.914	0.0856383	307	0.000278952	0.000288434
		0.01808	4860	146	4714	292	5006	0.05833	0.0583067		1	307.957	0.0429593	307.914	0.0859186	308	0.000278956	0.000288434
		0.01514	4861	146	4715	292	5007	0.0583184	0.0583067		1	308.957	0.0430994	308.914	0.0861988	309	0.000278961	0.000288434
		0.0123	4862	146	4716	292	5008	0.0583067	0.0583067		1	309.957	0.0432396	309.914	0.0864791	310	0.000278965	0.000288434
		0.009576	4873	147	4726	294	5020	0.0585657	0.0585191		1	310.957	0.0433797	310.913	0.0867594	311	0.000278969	0.000288434
		0.007638	4874	147	4727	294	5021	0.0585541	0.0585191		1	311.956	0.0435198	311.913	0.0870397	312	0.000278973	0.000288434
		0.006949	4875	147	4728	294	5022	0.0585424	0.0585191		1	312.956	0.04366	312.913	0.08732	313	0.000278978	0.000288434
		0.005102	4877	147	4730	294	5024	0.0585191	0.0585191		1	313.956	0.0438001	313.912	0.0876003	314	0.000278982	0.000288434
		0.002569	4877	148	4729	296	5025	0.0589055	0.0589055		1	314.956	0.0439403	314.912	0.0878806	315	0.000278986	0.000288434
		0.001977	4877	149	4728	298	5026	0.0592917	0.0592917		1	315.956	0.0440805	315.912	0.0881609	316	0.00027899	0.000288434
											1	316.956	0.0442206	316.912	0.0884413	317	0.000278995	0.000288434
											1	317.956	0.0443608	317.911	0.0887216	318	0.000278999	0.000288434
											1	318.955	0.044501	318.911	0.089002	319	0.000279003	0.000288434
											1	319.955	0.0446412	319.911	0.0892823	320	0.000279007	0.000288434
											1	320.955	0.0447813	320.91	0.0895627	321	0.000279011	0.000288434
											1	321.955	0.0449215	321.91	0.0898431	322	0.000279016	0.000288434
											1	322.955	0.0450617	322.91	0.0901234	323	0.00027902	0.000288434
											1	323.955	0.0452019	323.91	0.0904038	324	0.000279024	0.000288434
											1	324.955	0.0453421	324.909	0.0906842	325	0.000279028	0.000288434
											1	325.955	0.0454823	325.909	0.0909647	326	0.000279033	0.000288434
											1	326.954	0.0456225	326.909	0.0912451	327	0.000279037	0.000288434
											1	327.954	0.0457627	327.908	0.0915255	328	0.000279041	0.000288434
											1	328.954	0.045903	328.908	0.0918059	329	0.000279045	0.000288434
											1	329.954	0.0460432	329.908	0.0920864	330	0.00027905	0.000288434
											1	330.954	0.0461834	330.908	0.0923668	331	0.000279054	0.000288434
											1	331.954	0.0463236	331.907	0.0926473	332	0.000279058	0.000288434
											1	332.954	0.0464639	332.907	0.0929278	333	0.000279062	0.000288434
											1	333.953	0.0466041	333.907	0.0932082	334	0.000279067	0.000288434
											1	334.953	0.0467444	334.907	0.0934887	335	0.000279071	0.000288434
											1	335.953	0.0468846	335.906	0.0937692	336	0.000279075	0.000288434
											1	336.953	0.0470249	336.906	0.0940497	337	0.000279079	0.000288434
											1	337.953	0.0471651	337.906	0.0943302	338	0.000279084	0.000288434
											1	338.953	0.0473054	338.905	0.0946108	339	0.000279088	0.000288434
											1	339.953	0.0474456	339.905	0.0948913	340	0.000279092	0.000288434
											1	340.952	0.0475859	340.905	0.0951718	341	0.000279096	0.000288434
											1	341.952	0.0477262	341.905	0.0954524	342	0.0002791	0.000288434
											1	342.952	0.0478665	342.904	0.0957329	343	0.000279105	0.000288434
											1	343.952	0.0480067	343.904	0.0960135	344	0.000279109	0.000288434
											1	344.952	0.048147	344.904	0.0962941	345	0.000279113	0.000288434
											1	345.952	0.0482873	345.903	0.0965746	346	0.000279117	0.000288434
											1	346.952	0.0484276	346.903	0.0968552	347	0.000279122	0.000288434
											1	347.951	0.0485679	347.903	0.0971358	348	0.000279126	0.000288434
											1	348.951	0.0487082	348.903	0.0974164	349	0.00027913	0.000288434
											1	349.951	0.0488485	349.902	0.097697	350	0.000279134	0.000288434
											1	350.951	0.0489888	350.902	0.0979777	351	0.000279139	0.000288434
											1	351.951	0.0491291	351.902	0.0982583	352	0.000279143	0.000288434
											1	352.951	0.0492695	352.901	0.0985389	353	0.000279147	0.000288434
											1	353.951	0.0494098	353.901	0.0988196	354	0.000279151	0.000288434
											1	354.95	0.0495501	354.901	0.0991002	355	0.000279156	0.000288434
											1	355.95	0.0496904	355.901	0.0993809	356	0.00027916	0.000288434
											1	356.95	0.0498308	356.9	0.0996616	357	0.000279164	0.000288434
											1	357.95	0.0499711	357.9	0.0999423	358	0.000279168	0.000288434
											1	358.95	0.0501115	358.9	0.100223	359	0.000279173	0.000288434
											1	359.95	0.0502518	359.899	0.100504	360	0.000279177	0.000288434
											1	360.95	0.0503922	360.899	0.100784	361	0.000279181	0.000288434
											1	361.949	0.0505325	361.899	0.101065	362	0.000279185	0.000288434
											1	362.949	0.0506729	362.899	0.101346	363	0.000279189	0.000288434
											1	363.949	0.0508133	363.898	0.101627	364	0.000279194	0.000288434
											1	364.949	0.0509536	364.898	0.101907	365	0.000279198	0.000288434
											1	365.949	0.051094	365.898	0.102188	366	0.000279202	0.000288434
											1	366.949	0.0512344	366.898	0.102469	367	0.000279206	0.000288434
											1	367.949	0.0513748	367.897	0.10275	368	0.000279211	0.000288434
											1	368.948	0.0515152	368.897	0.10303	369	0.000279215	0.000288434
											1	369.948	0.0516555	369.897	0.103311	370	0.000279219	0.000288434
											1	370.948	0.0517959	370.896	0.103592	371	0.000279223	0.000288434
											1	371.948	0.0519363	371.896	0.103873	372	0.000279228	0.000288434
											1	372.948	0.0520767	372.896	0.104153	373	0.000279232	0.000288434
											1	373.948	0.0522172	373.896	0.104434	374	0.000279236	0.000288434
											1	374.948	0.0523576	374.895	0.104715	375	0.00027924	0.000288434
											1	375.948	0.052498	375.895	0.104996	376	0.000279245	0.000288434
											1	376.947	0.0526384	376.895	0.105277	377	0.000279249	0.000288434
											1	377.947	0.0527788	377.894	0.105558	378	0.000279253	0.000288434
											1	378.947	0.0529193	378.894	0.105839	379	0.000279257	0.000288434
											1	379.947	0.0530597	379.894	0.106119	380	0.000279262	0.000288434
											1	380.947	0.0532001	380.894	0.1064	381	0.000279266	0.000288434
											1	381.947	0.0533406	381.893	0.106681	382	0.00027927	0.000288434
											1	382.947	0.053481	382.893	0.106962	383	0.000279274	0.000288434
											1	383.946	0.0536215	383.893	0.107243	384	0.000279279	0.000288434
											1	384.946	0.0537619	384.892	0.107524	385	0.000279283	0.000288434
											1	385.946	0.0539024	385.892	0.107805	386	0.000279287	0.000288434
											1	386.946	0.0540429	386.892	0.108086	387	0.000279291	0.000288434
											1	387.946	0.0541833	387.892	0.108367	388	0.000279296	0.000288434
											1	388.946	0.0543238	388.891	0.108648	389	0.0002793	0.000288434
											1	389.946	0.0544643	389.891	0.108929	390	0.000279304	0.000288434
											1	390.945	0.0546048	390.891	0.10921	391	0.000279308	0.000288434
											1	391.945	0.0547452	391.891	0.10949	392	0.000279312	0.000288434
											1	392.945	0.0548857	392.89	0.109771	393	0.000279317	0.000288434
											1	393.945	0.0550262	393.89	0.110052	394	0.000279321	0.000288434
											1	394.945	0.0551667	394.89	0.110333	395	0.000279325	0.000288434
											1	395.945	0.0553072	395.889	0.110614	396	0.000279329	0.000288434
											1	396.945	0.0554477	396.889	0.110895	397	0.000279334	0.000288434
											1	397.944	0.0555882	397.889	0.111176	398	0.000279338	0.000288434
											1	398.944	0.0557288	398.889	0.111458	399	0.000279342	0.000288434
											1	399.944	0.0558693	399.888	0.111739	400	0.000279346	0.000288434
											1	400.944	0.0560098	400.888	0.11202	401	0.000279351	0.000288434
											1	401.944	0.0561503	401.888	0.112301	402	0.000279355	0.000288434
											1	402.944	0.0562909	402.887	0.112582	403	0.000279359	0.000288434
											1	403.944	0.0564314	403.887	0.112863	404	0.000279363	0.000288434
											1	404.943	0.0565719	404.887	0.113144	405	0.000279368	0.000288434
											1	405.943	0.0567125	405.887	0.113425	406	0.000279372	0.000288434
											1	406.943	0.056853	406.886	0.113706	407	0.000279376	0.000288434
											1	407.943	0.0569936	407.886	0.113987	408	0.00027938	0.000288434
											1	408.943	0.0571342	408.886	0.114268	409	0.000279385	0.000288434
											1	409.943	0.0572747	409.885	0.114549	410	0.000279389	0.000288434
											1	410.943	0.0574153	410.885	0.114831	411	0.000279393	0.000288434
											1	411.942	0.0575559	411.885	0.115112	412	0.000279397	0.000288434
											1	412.942	0.0576964	412.885	0.115393	413	0.000279402	0.000288434
											1	413.942	0.057837	413.884	0.115674	414	0.000279406	0.000288434
											1	414.942	0.0579776	414.884	0.115955	415	0.00027941	0.000288434
											1	415.942	0.0581182	415.884	0.116236	416	0.000279414	0.000288434
											1	416.942	0.0582588	416.883	0.116518	417	0.000279419	0.000288434
											1	417.942	0.0583994	417.883	0.116799	418	0.000279423	0.000288434
											1	418.941	0.05854	418.883	0.11708	419	0.000279427	0.000288434
											1	419.941	0.0586806	419.883	0.117361	420	0.000279431	0.000288434
											1	420.941	0.0588212	420.882	0.117642	421	0.000279436	0.000288434
											1	421.941	0.0589618	421.882	0.117924	422	0.00027944	0.000288434
											1	422.941	0.0591024	422.882	0.118205	423	0.000279444	0.000288434
											1	423.941	0.059243	423.882	0.118486	424	0.000279448	0.000288434
											1	424.941	0.0593837	424.881	0.118767	425	0.000279453	0.000288434
											1	425.94	0.0595243	425.881	0.119049	426	0.000279457	0.000288434
											1	426.94	0.0596649	426.881	0.11933	427	0.000279461	0.000288434
											1	427.94	0.0598056	427.88	0.119611	428	0.000279465	0.000288434
											1	428.94	0.0599462	428.88	0.119892	429	0.000279469	0.000288434
											1	429.94	0.0600869	429.88	0.120174	430	0.000279474	0.000288434
											1	430.94	0.0602275	430.88	0.120455	431	0.000279478	0.000288434
											1	431.94	0.0603682	431.879	0.120736	432	0.000279482	0.000288434
											1	432.939	0.0605088	432.879	0.121018	433	0.000279486	0.000288434
											1	433.939	0.0606495	433.879	0.121299	434	0.000279491	0.000288434
											1	434.939	0.0607902	434.878	0.12158	435	0.000279495	0.000288434
											1	435.939	0.0609308	435.878	0.121862	436	0.000279499	0.000288434
											1	436.939	0.0610715	436.878	0.122143	437	0.000279503	0.000288434
											1	437.939	0.0612122	437.878	0.122424	438	0.000279508	0.000288434
											1	438.939	0.0613529	438.877	0.122706	439	0.000279512	0.000288434
											1	439.939	0.0614936	439.877	0.122987	440	0.000279516	0.000288434
											1	440.938	0.0616343	440.877	0.123269	441	0.00027952	0.000288434
											1	441.938	0.061775	441.876	0.12355	442	0.000279525	0.000288434
											1	442.938	0.0619157	442.876	0.123831	443	0.000279529	0.000288434
											1	443.938	0.0620564	443.876	0.124113	444	0.000279533	0.000288434
											1	444.938	0.0621971	444.876	0.124394	445	0.000279537	0.000288434
											1	445.938	0.0623378	445.875	0.124676	446	0.000279542	0.000288434
											1	446.938	0.0624785	446.875	0.124957	447	0.000279546	0.000288434
											1	447.937	0.0626192	447.875	0.125238	448	0.00027955	0.000288434
											1	448.937	0.06276	448.874	0.12552	449	0.000279554	0.000288434
											1	449.937	0.0629007	449.874	0.125801	450	0.000279559	0.000288434
											1	450.937	0.0630414	450.874	0.126083	451	0.000279563	0.000288434
											1	451.937	0.0631822	451.874	0.126364	452	0.000279567	0.000288434
											1	452.937	0.0633229	452.873	0.126646	453	0.000279571	0.000288434
											1	453.937	0.0634637	453.873	0.126927	454	0.000279576	0.000288434
											1	454.936	0.0636044	454.873	0.127209	455	0.00027958	0.000288434
											1	455.936	0.0637452	455.873	0.12749	456	0.000279584	0.000288434
											1	456.936	0.0638859	456.872	0.127772	457	0.000279588	0.000288434
											1	457.936	0.0640267	457.872	0.128053	458	0.000279593	0.000288434
											1	458.936	0.0641675	458.872	0.128335	459	0.000279597	0.000288434
											1	459.936	0.0643083	459.871	0.128617	460	0.000279601	0.000288434
											1	460.936	0.064449	460.871	0.128898	461	0.000279605	0.000288434
											1	461.935	0.0645898	461.871	0.12918	462	0.00027961	0.000288434
											1	462.935	0.0647306	462.871	0.129461	463	0.000279614	0.000288434
											1	463.935	0.0648714	463.87	0.129743	464	0.000279618	0.000288434
											1	464.935	0.0650122	464.87	0.130024	465	0.000279622	0.000288434
											1	465.935	0.065153	465.87	0.130306	466	0.000279627	0.000288434
											1	466.935	0.0652938	466.869	0.130588	467	0.000279631	0.000288434
											1	467.935	0.0654346	467.869	0.130869	468	0.000279635	0.000288434
											1	468.934	0.0655754	468.869	0.131151	469	0.000279639	0.000288434
											1	469.934	0.0657162	469.869	0.131432	470	0.000279644	0.000288434
											1	470.934	0.0658571	470.868	0.131714	471	0.000279648	0.000288434
											1	471.934	0.0659979	471.868	0.131996	472	0.000279652	0.000288434
											1	472.934	0.0661387	472.868	0.132277	473	0.000279656	0.000288434
											1	473.934	0.0662796	473.867	0.132559	474	0.000279661	0.000288434
											1	474.934	0.0664204	474.867	0.132841	475	0.000279665	0.000288434
											1	475.933	0.0665612	475.867	0.133122	476	0.000279669	0.000288434
											1	476.933	0.0667021	476.867	0.133404	477	0.000279673	0.000288434
											1	477.933	0.0668429	477.866	0.133686	478	0.000279678	0.000288434
											1	478.933	0.0669838	478.866	0.133968	479	0.000279682	0.000288434
											1	479.933	0.0671246	479.866	0.134249	480	0.000279686	0.000288434
											1	480.933	0.0672655	480.865	0.134531	481	0.00027969	0.000288434
											1	481.933	0.0674064	481.865	0.134813	482	0.000279695	0.000288434
											1	482.932	0.0675473	482.865	0.135095	483	0.000279699	0.000288434
											1	483.932	0.0676881	483.865	0.135376	484	0.000279703	0.000288434
											1	484.932	0.067829	484.864	0.135658	485	0.000279707	0.000288434
											1	485.932	0.0679699	485.864	0.13594	486	0.000279712	0.000288434
											1	486.932	0.0681108	486.864	0.136222	487	0.000279716	0.000288434
											1	487.932	0.0682517	487.863	0.136503	488	0.00027972	0.000288434
											1	488.932	0.0683926	488.863	0.136785	489	0.000279724	0.000288434
											1	489.931	0.0685335	489.863	0.137067	490	0.000279729	0.000288434
											1	490.931	0.0686744	490.863	0.137349	491	0.000279733	0.000288434
											1	491.931	0.0688153	491.862	0.137631	492	0.000279737	0.000288434
											1	492.931	0.0689562	492.862	0.137912	493	0.000279741	0.000288434
											1	493.931	0.0690971	493.862	0.138194	494	0.000279746	0.000288434
											1	494.931	0.0692381	494.862	0.138476	495	0.00027975	0.000288434
											1	495.931	0.069379	495.861	0.138758	496	0.000279754	0.000288434
											1	496.93	0.0695199	496.861	0.13904	497	0.000279758	0.000288434
											1	497.93	0.0696609	497.861	0.139322	498	0.000279763	0.000288434
											1	498.93	0.0698018	498.86	0.139604	499	0.000279767	0.000288434
											1	499.93	0.0699428	499.86	0.139886	500	0.000279771	0.000288434
											1	500.93	0.0700837	500.86	0.140167	501	0.000279775	0.000288434
											1	501.93	0.0702247	501.86	0.140449	502	0.00027978	0.000288434
											1	502.93	0.0703656	502.859	0.140731	503	0.000279784	0.000288434
											1	503.929	0.0705066	503.859	0.141013	504	0.000279788	0.000288434
											1	504.929	0.0706475	504.859	0.141295	505	0.000279792	0.000288434
											1	505.929	0.0707885	505.858	0.141577	506	0.000279797	0.000288434
											1	506.929	0.0709295	506.858	0.141859	507	0.000279801	0.000288434
											1	507.929	0.0710705	507.858	0.142141	508	0.000279805	0.000288434
											1	508.929	0.0712115	508.858	0.142423	509	0.000279809	0.000288434
											1	509.929	0.0713524	509.857	0.142705	510	0.000279814	0.000288434
											1	510.929	0.0714934	510.857	0.142987	511	0.000279818	0.000288434
											1	511.928	0.0716344	511.857	0.143269	512	0.000279822	0.000288434
											1	512.928	0.0717754	512.856	0.143551	513	0.000279826	0.000288434
											1	513.928	0.0719164	513.856	0.143833	514	0.000279831	0.000288434
											1	514.928	0.0720575	514.856	0.144115	515	0.000279835	0.000288434
											1	515.928	0.0721985	515.856	0.144397	516	0.000279839	0.000288434
											1	516.928	0.0723395	516.855	0.144679	517	0.000279843	0.000288434
											1	517.928	0.0724805	517.855	0.144961	518	0.000279848	0.000288434
											1	518.927	0.0726215	518.855	0.145243	519	0.000279852	0.000288434
											1	519.927	0.0727626	519.854	0.145525	520	0.000279856	0.000288434
											1	520.927	0.0729036	520.854	0.145807	521	0.00027986	0.000288434
											1	521.927	0.0730446	521.854	0.146089	522	0.000279865	0.000288434
											1	522.927	0.0731857	522.854	0.146371	523	0.000279869	0.000288434
											1	523.927	0.0733267	523.853	0.146653	524	0.000279873	0.000288434
											1	524.927	0.0734678	524.853	0.146936	525	0.000279877	0.000288434
											1	525.926	0.0736088	525.853	0.147218	526	0.000279882	0.000288434
											1	526.926	0.0737499	526.853	0.1475	527	0.000279886	0.000288434
											1	527.926	0.073891	527.852	0.147782	528	0.00027989	0.000288434
											1	528.926	0.074032	528.852	0.148064	529	0.000279894	0.000288434
											1	529.926	0.0741731	529.852	0.148346	530	0.000279899	0.000288434
											1	530.926	0.0743142	530.851	0.148628	531	0.000279903	0.000288434
											1	531.926	0.0744553	531.851	0.148911	532	0.000279907	0.000288434
											1	532.925	0.0745964	532.851	0.149193	533	0.000279911	0.000288434
											1	533.925	0.0747374	533.851	0.149475	534	0.000279916	0.000288434
											1	534.925	0.0748785	534.85	0.149757	535	0.00027992	0.000288434
											1	535.925	0.0750196	535.85	0.150039	536	0.000279924	0.000288434
											1	536.925	0.0751607	536.85	0.150321	537	0.000279928	0.000288434
											1	537.925	0.0753019	537.849	0.150604	538	0.000279933	0.000288434
											1	538.925	0.075443	538.849	0.150886	539	0.000279937	0.000288434
											1	539.924	0.0755841	539.849	0.151168	540	0.000279941	0.000288434
											1	540.924	0.0757252	540.849	0.15145	541	0.000279945	0.000288434
											1	541.924	0.0758663	541.848	0.151733	542	0.00027995	0.000288434
											1	542.924	0.0760075	542.848	0.152015	543	0.000279954	0.000288434
											1	543.924	0.0761486	543.848	0.152297	544	0.000279958	0.000288434
											1	544.924	0.0762897	544.847	0.152579	545	0.000279962	0.000288434
											1	545.924	0.0764309	545.847	0.152862	546	0.000279967	0.000288434
											1	546.923	0.076572	546.847	0.153144	547	0.000279971	0.000288434
											1	547.923	0.0767132	547.847	0.153426	548	0.000279975	0.000288434
											1	548.923	0.0768543	548.846	0.153709	549	0.000279979	0.000288434
											1	549.923	0.0769955	549.846	0.153991	550	0.000279984	0.000288434
											1	550.923	0.0771366	550.846	0.154273	551	0.000279988	0.000288434
											1	551.923	0.0772778	551.845	0.154556	552	0.000279992	0.000288434
											1	552.923	0.077419	552.845	0.154838	553	0.000279996	0.000288434
											1	553.922	0.0775602	553.845	0.15512	554	0.000280001	0.000288434
											1	554.922	0.0777013	554.845	0.155403	555	0.000280005	0.000288434
											1	555.922	0.0778425	555.844	0.155685	556	0.000280009	0.000288434
											1	556.922	0.0779837	556.844	0.155967	557	0.000280013	0.000288434
											1	557.922	0.0781249	557.844	0.15625	558	0.000280018	0.000288434
											1	558.922	0.0782661	558.843	0.156532	559	0.000280022	0.000288434
											1	559.922	0.0784073	559.843	0.156815	560	0.000280026	0.000288434
											1	560.921	0.0785485	560.843	0.157097	561	0.00028003	0.000288434
											1	561.921	0.0786897	561.843	0.157379	562	0.000280035	0.000288434
											1	562.921	0.0788309	562.842	0.157662	563	0.000280039	0.000288434
											1	563.921	0.0789722	563.842	0.157944	564	0.000280043	0.000288434
											1	564.921	0.0791134	564.842	0.158227	565	0.000280047	0.000288434
											1	565.921	0.0792546	565.841	0.158509	566	0.000280052	0.000288434
											1	566.921	0.0793958	566.841	0.158792	567	0.000280056	0.000288434
											1	567.92	0.0795371	567.841	0.159074	568	0.00028006	0.000288434
											1	568.92	0.0796783	568.841	0.159357	569	0.000280064	0.000288434
											1	569.92	0.0798196	569.84	0.159639	570	0.000280069	0.000288434
											1	570.92	0.0799608	570.84	0.159922	571	0.000280073	0.000288434
											1	571.92	0.0801021	571.84	0.160204	572	0.000280077	0.000288434
											1	572.92	0.0802433	572.84	0.160487	573	0.000280081	0.000288434
											1	573.92	0.0803846	573.839	0.160769	574	0.000280086	0.000288434
											1	574.919	0.0805259	574.839	0.161052	575	0.00028009	0.000288434
											1	575.919	0.0806671	575.839	0.161334	576	0.000280094	0.000288434
											1	576.919	0.0808084	576.838	0.161617	577	0.000280098	0.000288434
											1	577.919	0.0809497	577.838	0.161899	578	0.000280103	0.000288434
											1	578.919	0.081091	578.838	0.162182	579	0.000280107	0.000288434
											1	579.919	0.0812322	579.838	0.162464	580	0.000280111	0.000288434
											1	580.919	0.0813735	580.837	0.162747	581	0.000280115	0.000288434
											1	581.918	0.0815148	581.837	0.16303	582	0.00028012	0.000288434
											1	582.918	0.0816561	582.837	0.163312	583	0.000280124	0.000288434
											1	583.918	0.0817974	583.836	0.163595	584	0.000280128	0.000288434
											1	584.918	0.0819387	584.836	0.163877	585	0.000280132	0.000288434
											1	585.918	0.0820801	585.836	0.16416	586	0.000280137	0.000288434
											1	586.918	0.0822214	586.836	0.164443	587	0.000280141	0.000288434
											1	587.918	0.0823627	587.835	0.164725	588	0.000280145	0.000288434
											1	588.917	0.082504	588.835	0.165008	589	0.000280149	0.000288434
											1	589.917	0.0826454	589.835	0.165291	590	0.000280154	0.000288434
											1	590.917	0.0827867	590.834	0.165573	591	0.000280158	0.000288434
											1	591.917	0.082928	591.834	0.165856	592	0.000280162	0.000288434
											1	592.917	0.0830694	592.834	0.166139	593	0.000280167	0.000288434
											1	593.917	0.0832107	593.834	0.166421	594	0.000280171	0.000288434
											1	594.917	0.0833521	594.833	0.166704	595	0.000280175	0.000288434
											1	595.917	0.0834934	595.833	0.166987	596	0.000280179	0.000288434
											1	596.916	0.0836348	596.833	0.16727	597	0.000280184	0.000288434
											1	597.916	0.0837762	597.832	0.167552	598	0.000280188	0.000288434
											1	598.916	0.0839175	598.832	0.167835	599	0.000280192	0.000288434
											1	599.916	0.0840589	599.832	0.168118	600	0.000280196	0.000288434
											1	600.916	0.0842003	600.832	0.168401	601	0.000280201	0.000288434
											1	601.916	0.0843417	601.831	0.168683	602	0.000280205	0.000288434
											1	602.916	0.084483	602.831	0.168966	603	0.000280209	0.000288434
											1	603.915	0.0846244	603.831	0.169249	604	0.000280213	0.000288434
											1	604.915	0.0847658	604.83	0.169532	605	0.000280218	0.000288434
											1	605.915	0.0849072	605.83	0.169814	606	0.000280222	0.000288434
											1	606.915	0.0850486	606.83	0.170097	607	0.000280226	0.000288434
											1	607.915	0.08519	607.83	0.17038	608	0.00028023	0.000288434
											1	608.915	0.0853314	608.829	0.170663	609	0.000280235	0.000288434
											1	609.915	0.0854729	609.829	0.170946	610	0.000280239	0.000288434
											1	610.914	0.0856143	610.829	0.171229	611	0.000280243	0.000288434
											1	611.914	0.0857557	611.828	0.171511	612	0.000280247	0.000288434
											1	612.914	0.0858971	612.828	0.171794	613	0.000280252	0.000288434
											1	613.914	0.0860386	613.828	0.172077	614	0.000280256	0.000288434
											1	614.914	0.08618	614.828	0.17236	615	0.00028026	0.000288434
											1	615.914	0.0863214	615.827	0.172643	616	0.000280264	0.000288434
											1	616.914	0.0864629	616.827	0.172926	617	0.000280269	0.000288434
											1	617.913	0.0866043	617.827	0.173209	618	0.000280273	0.000288434
											1	618.913	0.0867458	618.827	0.173492	619	0.000280277	0.000288434
											1	619.913	0.0868872	619.826	0.173774	620	0.000280281	0.000288434
											1	620.913	0.0870287	620.826	0.174057	621	0.000280286	0.000288434
											1	621.913	0.0871702	621.826	0.17434	622	0.00028029	0.000288434
											1	622.913	0.0873117	622.825	0.174623	623	0.000280294	0.000288434
											1	623.913	0.0874531	623.825	0.174906	624	0.000280298	0.000288434
											1	624.912	0.0875946	624.825	0.175189	625	0.000280303	0.000288434
											1	625.912	0.0877361	625.825	0.175472	626	0.000280307	0.000288434
											1	626.912	0.0878776	626.824	0.175755	627	0.000280311	0.000288434
											1	627.912	0.0880191	627.824	0.176038	628	0.000280316	0.000288434
											1	628.912	0.0881606	628.824	0.176321	629	0.00028032	0.000288434
											1	629.912	0.0883021	629.823	0.176604	630	0.000280324	0.000288434
											1	630.912	0.0884436	630.823	0.176887	631	0.000280328	0.000288434
											1	631.911	0.0885851	631.823	0.17717	632	0.000280333	0.000288434
											1	632.911	0.0887266	632.823	0.177453	633	0.000280337	0.000288434
											1	633.911	0.0888681	633.822	0.177736	634	0.000280341	0.000288434
											1	634.911	0.0890096	634.822	0.178019	635	0.000280345	0.000288434
											1	635.911	0.0891512	635.822	0.178302	636	0.00028035	0.000288434
											1	636.911	0.0892927	636.821	0.178585	637	0.000280354	0.000288434
											1	637.911	0.0894342	637.821	0.178868	638	0.000280358	0.000288434
											1	638.91	0.0895758	638.821	0.179152	639	0.000280362	0.000288434
											1	639.91	0.0897173	639.821	0.179435	640	0.000280367	0.000288434
											1	640.91	0.0898589	640.82	0.179718	641	0.000280371	0.000288434
											1	641.91	0.0900004	641.82	0.180001	642	0.000280375	0.000288434
											1	642.91	0.090142	642.82	0.180284	643	0.000280379	0.000288434
											1	643.91	0.0902835	643.819	0.180567	644	0.000280384	0.000288434
											1	644.91	0.0904251	644.819	0.18085	645	0.000280388	0.000288434
											1	645.909	0.0905667	645.819	0.181133	646	0.000280392	0.000288434
											1	646.909	0.0907082	646.819	0.181416	647	0.000280396	0.000288434
											1	647.909	0.0908498	647.818	0.1817	648	0.000280401	0.000288434
											1	648.909	0.0909914	648.818	0.181983	649	0.000280405	0.000288434
											1	649.909	0.091133	649.818	0.182266	650	0.000280409	0.000288434
											1	650.909	0.0912746	650.817	0.182549	651	0.000280413	0.000288434
											1	651.909	0.0914162	651.817	0.182832	652	0.000280418	0.000288434
											1	652.908	0.0915578	652.817	0.183116	653	0.000280422	0.000288434
											1	653.908	0.0916994	653.817	0.183399	654	0.000280426	0.000288434
											1	654.908	0.091841	654.816	0.183682	655	0.000280431	0.000288434
											1	655.908	0.0919826	655.816	0.183965	656	0.000280435	0.000288434
											1	656.908	0.0921242	656.816	0.184248	657	0.000280439	0.000288434
											1	657.908	0.0922658	657.815	0.184532	658	0.000280443	0.000288434
											1	658.908	0.0924075	658.815	0.184815	659	0.000280448	0.000288434
											1	659.907	0.0925491	659.815	0.185098	660	0.000280452	0.000288434
											1	660.907	0.0926907	660.815	0.185381	661	0.000280456	0.000288434
											1	661.907	0.0928324	661.814	0.185665	662	0.00028046	0.000288434
											1	662.907	0.092974	662.814	0.185948	663	0.000280465	0.000288434
											1	663.907	0.0931157	663.814	0.186231	664	0.000280469	0.000288434
											1	664.907	0.0932573	664.813	0.186515	665	0.000280473	0.000288434
											1	665.907	0.093399	665.813	0.186798	666	0.000280477	0.000288434
											1	666.906	0.0935406	666.813	0.187081	667	0.000280482	0.000288434
											1	667.906	0.0936823	667.813	0.187365	668	0.000280486	0.000288434
											1	668.906	0.093824	668.812	0.187648	669	0.00028049	0.000288434
											1	669.906	0.0939656	669.812	0.187931	670	0.000280494	0.000288434
											1	670.906	0.0941073	670.812	0.188215	671	0.000280499	0.000288434
											1	671.906	0.094249	671.812	0.188498	672	0.000280503	0.000288434
											1	672.906	0.0943907	672.811	0.188781	673	0.000280507	0.000288434
											1	673.905	0.0945324	673.811	0.189065	674	0.000280511	0.000288434
											1	674.905	0.0946741	674.811	0.189348	675	0.000280516	0.000288434
											1	675.905	0.0948158	675.81	0.189632	676	0.00028052	0.000288434
											1	676.905	0.0949575	676.81	0.189915	677	0.000280524	0.000288434
											1	677.905	0.0950992	677.81	0.190198	678	0.000280529	0.000288434
											1	678.905	0.0952409	678.81	0.190482	679	0.000280533	0.000288434
											1	679.905	0.0953826	679.809	0.190765	680	0.000280537	0.000288434
											1	680.904	0.0955243	680.809	0.191049	681	0.000280541	0.000288434
											1	681.904	0.095666	681.809	0.191332	682	0.000280546	0.000288434
											1	682.904	0.0958078	682.808	0.191616	683	0.00028055	0.000288434
											1	683.904	0.0959495	683.808	0.191899	684	0.000280554	0.000288434
											1	684.904	0.0960912	684.808	0.192182	685	0.000280558	0.000288434
											1	685.904	0.096233	685.808	0.192466	686	0.000280563	0.000288434
											1	686.904	0.0963747	686.807	0.192749	687	0.000280567	0.000288434
											1	687.903	0.0965165	687.807	0.193033	688	0.000280571	0.000288434
											1	688.903	0.0966582	688.807	0.193316	689	0.000280575	0.000288434
											1	689.903	0.0968	689.806	0.1936	690	0.00028058	0.000288434
											1	690.903	0.0969418	690.806	0.193884	691	0.000280584	0.000288434
											1	691.903	0.0970835	691.806	0.194167	692	0.000280588	0.000288434
											1	692.903	0.0972253	692.806	0.194451	693	0.000280592	0.000288434
											1	693.903	0.0973671	693.805	0.194734	694	0.000280597	0.000288434
											1	694.902	0.0975088	694.805	0.195018	695	0.000280601	0.000288434
											1	695.902	0.0976506	695.805	0.195301	696	0.000280605	0.000288434
											1	696.902	0.0977924	696.804	0.195585	697	0.00028061	0.000288434
											1	697.902	0.0979342	697.804	0.195868	698	0.000280614	0.000288434
											1	698.902	0.098076	698.804	0.196152	699	0.000280618	0.000288434
											1	699.902	0.0982178	699.804	0.196436	700	0.000280622	0.000288434
											1	700.902	0.0983596	700.803	0.196719	701	0.000280627	0.000288434
											1	701.901	0.0985014	701.803	0.197003	702	0.000280631	0.000288434
											1	702.901	0.0986432	702.803	0.197286	703	0.000280635	0.000288434
											1	703.901	0.0987851	703.802	0.19757	704	0.000280639	0.000288434
											1	704.901	0.0989269	704.802	0.197854	705	0.000280644	0.000288434
											1	705.901	0.0990687	705.802	0.198137	706	0.000280648	0.000288434
											1	706.901	0.0992105	706.802	0.198421	707	0.000280652	0.000288434
											1	707.901	0.0993524	707.801	0.198705	708	0.000280656	0.000288434
											1	708.901	0.0994942	708.801	0.198988	709	0.000280661	0.000288434
											1	709.9	0.0996361	709.801	0.199272	710	0.000280665	0.000288434
											1	710.9	0.0997779	710.8	0.199556	711	0.000280669	0.000288434
											1	711.9	0.0999198	711.8	0.19984	712	0.000280673	0.000288434
											1	712.9	0.100062	712.8	0.200123	713	0.000280678	0.000288434
											1	713.9	0.100203	713.8	0.200407	714	0.000280682	0.000288434
											1	714.9	0.100345	714.799	0.200691	715	0.000280686	0.000288434
											1	715.9	0.100487	715.799	0.200974	716	0.000280691	0.000288434
											1	716.899	0.100629	716.799	0.201258	717	0.000280695	0.000288434
											1	717.899	0.100771	717.798	0.201542	718	0.000280699	0.000288434
											1	718.899	0.100913	718.798	0.201826	719	0.000280703	0.000288434
											1	719.899	0.101055	719.798	0.202109	720	0.000280708	0.000288434
											1	720.899	0.101197	720.798	0.202393	721	0.000280712	0.000288434
											1	721.899	0.101339	721.797	0.202677	722	0.000280716	0.000288434
											1	722.899	0.10148	722.797	0.202961	723	0.00028072	0.000288434
											1	723.898	0.101622	723.797	0.203245	724	0.000280725	0.000288434
											1	724.898	0.101764	724.796	0.203528	725	0.000280729	0.000288434
											1	725.898	0.101906	725.796	0.203812	726	0.000280733	0.000288434
											1	726.898	0.102048	726.796	0.204096	727	0.000280737	0.000288434
											1	727.898	0.10219	727.796	0.20438	728	0.000280742	0.000288434
											1	728.898	0.102332	728.795	0.204664	729	0.000280746	0.000288434
											1	729.898	0.102474	729.795	0.204948	730	0.00028075	0.000288434
											1	730.897	0.102616	730.795	0.205232	731	0.000280755	0.000288434
											1	731.897	0.102758	731.794	0.205515	732	0.000280759	0.000288434
											1	732.897	0.1029	732.794	0.205799	733	0.000280763	0.000288434
											1	733.897	0.103042	733.794	0.206083	734	0.000280767	0.000288434
											1	734.897	0.103184	734.794	0.206367	735	0.000280772	0.000288434
											1	735.897	0.103326	735.793	0.206651	736	0.000280776	0.000288434
											1	736.897	0.103467	736.793	0.206935	737	0.00028078	0.000288434
											1	737.896	0.103609	737.793	0.207219	738	0.000280784	0.000288434
											1	738.896	0.103751	738.792	0.207503	739	0.000280789	0.000288434
											1	739.896	0.103893	739.792	0.207787	740	0.000280793	0.000288434
											1	740.896	0.104035	740.792	0.208071	741	0.000280797	0.000288434
											1	741.896	0.104177	741.792	0.208355	742	0.000280801	0.000288434
											1	742.896	0.104319	742.791	0.208639	743	0.000280806	0.000288434
											1	743.896	0.104461	743.791	0.208923	744	0.00028081	0.000288434
											1	744.895	0.104603	744.791	0.209207	745	0.000280814	0.000288434
											1	745.895	0.104745	745.791	0.209491	746	0.000280819	0.000288434
											1	746.895	0.104887	746.79	0.209775	747	0.000280823	0.000288434
											1	747.895	0.105029	747.79	0.210059	748	0.000280827	0.000288434
											1	748.895	0.105171	748.79	0.210343	749	0.000280831	0.000288434
											1	749.895	0.105313	749.789	0.210627	750	0.000280836	0.000288434
											1	750.895	0.105455	750.789	0.210911	751	0.00028084	0.000288434
											1	751.894	0.105597	751.789	0.211195	752	0.000280844	0.000288434
											1	752.894	0.105739	752.789	0.211479	753	0.000280848	0.000288434
											1	753.894	0.105881	753.788	0.211763	754	0.000280853	0.000288434
											1	754.894	0.106023	754.788	0.212047	755	0.000280857	0.000288434
											1	755.894	0.106166	755.788	0.212331	756	0.000280861	0.000288434
											1	756.894	0.106308	756.787	0.212615	757	0.000280865	0.000288434
											1	757.894	0.10645	757.787	0.212899	758	0.00028087	0.000288434
											1	758.893	0.106592	758.787	0.213183	759	0.000280874	0.000288434
											1	759.893	0.106734	759.787	0.213467	760	0.000280878	0.000288434
											1	760.893	0.106876	760.786	0.213752	761	0.000280883	0.000288434
											1	761.893	0.107018	761.786	0.214036	762	0.000280887	0.000288434
											1	762.893	0.10716	762.786	0.21432	763	0.000280891	0.000288434
											1	763.893	0.107302	763.785	0.214604	764	0.000280895	0.000288434
											1	764.893	0.107444	764.785	0.214888	765	0.0002809	0.000288434
											1	765.892	0.107586	765.785	0.215172	766	0.000280904	0.000288434
											1	766.892	0.107728	766.785	0.215457	767	0.000280908	0.000288434
											1	767.892	0.10787	767.784	0.215741	768	0.000280912	0.000288434
											1	768.892	0.108012	768.784	0.216025	769	0.000280917	0.000288434
											1	769.892	0.108155	769.784	0.216309	770	0.000280921	0.000288434
											1	770.892	0.108297	770.783	0.216593	771	0.000280925	0.000288434
											1	771.892	0.108439	771.783	0.216878	772	0.000280929	0.000288434
											1	772.891	0.108581	772.783	0.217162	773	0.000280934	0.000288434
											1	773.891	0.108723	773.783	0.217446	774	0.000280938	0.000288434
											1	774.891	0.108865	774.782	0.21773	775	0.000280942	0.000288434
											1	775.891	0.109007	775.782	0.218015	776	0.000280947	0.000288434
											1	776.891	0.109149	776.782	0.218299	777	0.000280951	0.000288434
											1	777.891	0.109292	777.781	0.218583	778	0.000280955	0.000288434
											1	778.891	0.109434	778.781	0.218867	779	0.000280959	0.000288434
											1	779.89	0.109576	779.781	0.219152	780	0.000280964	0.000288434
											1	780.89	0.109718	780.781	0.219436	781	0.000280968	0.000288434
											1	781.89	0.10986	781.78	0.21972	782	0.000280972	0.000288434
											1	782.89	0.110002	782.78	0.220005	783	0.000280976	0.000288434
											1	783.89	0.110144	783.78	0.220289	784	0.000280981	0.000288434
											1	784.89	0.110287	784.779	0.220573	785	0.000280985	0.000288434
											1	785.89	0.110429	785.779	0.220858	786	0.000280989	0.000288434
											1	786.889	0.110571	786.779	0.221142	787	0.000280993	0.000288434
											1	787.889	0.110713	787.779	0.221426	788	0.000280998	0.000288434
											1	788.889	0.110855	788.778	0.221711	789	0.000281002	0.000288434
											1	789.889	0.110997	789.778	0.221995	790	0.000281006	0.000288434
											1	790.889	0.11114	790.778	0.222279	791	0.000281011	0.000288434
											1	791.889	0.111282	791.777	0.222564	792	0.000281015	0.000288434
											1	792.889	0.111424	792.777	0.222848	793	0.000281019	0.000288434
											1	793.888	0.111566	793.777	0.223133	794	0.000281023	0.000288434
											1	794.888	0.111708	794.777	0.223417	795	0.000281028	0.000288434
											1	795.888	0.111851	795.776	0.223701	796	0.000281032	0.000288434
											1	796.888	0.111993	796.776	0.223986	797	0.000281036	0.000288434
											1	797.888	0.112135	797.776	0.22427	798	0.00028104	0.000288434
											1	798.888	0.112277	798.775	0.224555	799	0.000281045	0.000288434
											1	799.888	0.11242	799.775	0.224839	800	0.000281049	0.000288434
											1	800.887	0.112562	800.775	0.225124	801	0.000281053	0.000288434
											1	801.887	0.112704	801.775	0.225408	802	0.000281058	0.000288434
											1	802.887	0.112846	802.774	0.225693	803	0.000281062	0.000288434
											1	803.887	0.112989	803.774	0.225977	804	0.000281066	0.000288434
											1	804.887	0.113131	804.774	0.226262	805	0.00028107	0.000288434
											1	805.887	0.113273	805.773	0.226546	806	0.000281075	0.000288434
											1	806.887	0.113415	806.773	0.226831	807	0.000281079	0.000288434
											1	807.886	0.113558	807.773	0.227115	808	0.000281083	0.000288434
											1	808.886	0.1137	808.773	0.2274	809	0.000281087	0.000288434
											1	809.886	0.113842	809.772	0.227684	810	0.000281092	0.000288434
											1	810.886	0.113984	810.772	0.227969	811	0.000281096	0.000288434
											1	811.886	0.114127	811.772	0.228253	812	0.0002811	0.000288434
											1	812.886	0.114269	812.771	0.228538	813	0.000281105	0.000288434
											1	813.886	0.114411	813.771	0.228823	814	0.000281109	0.000288434
											1	814.885	0.114554	814.771	0.229107	815	0.000281113	0.000288434
											1	815.885	0.114696	815.771	0.229392	816	0.000281117	0.000288434
											1	816.885	0.114838	816.77	0.229676	817	0.000281122	0.000288434
											1	817.885	0.11498	817.77	0.229961	818	0.000281126	0.000288434
											1	818.885	0.115123	818.77	0.230246	819	0.00028113	0.000288434
											1	819.885	0.115265	819.769	0.23053	820	0.000281134	0.000288434
											1	820.885	0.115407	820.769	0.230815	821	0.000281139	0.000288434
											1	821.884	0.11555	821.769	0.2311	822	0.000281143	0.000288434
											1	822.884	0.115692	822.769	0.231384	823	0.000281147	0.000288434
											1	823.884	0.115834	823.768	0.231669	824	0.000281152	0.000288434
											1	824.884	0.115977	824.768	0.231954	825	0.000281156	0.000288434
											1	825.884	0.116119	825.768	0.232238	826	0.00028116	0.000288434
											1	826.884	0.116261	826.767	0.232523	827	0.000281164	0.000288434
											1	827.884	0.116404	827.767	0.232808	828	0.000281169	0.000288434
											1	828.883	0.116546	828.767	0.233092	829	0.000281173	0.000288434
											1	829.883	0.116689	829.767	0.233377	830	0.000281177	0.000288434
											1	830.883	0.116831	830.766	0.233662	831	0.000281181	0.000288434
											1	831.883	0.116973	831.766	0.233947	832	0.000281186	0.000288434
											1	832.883	0.117116	832.766	0.234231	833	0.00028119	0.000288434
											1	833.883	0.117258	833.765	0.234516	834	0.000281194	0.000288434
											1	834.883	0.1174	834.765	0.234801	835	0.000281199	0.000288434
											1	835.882	0.117543	835.765	0.235086	836	0.000281203	0.000288434
											1	836.882	0.117685	836.765	0.23537	837	0.000281207	0.000288434
											1	837.882	0.117828	837.764	0.235655	838	0.000281211	0.000288434
											1	838.882	0.11797	838.764	0.23594	839	0.000281216	0.000288434
											1	839.882	0.118112	839.764	0.236225	840	0.00028122	0.000288434
											1	840.882	0.118255	840.763	0.23651	841	0.000281224	0.000288434
											1	841.882	0.118397	841.763	0.236794	842	0.000281228	0.000288434
											1	842.881	0.11854	842.763	0.237079	843	0.000281233	0.000288434
											1	843.881	0.118682	843.763	0.237364	844	0.000281237	0.000288434
											1	844.881	0.118824	844.762	0.237649	845	0.000281241	0.000288434
											1	845.881	0.118967	845.762	0.237934	846	0.000281246	0.000288434
											1	846.881	0.119109	846.762	0.238219	847	0.00028125	0.000288434
											1	847.881	0.119252	847.761	0.238503	848	0.000281254	0.000288434
											1	848.881	0.119394	848.761	0.238788	849	0.000281258	0.000288434
											1	849.88	0.119537	849.761	0.239073	850	0.000281263	0.000288434
											1	850.88	0.119679	850.761	0.239358	851	0.000281267	0.000288434
											1	851.88	0.119822	851.76	0.239643	852	0.000281271	0.000288434
											1	852.88	0.119964	852.76	0.239928	853	0.000281275	0.000288434
											1	853.88	0.120106	853.76	0.240213	854	0.00028128	0.000288434
											1	854.88	0.120249	854.76	0.240498	855	0.000281284	0.000288434
											1	855.88	0.120391	855.759	0.240783	856	0.000281288	0.000288434
											1	856.879	0.120534	856.759	0.241068	857	0.000281293	0.000288434
											1	857.879	0.120676	857.759	0.241353	858	0.000281297	0.000288434
											1	858.879	0.120819	858.758	0.241638	859	0.000281301	0.000288434
											1	859.879	0.120961	859.758	0.241923	860	0.000281305	0.000288434
											1	860.879	0.121104	860.758	0.242208	861	0.00028131	0.000288434
											1	861.879	0.121246	861.758	0.242493	862	0.000281314	0.000288434
											1	862.879	0.121389	862.757	0.242778	863	0.000281318	0.000288434
											1	863.878	0.121531	863.757	0.243063	864	0.000281322	0.000288434
											1	864.878	0.121674	864.757	0.243348	865	0.000281327	0.000288434
											1	865.878	0.121816	865.756	0.243633	866	0.000281331	0.000288434
											1	866.878	0.121959	866.756	0.243918	867	0.000281335	0.000288434
											1	867.878	0.122101	867.756	0.244203	868	0.00028134	0.000288434
											1	868.878	0.122244	868.756	0.244488	869	0.000281344	0.000288434
											1	869.878	0.122386	869.755	0.244773	870	0.000281348	0.000288434
											1	870.877	0.122529	870.755	0.245058	871	0.000281352	0.000288434
											1	871.877	0.122672	871.755	0.245343	872	0.000281357	0.000288434
											1	872.877	0.122814	872.754	0.245628	873	0.000281361	0.000288434
											1	873.877	0.122957	873.754	0.245913	874	0.000281365	0.000288434
											1	874.877	0.123099	874.754	0.246198	875	0.000281369	0.000288434
											1	875.877	0.123242	875.754	0.246483	876	0.000281374	0.000288434
											1	876.877	0.123384	876.753	0.246769	877	0.000281378	0.000288434
											1	877.876	0.123527	877.753	0.247054	878	0.000281382	0.000288434
											1	878.876	0.123669	878.753	0.247339	879	0.000281387	0.000288434
											1	879.876	0.123812	879.752	0.247624	880	0.000281391	0.000288434
											1	880.876	0.123955	880.752	0.247909	881	0.000281395	0.000288434
											1	881.876	0.124097	881.752	0.248194	882	0.000281399	0.000288434
											1	882.876	0.12424	882.752	0.248479	883	0.000281404	0.000288434
											1	883.876	0.124382	883.751	0.248765	884	0.000281408	0.000288434
											1	884.875	0.124525	884.751	0.24905	885	0.000281412	0.000288434
											1	885.875	0.124668	885.751	0.249335	886	0.000281417	0.000288434
											1	886.875	0.12481	886.75	0.24962	887	0.000281421	0.000288434
											1	887.875	0.124953	887.75	0.249905	888	0.000281425	0.000288434
											1	888.875	0.125095	888.75	0.250191	889	0.000281429	0.000288434
											1	889.875	0.125238	889.75	0.250476	890	0.000281434	0.000288434
											1	890.875	0.125381	890.749	0.250761	891	0.000281438	0.000288434
											1	891.874	0.125523	891.749	0.251046	892	0.000281442	0.000288434
											1	892.874	0.125666	892.749	0.251332	893	0.000281446	0.000288434
											1	893.874	0.125808	893.748	0.251617	894	0.000281451	0.000288434
											1	894.874	0.125951	894.748	0.251902	895	0.000281455	0.000288434
											1	895.874	0.126094	895.748	0.252188	896	0.000281459	0.000288434
											1	896.874	0.126236	896.748	0.252473	897	0.000281464	0.000288434
											1	897.874	0.126379	897.747	0.252758	898	0.000281468	0.000288434
											1	898.873	0.126522	898.747	0.253043	899	0.000281472	0.000288434
											1	899.873	0.126664	899.747	0.253329	900	0.000281476	0.000288434
											1	900.873	0.126807	900.746	0.253614	901	0.000281481	0.000288434
											1	901.873	0.12695	901.746	0.253899	902	0.000281485	0.000288434
											1	902.873	0.127092	902.746	0.254185	903	0.000281489	0.000288434
											1	903.873	0.127235	903.746	0.25447	904	0.000281494	0.000288434
											1	904.873	0.127378	904.745	0.254756	905	0.000281498	0.000288434
											1	905.872	0.12752	905.745	0.255041	906	0.000281502	0.000288434
											1	906.872	0.127663	906.745	0.255326	907	0.000281506	0.000288434
											1	907.872	0.127806	907.744	0.255612	908	0.000281511	0.000288434
											1	908.872	0.127949	908.744	0.255897	909	0.000281515	0.000288434
											1	909.872	0.128091	909.744	0.256182	910	0.000281519	0.000288434
											1	910.872	0.128234	910.744	0.256468	911	0.000281523	0.000288434
											1	911.872	0.128377	911.743	0.256753	912	0.000281528	0.000288434
											1	912.871	0.128519	912.743	0.257039	913	0.000281532	0.000288434
											1	913.871	0.128662	913.743	0.257324	914	0.000281536	0.000288434
											1	914.871	0.128805	914.742	0.25761	915	0.000281541	0.000288434
											1	915.871	0.128948	915.742	0.257895	916	0.000281545	0.000288434
											1	916.871	0.12909	916.742	0.258181	917	0.000281549	0.000288434
											1	917.871	0.129233	917.742	0.258466	918	0.000281553	0.000288434
											1	918.871	0.129376	918.741	0.258752	919	0.000281558	0.000288434
											1	919.87	0.129519	919.741	0.259037	920	0.000281562	0.000288434
											1	920.87	0.129661	920.741	0.259323	921	0.000281566	0.000288434
											1	921.87	0.129804	921.74	0.259608	922	0.000281571	0.000288434
											1	922.87	0.129947	922.74	0.259894	923	0.000281575	0.000288434
											1	923.87	0.13009	923.74	0.260179	924	0.000281579	0.000288434
											1	924.87	0.130232	924.74	0.260465	925	0.000281583	0.000288434
											1	925.87	0.130375	925.739	0.26075	926	0.000281588	0.000288434
											1	926.869	0.130518	926.739	0.261036	927	0.000281592	0.000288434
											1	927.869	0.130661	927.739	0.261321	928	0.000281596	0.000288434
											1	928.869	0.130803	928.738	0.261607	929	0.0002816	0.000288434
											1	929.869	0.130946	929.738	0.261892	930	0.000281605	0.000288434
											1	930.869	0.131089	930.738	0.262178	931	0.000281609	0.000288434
											1	931.869	0.131232	931.738	0.262464	932	0.000281613	0.000288434
											1	932.869	0.131375	932.737	0.262749	933	0.000281618	0.000288434
											1	933.868	0.131517	933.737	0.263035	934	0.000281622	0.000288434
											1	934.868	0.13166	934.737	0.26332	935	0.000281626	0.000288434
											1	935.868	0.131803	935.736	0.263606	936	0.00028163	0.000288434
											1	936.868	0.131946	936.736	0.263892	937	0.000281635	0.000288434
											1	937.868	0.132089	937.736	0.264177	938	0.000281639	0.000288434
											1	938.868	0.132232	938.736	0.264463	939	0.000281643	0.000288434
											1	939.868	0.132374	939.735	0.264749	940	0.000281648	0.000288434
											1	940.867	0.132517	940.735	0.265034	941	0.000281652	0.000288434
											1	941.867	0.13266	941.735	0.26532	942	0.000281656	0.000288434
											1	942.867	0.132803	942.734	0.265606	943	0.00028166	0.000288434
											1	943.867	0.132946	943.734	0.265891	944	0.000281665	0.000288434
											1	944.867	0.133089	944.734	0.266177	945	0.000281669	0.000288434
											1	945.867	0.133231	945.734	0.266463	946	0.000281673	0.000288434
											1	946.867	0.133374	946.733	0.266749	947	0.000281678	0.000288434
											1	947.866	0.133517	947.733	0.267034	948	0.000281682	0.000288434
											1	948.866	0.13366	948.733	0.26732	949	0.000281686	0.000288434
											1	949.866	0.133803	949.732	0.267606	950	0.00028169	0.000288434
											1	950.866	0.133946	950.732	0.267892	951	0.000281695	0.000288434
											1	951.866	0.134089	951.732	0.268177	952	0.000281699	0.000288434
											1	952.866	0.134232	952.732	0.268463	953	0.000281703	0.000288434
											1	953.866	0.134374	953.731	0.268749	954	0.000281708	0.000288434
											1	954.865	0.134517	954.731	0.269035	955	0.000281712	0.000288434
											1	955.865	0.13466	955.731	0.269321	956	0.000281716	0.000288434
											1	956.865	0.134803	956.73	0.269606	957	0.00028172	0.000288434
											1	957.865	0.134946	957.73	0.269892	958	0.000281725	0.000288434
											1	958.865	0.135089	958.73	0.270178	959	0.000281729	0.000288434
											1	959.865	0.135232	959.73	0.270464	960	0.000281733	0.000288434
											1	960.865	0.135375	960.729	0.27075	961	0.000281737	0.000288434
											1	961.864	0.135518	961.729	0.271036	962	0.000281742	0.000288434
											1	962.864	0.135661	962.729	0.271321	963	0.000281746	0.000288434
											1	963.864	0.135804	963.728	0.271607	964	0.00028175	0.000288434
											1	964.864	0.135947	964.728	0.271893	965	0.000281755	0.000288434
											1	965.864	0.13609	965.728	0.272179	966	0.000281759	0.000288434
											1	966.864	0.136232	966.728	0.272465	967	0.000281763	0.000288434
											1	967.864	0.136375	967.727	0.272751	968	0.000281767	0.000288434
											1	968.863	0.136518	968.727	0.273037	969	0.000281772	0.000288434
											1	969.863	0.136661	969.727	0.273323	970	0.000281776	0.000288434
											1	970.863	0.136804	970.726	0.273609	971	0.00028178	0.000288434
											1	971.863	0.136947	971.726	0.273895	972	0.000281785	0.000288434
											1	972.863	0.13709	972.726	0.274181	973	0.000281789	0.000288434
											1	973.863	0.137233	973.726	0.274467	974	0.000281793	0.000288434
											1	974.863	0.137376	974.725	0.274752	975	0.000281797	0.000288434
											1	975.862	0.137519	975.725	0.275038	976	0.000281802	0.000288434
											1	976.862	0.137662	976.725	0.275324	977	0.000281806	0.000288434
											1	977.862	0.137805	977.724	0.27561	978	0.00028181	0.000288434
											1	978.862	0.137948	978.724	0.275896	979	0.000281815	0.000288434
											1	979.862	0.138091	979.724	0.276182	980	0.000281819	0.000288434
											1	980.862	0.138234	980.724	0.276468	981	0.000281823	0.000288434
											1	981.862	0.138377	981.723	0.276755	982	0.000281827	0.000288434
											1	982.861	0.13852	982.723	0.277041	983	0.000281832	0.000288434
											1	983.861	0.138663	983.723	0.277327	984	0.000281836	0.000288434
											1	984.861	0.138806	984.722	0.277613	985	0.00028184	0.000288434
											1	985.861	0.138949	985.722	0.277899	986	0.000281845	0.000288434
											1	986.861	0.139092	986.722	0.278185	987	0.000281849	0.000288434
											1	987.861	0.139235	987.722	0.278471	988	0.000281853	0.000288434
											1	988.861	0.139378	988.721	0.278757	989	0.000281857	0.000288434
											1	989.86	0.139522	989.721	0.279043	990	0.000281862	0.000288434
											1	990.86	0.139665	990.721	0.279329	991	0.000281866	0.000288434
											1	991.86	0.139808	991.72	0.279615	992	0.00028187	0.000288434
											1	992.86	0.139951	992.72	0.279901	993	0.000281875	0.000288434
											1	993.86	0.140094	993.72	0.280188	994	0.000281879	0.000288434
											1	994.86	0.140237	994.72	0.280474	995	0.000281883	0.000288434
											1	995.86	0.14038	995.719	0.28076	996	0.000281887	0.000288434
											1	996.859	0.140523	996.719	0.281046	997	0.000281892	0.000288434
											1	997.859	0.140666	997.719	0.281332	998	0.000281896	0.000288434
											1	998.859	0.140809	998.718	0.281618	999	0.0002819	0.000288434
											1	999.859	0.140952	999.718	0.281905	1000	0.000281905	0.000288434
											1	1000.86	0.141095	1000.72	0.282191	1001	0.000281909	0.000288434
											1	1001.86	0.141238	1001.72	0.282477	1002	0.000281913	0.000288434
											1	1002.86	0.141382	1002.72	0.282763	1003	0.000281917	0.000288434
											1	1003.86	0.141525	1003.72	0.283049	1004	0.000281922	0.000288434
											1	1004.86	0.141668	1004.72	0.283336	1005	0.000281926	0.000288434
											1	1005.86	0.141811	1005.72	0.283622	1006	0.00028193	0.000288434
											1	1006.86	0.141954	1006.72	0.283908	1007	0.000281935	0.000288434
											1	1007.86	0.142097	1007.72	0.284194	1008	0.000281939	0.000288434
											1	1008.86	0.14224	1008.72	0.284481	1009	0.000281943	0.000288434
											1	1009.86	0.142383	1009.72	0.284767	1010	0.000281947	0.000288434
											1	1010.86	0.142527	1010.71	0.285053	1011	0.000281952	0.000288434
											1	1011.86	0.14267	1011.71	0.285339	1012	0.000281956	0.000288434
											1	1012.86	0.142813	1012.71	0.285626	1013	0.00028196	0.000288434
											1	1013.86	0.142956	1013.71	0.285912	1014	0.000281965	0.000288434
											1	1014.86	0.143099	1014.71	0.286198	1015	0.000281969	0.000288434
											1	1015.86	0.143242	1015.71	0.286485	1016	0.000281973	0.000288434
											1	1016.86	0.143385	1016.71	0.286771	1017	0.000281977	0.000288434
											1	1017.86	0.143529	1017.71	0.287057	1018	0.000281982	0.000288434
											1	1018.86	0.143672	1018.71	0.287344	1019	0.000281986	0.000288434
											1	1019.86	0.143815	1019.71	0.28763	1020	0.00028199	0.000288434
											1	1020.86	0.143958	1020.71	0.287916	1021	0.000281995	0.000288434
											1	1021.86	0.144101	1021.71	0.288203	1022	0.000281999	0.000288434
											1	1022.86	0.144245	1022.71	0.288489	1023	0.000282003	0.000288434
											1	1023.86	0.144388	1023.71	0.288776	1024	0.000282007	0.000288434
											1	1024.86	0.144531	1024.71	0.289062	1025	0.000282012	0.000288434
											1	1025.86	0.144674	1025.71	0.289348	1026	0.000282016	0.000288434
											1	1026.86	0.144817	1026.71	0.289635	1027	0.00028202	0.000288434
											1	1027.86	0.144961	1027.71	0.289921	1028	0.000282025	0.000288434
											1	1028.85	0.145104	1028.71	0.290208	1029	0.000282029	0.000288434
											1	1029.85	0.145247	1029.71	0.290494	1030	0.000282033	0.000288434
											1	1030.85	0.14539	1030.71	0.290781	1031	0.000282037	0.000288434
											1	1031.85	0.145533	1031.71	0.291067	1032	0.000282042	0.000288434
											1	1032.85	0.145677	1032.71	0.291353	1033	0.000282046	0.000288434
											1	1033.85	0.14582	1033.71	0.29164	1034	0.00028205	0.000288434
											1	1034.85	0.145963	1034.71	0.291926	1035	0.000282055	0.000288434
											1	1035.85	0.146106	1035.71	0.292213	1036	0.000282059	0.000288434
											1	1036.85	0.14625	1036.71	0.292499	1037	0.000282063	0.000288434
											1	1037.85	0.146393	1037.71	0.292786	1038	0.000282067	0.000288434
											1	1038.85	0.146536	1038.71	0.293072	1039	0.000282072	0.000288434
											1	1039.85	0.14668	1039.71	0.293359	1040	0.000282076	0.000288434
											1	1040.85	0.146823	1040.71	0.293646	1041	0.00028208	0.000288434
											1	1041.85	0.146966	1041.71	0.293932	1042	0.000282085	0.000288434
											1	1042.85	0.147109	1042.71	0.294219	1043	0.000282089	0.000288434
											1	1043.85	0.147253	1043.71	0.294505	1044	0.000282093	0.000288434
											1	1044.85	0.147396	1044.71	0.294792	1045	0.000282097	0.000288434
											1	1045.85	0.147539	1045.7	0.295078	1046	0.000282102	0.000288434
											1	1046.85	0.147682	1046.7	0.295365	1047	0.000282106	0.000288434
											1	1047.85	0.147826	1047.7	0.295652	1048	0.00028211	0.000288434
											1	1048.85	0.147969	1048.7	0.295938	1049	0.000282115	0.000288434
											1	1049.85	0.148112	1049.7	0.296225	1050	0.000282119	0.000288434
											1	1050.85	0.148256	1050.7	0.296511	1051	0.000282123	0.000288434
											1	1051.85	0.148399	1051.7	0.296798	1052	0.000282127	0.000288434
											1	1052.85	0.148542	1052.7	0.297085	1053	0.000282132	0.000288434
											1	1053.85	0.148686	1053.7	0.297371	1054	0.000282136	0.000288434
											1	1054.85	0.148829	1054.7	0.297658	1055	0.00028214	0.000288434
											1	1055.85	0.148972	1055.7	0.297945	1056	0.000282145	0.000288434
											1	1056.85	0.149116	1056.7	0.298231	1057	0.000282149	0.000288434
											1	1057.85	0.149259	1057.7	0.298518	1058	0.000282153	0.000288434
											1	1058.85	0.149402	1058.7	0.298805	1059	0.000282157	0.000288434
											1	1059.85	0.149546	1059.7	0.299091	1060	0.000282162	0.000288434
											1	1060.85	0.149689	1060.7	0.299378	1061	0.000282166	0.000288434
											1	1061.85	0.149832	1061.7	0.299665	1062	0.00028217	0.000288434
											1	1062.85	0.149976	1062.7	0.299952	1063	0.000282175	0.000288434
											1	1063.85	0.150119	1063.7	0.300238	1064	0.000282179	0.000288434
											1	1064.85	0.150263	1064.7	0.300525	1065	0.000282183	0.000288434
											1	1065.85	0.150406	1065.7	0.300812	1066	0.000282187	0.000288434
											1	1066.85	0.150549	1066.7	0.301099	1067	0.000282192	0.000288434
											1	1067.85	0.150693	1067.7	0.301385	1068	0.000282196	0.000288434
											1	1068.85	0.150836	1068.7	0.301672	1069	0.0002822	0.000288434
											1	1069.85	0.150979	1069.7	0.301959	1070	0.000282205	0.000288434
											1	1070.85	0.151123	1070.7	0.302246	1071	0.000282209	0.000288434
											1	1071.85	0.151266	1071.7	0.302533	1072	0.000282213	0.000288434
											1	1072.85	0.15141	1072.7	0.302819	1073	0.000282217	0.000288434
											1	1073.85	0.151553	1073.7	0.303106	1074	0.000282222	0.000288434
											1	1074.85	0.151697	1074.7	0.303393	1075	0.000282226	0.000288434
											1	1075.85	0.15184	1075.7	0.30368	1076	0.00028223	0.000288434
											1	1076.85	0.151983	1076.7	0.303967	1077	0.000282235	0.000288434
											1	1077.85	0.152127	1077.7	0.304254	1078	0.000282239	0.000288434
											1	1078.85	0.15227	1078.7	0.30454	1079	0.000282243	0.000288434
											1	1079.85	0.152414	1079.7	0.304827	1080	0.000282248	0.000288434
											1	1080.85	0.152557	1080.69	0.305114	1081	0.000282252	0.000288434
											1	1081.85	0.152701	1081.69	0.305401	1082	0.000282256	0.000288434
											1	1082.85	0.152844	1082.69	0.305688	1083	0.00028226	0.000288434
											1	1083.85	0.152987	1083.69	0.305975	1084	0.000282265	0.000288434
											1	1084.85	0.153131	1084.69	0.306262	1085	0.000282269	0.000288434
											1	1085.85	0.153274	1085.69	0.306549	1086	0.000282273	0.000288434
											1	1086.85	0.153418	1086.69	0.306836	1087	0.000282278	0.000288434
											1	1087.85	0.153561	1087.69	0.307123	1088	0.000282282	0.000288434
											1	1088.85	0.153705	1088.69	0.30741	1089	0.000282286	0.000288434
											1	1089.85	0.153848	1089.69	0.307697	1090	0.00028229	0.000288434
											1	1090.85	0.153992	1090.69	0.307984	1091	0.000282295	0.000288434
											1	1091.85	0.154135	1091.69	0.308271	1092	0.000282299	0.000288434
											1	1092.85	0.154279	1092.69	0.308558	1093	0.000282303	0.000288434
											1	1093.85	0.154422	1093.69	0.308845	1094	0.000282308	0.000288434
											1	1094.85	0.154566	1094.69	0.309132	1095	0.000282312	0.000288434
											1	1095.85	0.154709	1095.69	0.309419	1096	0.000282316	0.000288434
											1	1096.85	0.154853	1096.69	0.309706	1097	0.00028232	0.000288434
											1	1097.85	0.154996	1097.69	0.309993	1098	0.000282325	0.000288434
											1	1098.84	0.15514	1098.69	0.31028	1099	0.000282329	0.000288434
											1	1099.84	0.155283	1099.69	0.310567	1100	0.000282333	0.000288434
											1	1100.84	0.155427	1100.69	0.310854	1101	0.000282338	0.000288434
											1	1101.84	0.15557	1101.69	0.311141	1102	0.000282342	0.000288434
											1	1102.84	0.155714	1102.69	0.311428	1103	0.000282346	0.000288434
											1	1103.84	0.155857	1103.69	0.311715	1104	0.000282351	0.000288434
											1	1104.84	0.156001	1104.69	0.312002	1105	0.000282355	0.000288434
											1	1105.84	0.156145	1105.69	0.312289	1106	0.000282359	0.000288434
											1	1106.84	0.156288	1106.69	0.312576	1107	0.000282363	0.000288434
											1	1107.84	0.156432	1107.69	0.312863	1108	0.000282368	0.000288434
											1	1108.84	0.156575	1108.69	0.313151	1109	0.000282372	0.000288434
											1	1109.84	0.156719	1109.69	0.313438	1110	0.000282376	0.000288434
											1	1110.84	0.156862	1110.69	0.313725	1111	0.000282381	0.000288434
											1	1111.84	0.157006	1111.69	0.314012	1112	0.000282385	0.000288434
											1	1112.84	0.15715	1112.69	0.314299	1113	0.000282389	0.000288434
											1	1113.84	0.157293	1113.69	0.314586	1114	0.000282393	0.000288434
											1	1114.84	0.157437	1114.69	0.314873	1115	0.000282398	0.000288434
											1	1115.84	0.15758	1115.68	0.315161	1116	0.000282402	0.000288434
											1	1116.84	0.157724	1116.68	0.315448	1117	0.000282406	0.000288434
											1	1117.84	0.157868	1117.68	0.315735	1118	0.000282411	0.000288434
											1	1118.84	0.158011	1118.68	0.316022	1119	0.000282415	0.000288434
											1	1119.84	0.158155	1119.68	0.316309	1120	0.000282419	0.000288434
											1	1120.84	0.158298	1120.68	0.316597	1121	0.000282423	0.000288434
											1	1121.84	0.158442	1121.68	0.316884	1122	0.000282428	0.000288434
											1	1122.84	0.158586	1122.68	0.317171	1123	0.000282432	0.000288434
											1	1123.84	0.158729	1123.68	0.317458	1124	0.000282436	0.000288434
											1	1124.84	0.158873	1124.68	0.317746	1125	0.000282441	0.000288434
											1	1125.84	0.159017	1125.68	0.318033	1126	0.000282445	0.000288434
											1	1126.84	0.15916	1126.68	0.31832	1127	0.000282449	0.000288434
											1	1127.84	0.159304	1127.68	0.318608	1128	0.000282454	0.000288434
											1	1128.84	0.159447	1128.68	0.318895	1129	0.000282458	0.000288434
											1	1129.84	0.159591	1129.68	0.319182	1130	0.000282462	0.000288434
											1	1130.84	0.159735	1130.68	0.31947	1131	0.000282466	0.000288434
											1	1131.84	0.159878	1131.68	0.319757	1132	0.000282471	0.000288434
											1	1132.84	0.160022	1132.68	0.320044	1133	0.000282475	0.000288434
											1	1133.84	0.160166	1133.68	0.320332	1134	0.000282479	0.000288434
											1	1134.84	0.160309	1134.68	0.320619	1135	0.000282484	0.000288434
											1	1135.84	0.160453	1135.68	0.320906	1136	0.000282488	0.000288434
											1	1136.84	0.160597	1136.68	0.321194	1137	0.000282492	0.000288434
											1	1137.84	0.16074	1137.68	0.321481	1138	0.000282496	0.000288434
											1	1138.84	0.160884	1138.68	0.321768	1139	0.000282501	0.000288434
											1	1139.84	0.161028	1139.68	0.322056	1140	0.000282505	0.000288434
											1	1140.84	0.161172	1140.68	0.322343	1141	0.000282509	0.000288434
											1	1141.84	0.161315	1141.68	0.322631	1142	0.000282514	0.000288434
											1	1142.84	0.161459	1142.68	0.322918	1143	0.000282518	0.000288434
											1	1143.84	0.161603	1143.68	0.323205	1144	0.000282522	0.000288434
											1	1144.84	0.161746	1144.68	0.323493	1145	0.000282527	0.000288434
											1	1145.84	0.16189	1145.68	0.32378	1146	0.000282531	0.000288434
											1	1146.84	0.162034	1146.68	0.324068	1147	0.000282535	0.000288434
											1	1147.84	0.162178	1147.68	0.324355	1148	0.000282539	0.000288434
											1	1148.84	0.162321	1148.68	0.324643	1149	0.000282544	0.000288434
											1	1149.84	0.162465	1149.68	0.32493	1150	0.000282548	0.000288434
											1	1150.84	0.162609	1150.67	0.325218	1151	0.000282552	0.000288434
											1	1151.84	0.162753	1151.67	0.325505	1152	0.000282557	0.000288434
											1	1152.84	0.162896	1152.67	0.325793	1153	0.000282561	0.000288434
											1	1153.84	0.16304	1153.67	0.32608	1154	0.000282565	0.000288434
											1	1154.84	0.163184	1154.67	0.326368	1155	0.000282569	0.000288434
											1	1155.84	0.163328	1155.67	0.326655	1156	0.000282574	0.000288434
											1	1156.84	0.163471	1156.67	0.326943	1157	0.000282578	0.000288434
											1	1157.84	0.163615	1157.67	0.32723	1158	0.000282582	0.000288434
											1	1158.84	0.163759	1158.67	0.327518	1159	0.000282587	0.000288434
											1	1159.84	0.163903	1159.67	0.327806	1160	0.000282591	0.000288434
											1	1160.84	0.164047	1160.67	0.328093	1161	0.000282595	0.000288434
											1	1161.84	0.16419	1161.67	0.328381	1162	0.0002826	0.000288434
											1	1162.84	0.164334	1162.67	0.328668	1163	0.000282604	0.000288434
											1	1163.84	0.164478	1163.67	0.328956	1164	0.000282608	0.000288434
											1	1164.84	0.164622	1164.67	0.329243	1165	0.000282612	0.000288434
											1	1165.84	0.164766	1165.67	0.329531	1166	0.000282617	0.000288434
											1	1166.84	0.164909	1166.67	0.329819	1167	0.000282621	0.000288434
											1	1167.83	0.165053	1167.67	0.330106	1168	0.000282625	0.000288434
											1	1168.83	0.165197	1168.67	0.330394	1169	0.00028263	0.000288434
											1	1169.83	0.165341	1169.67	0.330682	1170	0.000282634	0.000288434
											1	1170.83	0.165485	1170.67	0.330969	1171	0.000282638	0.000288434
											1	1171.83	0.165629	1171.67	0.331257	1172	0.000282643	0.000288434
											1	1172.83	0.165772	1172.67	0.331545	1173	0.000282647	0.000288434
											1	1173.83	0.165916	1173.67	0.331832	1174	0.000282651	0.000288434
											1	1174.83	0.16606	1174.67	0.33212	1175	0.000282655	0.000288434
											1	1175.83	0.166204	1175.67	0.332408	1176	0.00028266	0.000288434
											1	1176.83	0.166348	1176.67	0.332696	1177	0.000282664	0.000288434
											1	1177.83	0.166492	1177.67	0.332983	1178	0.000282668	0.000288434
											1	1178.83	0.166635	1178.67	0.333271	1179	0.000282673	0.000288434
											1	1179.83	0.166779	1179.67	0.333559	1180	0.000282677	0.000288434
											1	1180.83	0.166923	1180.67	0.333846	1181	0.000282681	0.000288434
											1	1181.83	0.167067	1181.67	0.334134	1182	0.000282685	0.000288434
											1	1182.83	0.167211	1182.67	0.334422	1183	0.00028269	0.000288434
											1	1183.83	0.167355	1183.67	0.33471	1184	0.000282694	0.000288434
											1	1184.83	0.167499	1184.67	0.334998	1185	0.000282698	0.000288434
											1	1185.83	0.167643	1185.66	0.335285	1186	0.000282703	0.000288434
											1	1186.83	0.167787	1186.66	0.335573	1187	0.000282707	0.000288434
											1	1187.83	0.16793	1187.66	0.335861	1188	0.000282711	0.000288434
											1	1188.83	0.168074	1188.66	0.336149	1189	0.000282716	0.000288434
											1	1189.83	0.168218	1189.66	0.336437	1190	0.00028272	0.000288434
											1	1190.83	0.168362	1190.66	0.336724	1191	0.000282724	0.000288434
											1	1191.83	0.168506	1191.66	0.337012	1192	0.000282728	0.000288434
											1	1192.83	0.16865	1192.66	0.3373	1193	0.000282733	0.000288434
											1	1193.83	0.168794	1193.66	0.337588	1194	0.000282737	0.000288434
											1	1194.83	0.168938	1194.66	0.337876	1195	0.000282741	0.000288434
											1	1195.83	0.169082	1195.66	0.338164	1196	0.000282746	0.000288434
											1	1196.83	0.169226	1196.66	0.338452	1197	0.00028275	0.000288434
											1	1197.83	0.16937	1197.66	0.33874	1198	0.000282754	0.000288434
											1	1198.83	0.169514	1198.66	0.339028	1199	0.000282759	0.000288434
											1	1199.83	0.169658	1199.66	0.339315	1200	0.000282763	0.000288434
											1	1200.83	0.169802	1200.66	0.339603	1201	0.000282767	0.000288434
											1	1201.83	0.169946	1201.66	0.339891	1202	0.000282771	0.000288434
											1	1202.83	0.17009	1202.66	0.340179	1203	0.000282776	0.000288434
											1	1203.83	0.170234	1203.66	0.340467	1204	0.00028278	0.000288434
											1	1204.83	0.170378	1204.66	0.340755	1205	0.000282784	0.000288434
											1	1205.83	0.170522	1205.66	0.341043	1206	0.000282789	0.000288434
											1	1206.83	0.170666	1206.66	0.341331	1207	0.000282793	0.000288434
											1	1207.83	0.17081	1207.66	0.341619	1208	0.000282797	0.000288434
											1	1208.83	0.170954	1208.66	0.341907	1209	0.000282802	0.000288434
											1	1209.83	0.171098	1209.66	0.342195	1210	0.000282806	0.000288434
											1	1210.83	0.171242	1210.66	0.342483	1211	0.00028281	0.000288434
											1	1211.83	0.171386	1211.66	0.342771	1212	0.000282814	0.000288434
											1	1212.83	0.17153	1212.66	0.343059	1213	0.000282819	0.000288434
											1	1213.83	0.171674	1213.66	0.343347	1214	0.000282823	0.000288434
											1	1214.83	0.171818	1214.66	0.343635	1215	0.000282827	0.000288434
											1	1215.83	0.171962	1215.66	0.343923	1216	0.000282832	0.000288434
											1	1216.83	0.172106	1216.66	0.344211	1217	0.000282836	0.000288434
											1	1217.83	0.17225	1217.66	0.344499	1218	0.00028284	0.000288434
											1	1218.83	0.172394	1218.66	0.344788	1219	0.000282845	0.000288434
											1	1219.83	0.172538	1219.65	0.345076	1220	0.000282849	0.000288434
											1	1220.83	0.172682	1220.65	0.345364	1221	0.000282853	0.000288434
											1	1221.83	0.172826	1221.65	0.345652	1222	0.000282857	0.000288434
											1	1222.83	0.17297	1222.65	0.34594	1223	0.000282862	0.000288434
											1	1223.83	0.173114	1223.65	0.346228	1224	0.000282866	0.000288434
											1	1224.83	0.173258	1224.65	0.346516	1225	0.00028287	0.000288434
											1	1225.83	0.173402	1225.65	0.346804	1226	0.000282875	0.000288434
											1	1226.83	0.173546	1226.65	0.347092	1227	0.000282879	0.000288434
											1	1227.83	0.17369	1227.65	0.347381	1228	0.000282883	0.000288434
											1	1228.83	0.173834	1228.65	0.347669	1229	0.000282888	0.000288434
											1	1229.83	0.173978	1229.65	0.347957	1230	0.000282892	0.000288434
											1	1230.83	0.174123	1230.65	0.348245	1231	0.000282896	0.000288434
											1	1231.83	0.174267	1231.65	0.348533	1232	0.0002829	0.000288434
											1	1232.83	0.174411	1232.65	0.348822	1233	0.000282905	0.000288434
											1	1233.83	0.174555	1233.65	0.34911	1234	0.000282909	0.000288434
											1	1234.83	0.174699	1234.65	0.349398	1235	0.000282913	0.000288434
											1	1235.83	0.174843	1235.65	0.349686	1236	0.000282918	0.000288434
											1	1236.83	0.174987	1236.65	0.349974	1237	0.000282922	0.000288434
											1	1237.82	0.175131	1237.65	0.350263	1238	0.000282926	0.000288434
											1	1238.82	0.175275	1238.65	0.350551	1239	0.000282931	0.000288434
											1	1239.82	0.17542	1239.65	0.350839	1240	0.000282935	0.000288434
											1	1240.82	0.175564	1240.65	0.351128	1241	0.000282939	0.000288434
											1	1241.82	0.175708	1241.65	0.351416	1242	0.000282943	0.000288434
											1	1242.82	0.175852	1242.65	0.351704	1243	0.000282948	0.000288434
											1	1243.82	0.175996	1243.65	0.351992	1244	0.000282952	0.000288434
											1	1244.82	0.17614	1244.65	0.352281	1245	0.000282956	0.000288434
											1	1245.82	0.176285	1245.65	0.352569	1246	0.000282961	0.000288434
											1	1246.82	0.176429	1246.65	0.352857	1247	0.000282965	0.000288434
											1	1247.82	0.176573	1247.65	0.353146	1248	0.000282969	0.000288434
											1	1248.82	0.176717	1248.65	0.353434	1249	0.000282974	0.000288434
											1	1249.82	0.176861	1249.65	0.353722	1250	0.000282978	0.000288434
											1	1250.82	0.177005	1250.65	0.354011	1251	0.000282982	0.000288434
											1	1251.82	0.17715	1251.65	0.354299	1252	0.000282986	0.000288434
											1	1252.82	0.177294	1252.65	0.354587	1253	0.000282991	0.000288434
											1	1253.82	0.177438	1253.65	0.354876	1254	0.000282995	0.000288434
											1	1254.82	0.177582	1254.64	0.355164	1255	0.000282999	0.000288434
											1	1255.82	0.177726	1255.64	0.355453	1256	0.000283004	0.000288434
											1	1256.82	0.177871	1256.64	0.355741	1257	0.000283008	0.000288434
											1	1257.82	0.178015	1257.64	0.356029	1258	0.000283012	0.000288434
											1	1258.82	0.178159	1258.64	0.356318	1259	0.000283017	0.000288434
											1	1259.82	0.178303	1259.64	0.356606	1260	0.000283021	0.000288434
											1	1260.82	0.178447	1260.64	0.356895	1261	0.000283025	0.000288434
											1	1261.82	0.178592	1261.64	0.357183	1262	0.00028303	0.000288434
											1	1262.82	0.178736	1262.64	0.357472	1263	0.000283034	0.000288434
											1	1263.82	0.17888	1263.64	0.35776	1264	0.000283038	0.000288434
											1	1264.82	0.179024	1264.64	0.358049	1265	0.000283042	0.000288434
											1	1265.82	0.179169	1265.64	0.358337	1266	0.000283047	0.000288434
											1	1266.82	0.179313	1266.64	0.358626	1267	0.000283051	0.000288434
											1	1267.82	0.179457	1267.64	0.358914	1268	0.000283055	0.000288434
											1	1268.82	0.179601	1268.64	0.359203	1269	0.00028306	0.000288434
											1	1269.82	0.179746	1269.64	0.359491	1270	0.000283064	0.000288434
											1	1270.82	0.17989	1270.64	0.35978	1271	0.000283068	0.000288434
											1	1271.82	0.180034	1271.64	0.360068	1272	0.000283073	0.000288434
											1	1272.82	0.180178	1272.64	0.360357	1273	0.000283077	0.000288434
											1	1273.82	0.180323	1273.64	0.360645	1274	0.000283081	0.000288434
											1	1274.82	0.180467	1274.64	0.360934	1275	0.000283085	0.000288434
											1	1275.82	0.180611	1275.64	0.361223	1276	0.00028309	0.000288434
											1	1276.82	0.180756	1276.64	0.361511	1277	0.000283094	0.000288434
											1	1277.82	0.1809	1277.64	0.3618	1278	0.000283098	0.000288434
											1	1278.82	0.181044	1278.64	0.362088	1279	0.000283103	0.000288434
											1	1279.82	0.181188	1279.64	0.362377	1280	0.000283107	0.000288434
											1	1280.82	0.181333	1280.64	0.362666	1281	0.000283111	0.000288434
											1	1281.82	0.181477	1281.64	0.362954	1282	0.000283116	0.000288434
											1	1282.82	0.181621	1282.64	0.363243	1283	0.00028312	0.000288434
											1	1283.82	0.181766	1283.64	0.363531	1284	0.000283124	0.000288434
											1	1284.82	0.18191	1284.64	0.36382	1285	0.000283129	0.000288434
											1	1285.82	0.182054	1285.64	0.364109	1286	0.000283133	0.000288434
											1	1286.82	0.182199	1286.64	0.364397	1287	0.000283137	0.000288434
											1	1287.82	0.182343	1287.64	0.364686	1288	0.000283141	0.000288434
											1	1288.82	0.182487	1288.64	0.364975	1289	0.000283146	0.000288434
											1	1289.82	0.182632	1289.63	0.365264	1290	0.00028315	0.000288434
											1	1290.82	0.182776	1290.63	0.365552	1291	0.000283154	0.000288434
											1	1291.82	0.18292	1291.63	0.365841	1292	0.000283159	0.000288434
											1	1292.82	0.183065	1292.63	0.36613	1293	0.000283163	0.000288434
											1	1293.82	0.183209	1293.63	0.366418	1294	0.000283167	0.000288434
											1	1294.82	0.183354	1294.63	0.366707	1295	0.000283172	0.000288434
											1	1295.82	0.183498	1295.63	0.366996	1296	0.000283176	0.000288434
											1	1296.82	0.183642	1296.63	0.367285	1297	0.00028318	0.000288434
											1	1297.82	0.183787	1297.63	0.367573	1298	0.000283184	0.000288434
											1	1298.82	0.183931	1298.63	0.367862	1299	0.000283189	0.000288434
											1	1299.82	0.184076	1299.63	0.368151	1300	0.000283193	0.000288434
											1	1300.82	0.18422	1300.63	0.36844	1301	0.000283197	0.000288434
											1	1301.82	0.184364	1301.63	0.368729	1302	0.000283202	0.000288434
											1	1302.82	0.184509	1302.63	0.369017	1303	0.000283206	0.000288434
											1	1303.82	0.184653	1303.63	0.369306	1304	0.00028321	0.000288434
											1	1304.82	0.184798	1304.63	0.369595	1305	0.000283215	0.000288434
											1	1305.82	0.184942	1305.63	0.369884	1306	0.000283219	0.000288434
											1	1306.81	0.185086	1306.63	0.370173	1307	0.000283223	0.000288434
											1	1307.81	0.185231	1307.63	0.370462	1308	0.000283228	0.000288434
											1	1308.81	0.185375	1308.63	0.37075	1309	0.000283232	0.000288434
											1	1309.81	0.18552	1309.63	0.371039	1310	0.000283236	0.000288434
											1	1310.81	0.185664	1310.63	0.371328	1311	0.00028324	0.000288434
											1	1311.81	0.185809	1311.63	0.371617	1312	0.000283245	0.000288434
											1	1312.81	0.185953	1312.63	0.371906	1313	0.000283249	0.000288434
											1	1313.81	0.186097	1313.63	0.372195	1314	0.000283253	0.000288434
											1	1314.81	0.186242	1314.63	0.372484	1315	0.000283258	0.000288434
											1	1315.81	0.186386	1315.63	0.372773	1316	0.000283262	0.000288434
											1	1316.81	0.186531	1316.63	0.373062	1317	0.000283266	0.000288434
											1	1317.81	0.186675	1317.63	0.373351	1318	0.000283271	0.000288434
											1	1318.81	0.18682	1318.63	0.37364	1319	0.000283275	0.000288434
											1	1319.81	0.186964	1319.63	0.373929	1320	0.000283279	0.000288434
											1	1320.81	0.187109	1320.63	0.374218	1321	0.000283284	0.000288434
											1	1321.81	0.187253	1321.63	0.374507	1322	0.000283288	0.000288434
											1	1322.81	0.187398	1322.63	0.374795	1323	0.000283292	0.000288434
											1	1323.81	0.187542	1323.62	0.375084	1324	0.000283296	0.000288434
											1	1324.81	0.187687	1324.62	0.375373	1325	0.000283301	0.000288434
											1	1325.81	0.187831	1325.62	0.375663	1326	0.000283305	0.000288434
											1	1326.81	0.187976	1326.62	0.375952	1327	0.000283309	0.000288434
											1	1327.81	0.18812	1327.62	0.376241	1328	0.000283314	0.000288434
											1	1328.81	0.188265	1328.62	0.37653	1329	0.000283318	0.000288434
											1	1329.81	0.188409	1329.62	0.376819	1330	0.000283322	0.000288434
											1	1330.81	0.188554	1330.62	0.377108	1331	0.000283327	0.000288434
											1	1331.81	0.188698	1331.62	0.377397	1332	0.000283331	0.000288434
											1	1332.81	0.188843	1332.62	0.377686	1333	0.000283335	0.000288434
											1	1333.81	0.188987	1333.62	0.377975	1334	0.00028334	0.000288434
											1	1334.81	0.189132	1334.62	0.378264	1335	0.000283344	0.000288434
											1	1335.81	0.189277	1335.62	0.378553	1336	0.000283348	0.000288434
											1	1336.81	0.189421	1336.62	0.378842	1337	0.000283352	0.000288434
											1	1337.81	0.189566	1337.62	0.379131	1338	0.000283357	0.000288434
											1	1338.81	0.18971	1338.62	0.37942	1339	0.000283361	0.000288434
											1	1339.81	0.189855	1339.62	0.37971	1340	0.000283365	0.000288434
											1	1340.81	0.189999	1340.62	0.379999	1341	0.00028337	0.000288434
											1	1341.81	0.190144	1341.62	0.380288	1342	0.000283374	0.000288434
											1	1342.81	0.190289	1342.62	0.380577	1343	0.000283378	0.000288434
											1	1343.81	0.190433	1343.62	0.380866	1344	0.000283383	0.000288434
											1	1344.81	0.190578	1344.62	0.381155	1345	0.000283387	0.000288434
											1	1345.81	0.190722	1345.62	0.381445	1346	0.000283391	0.000288434
											1	1346.81	0.190867	1346.62	0.381734	1347	0.000283396	0.000288434
											1	1347.81	0.191011	1347.62	0.382023	1348	0.0002834	0.000288434
											1	1348.81	0.191156	1348.62	0.382312	1349	0.000283404	0.000288434
											1	1349.81	0.191301	1349.62	0.382601	1350	0.000283408	0.000288434
											1	1350.81	0.191445	1350.62	0.382891	1351	0.000283413	0.000288434
											1	1351.81	0.19159	1351.62	0.38318	1352	0.000283417	0.000288434
											1	1352.81	0.191735	1352.62	0.383469	1353	0.000283421	0.000288434
											1	1353.81	0.191879	1353.62	0.383758	1354	0.000283426	0.000288434
											1	1354.81	0.192024	1354.62	0.384048	1355	0.00028343	0.000288434
											1	1355.81	0.192168	1355.62	0.384337	1356	0.000283434	0.000288434
											1	1356.81	0.192313	1356.62	0.384626	1357	0.000283439	0.000288434
											1	1357.81	0.192458	1357.62	0.384916	1358	0.000283443	0.000288434
											1	1358.81	0.192602	1358.61	0.385205	1359	0.000283447	0.000288434
											1	1359.81	0.192747	1359.61	0.385494	1360	0.000283452	0.000288434
											1	1360.81	0.192892	1360.61	0.385783	1361	0.000283456	0.000288434
											1	1361.81	0.193036	1361.61	0.386073	1362	0.00028346	0.000288434
											1	1362.81	0.193181	1362.61	0.386362	1363	0.000283464	0.000288434
											1	1363.81	0.193326	1363.61	0.386651	1364	0.000283469	0.000288434
											1	1364.81	0.19347	1364.61	0.386941	1365	0.000283473	0.000288434
											1	1365.81	0.193615	1365.61	0.38723	1366	0.000283477	0.000288434
											1	1366.81	0.19376	1366.61	0.38752	1367	0.000283482	0.000288434
											1	1367.81	0.193904	1367.61	0.387809	1368	0.000283486	0.000288434
											1	1368.81	0.194049	1368.61	0.388098	1369	0.00028349	0.000288434
											1	1369.81	0.194194	1369.61	0.388388	1370	0.000283495	0.000288434
											1	1370.81	0.194339	1370.61	0.388677	1371	0.000283499	0.000288434
											1	1371.81	0.194483	1371.61	0.388967	1372	0.000283503	0.000288434
											1	1372.81	0.194628	1372.61	0.389256	1373	0.000283508	0.000288434
											1	1373.81	0.194773	1373.61	0.389545	1374	0.000283512	0.000288434
											1	1374.81	0.194917	1374.61	0.389835	1375	0.000283516	0.000288434
											1	1375.8	0.195062	1375.61	0.390124	1376	0.000283521	0.000288434
											1	1376.8	0.195207	1376.61	0.390414	1377	0.000283525	0.000288434
											1	1377.8	0.195352	1377.61	0.390703	1378	0.000283529	0.000288434
											1	1378.8	0.195496	1378.61	0.390993	1379	0.000283533	0.000288434
											1	1379.8	0.195641	1379.61	0.391282	1380	0.000283538	0.000288434
											1	1380.8	0.195786	1380.61	0.391572	1381	0.000283542	0.000288434
											1	1381.8	0.195931	1381.61	0.391861	1382	0.000283546	0.000288434
											1	1382.8	0.196075	1382.61	0.392151	1383	0.000283551	0.000288434
											1	1383.8	0.19622	1383.61	0.39244	1384	0.000283555	0.000288434
											1	1384.8	0.196365	1384.61	0.39273	1385	0.000283559	0.000288434
											1	1385.8	0.19651	1385.61	0.393019	1386	0.000283564	0.000288434
											1	1386.8	0.196654	1386.61	0.393309	1387	0.000283568	0.000288434
											1	1387.8	0.196799	1387.61	0.393598	1388	0.000283572	0.000288434
											1	1388.8	0.196944	1388.61	0.393888	1389	0.000283577	0.000288434
											1	1389.8	0.197089	1389.61	0.394177	1390	0.000283581	0.000288434
											1	1390.8	0.197234	1390.61	0.394467	1391	0.000283585	0.000288434
											1	1391.8	0.197378	1391.61	0.394757	1392	0.00028359	0.000288434
											1	1392.8	0.197523	1392.6	0.395046	1393	0.000283594	0.000288434
											1	1393.8	0.197668	1393.6	0.395336	1394	0.000283598	0.000288434
											1	1394.8	0.197813	1394.6	0.395625	1395	0.000283602	0.000288434
											1	1395.8	0.197958	1395.6	0.395915	1396	0.000283607	0.000288434
											1	1396.8	0.198102	1396.6	0.396205	1397	0.000283611	0.000288434
											1	1397.8	0.198247	1397.6	0.396494	1398	0.000283615	0.000288434
											1	1398.8	0.198392	1398.6	0.396784	1399	0.00028362	0.000288434
											1	1399.8	0.198537	1399.6	0.397074	1400	0.000283624	0.000288434
											1	1400.8	0.198682	1400.6	0.397363	1401	0.000283628	0.000288434
											1	1401.8	0.198826	1401.6	0.397653	1402	0.000283633	0.000288434
											1	1402.8	0.198971	1402.6	0.397943	1403	0.000283637	0.000288434
											1	1403.8	0.199116	1403.6	0.398232	1404	0.000283641	0.000288434
											1	1404.8	0.199261	1404.6	0.398522	1405	0.000283646	0.000288434
											1	1405.8	0.199406	1405.6	0.398812	1406	0.00028365	0.000288434
											1	1406.8	0.199551	1406.6	0.399101	1407	0.000283654	0.000288434
											1	1407.8	0.199696	1407.6	0.399391	1408	0.000283659	0.000288434
											1	1408.8	0.19984	1408.6	0.399681	1409	0.000283663	0.000288434
											1	1409.8	0.199985	1409.6	0.399971	1410	0.000283667	0.000288434
											1	1410.8	0.20013	1410.6	0.40026	1411	0.000283671	0.000288434
											1	1411.8	0.200275	1411.6	0.40055	1412	0.000283676	0.000288434
											1	1412.8	0.20042	1412.6	0.40084	1413	0.00028368	0.000288434
											1	1413.8	0.200565	1413.6	0.40113	1414	0.000283684	0.000288434
											1	1414.8	0.20071	1414.6	0.40142	1415	0.000283689	0.000288434
											1	1415.8	0.200855	1415.6	0.401709	1416	0.000283693	0.000288434
											1	1416.8	0.201	1416.6	0.401999	1417	0.000283697	0.000288434
											1	1417.8	0.201144	1417.6	0.402289	1418	0.000283702	0.000288434
											1	1418.8	0.201289	1418.6	0.402579	1419	0.000283706	0.000288434
											1	1419.8	0.201434	1419.6	0.402869	1420	0.00028371	0.000288434
											1	1420.8	0.201579	1420.6	0.403158	1421	0.000283715	0.000288434
											1	1421.8	0.201724	1421.6	0.403448	1422	0.000283719	0.000288434
											1	1422.8	0.201869	1422.6	0.403738	1423	0.000283723	0.000288434
											1	1423.8	0.202014	1423.6	0.404028	1424	0.000283728	0.000288434
											1	1424.8	0.202159	1424.6	0.404318	1425	0.000283732	0.000288434
											1	1425.8	0.202304	1425.6	0.404608	1426	0.000283736	0.000288434
											1	1426.8	0.202449	1426.6	0.404898	1427	0.00028374	0.000288434
											1	1427.8	0.202594	1427.59	0.405188	1428	0.000283745	0.000288434
											1	1428.8	0.202739	1428.59	0.405477	1429	0.000283749	0.000288434
											1	1429.8	0.202884	1429.59	0.405767	1430	0.000283753	0.000288434
											1	1430.8	0.203029	1430.59	0.406057	1431	0.000283758	0.000288434
											1	1431.8	0.203174	1431.59	0.406347	1432	0.000283762	0.000288434
											1	1432.8	0.203319	1432.59	0.406637	1433	0.000283766	0.000288434
											1	1433.8	0.203464	1433.59	0.406927	1434	0.000283771	0.000288434
											1	1434.8	0.203609	1434.59	0.407217	1435	0.000283775	0.000288434
											1	1435.8	0.203754	1435.59	0.407507	1436	0.000283779	0.000288434
											1	1436.8	0.203899	1436.59	0.407797	1437	0.000283784	0.000288434
											1	1437.8	0.204044	1437.59	0.408087	1438	0.000283788	0.000288434
											1	1438.8	0.204189	1438.59	0.408377	1439	0.000283792	0.000288434
											1	1439.8	0.204334	1439.59	0.408667	1440	0.000283797	0.000288434
											1	1440.8	0.204479	1440.59	0.408957	1441	0.000283801	0.000288434
											1	1441.8	0.204624	1441.59	0.409247	1442	0.000283805	0.000288434
											1	1442.8	0.204769	1442.59	0.409537	1443	0.00028381	0.000288434
											1	1443.8	0.204914	1443.59	0.409827	1444	0.000283814	0.000288434
											1	1444.79	0.205059	1444.59	0.410117	1445	0.000283818	0.000288434
											1	1445.79	0.205204	1445.59	0.410407	1446	0.000283822	0.000288434
											1	1446.79	0.205349	1446.59	0.410697	1447	0.000283827	0.000288434
											1	1447.79	0.205494	1447.59	0.410987	1448	0.000283831	0.000288434
											1	1448.79	0.205639	1448.59	0.411278	1449	0.000283835	0.000288434
											1	1449.79	0.205784	1449.59	0.411568	1450	0.00028384	0.000288434
											1	1450.79	0.205929	1450.59	0.411858	1451	0.000283844	0.000288434
											1	1451.79	0.206074	1451.59	0.412148	1452	0.000283848	0.000288434
											1	1452.79	0.206219	1452.59	0.412438	1453	0.000283853	0.000288434
											1	1453.79	0.206364	1453.59	0.412728	1454	0.000283857	0.000288434
											1	1454.79	0.206509	1454.59	0.413018	1455	0.000283861	0.000288434
											1	1455.79	0.206654	1455.59	0.413308	1456	0.000283866	0.000288434
											1	1456.79	0.206799	1456.59	0.413599	1457	0.00028387	0.000288434
											1	1457.79	0.206944	1457.59	0.413889	1458	0.000283874	0.000288434
											1	1458.79	0.207089	1458.59	0.414179	1459	0.000283879	0.000288434
											1	1459.79	0.207235	1459.59	0.414469	1460	0.000283883	0.000288434
											1	1460.79	0.20738	1460.59	0.414759	1461	0.000283887	0.000288434
											1	1461.79	0.207525	1461.58	0.415049	1462	0.000283892	0.000288434
											1	1462.79	0.20767	1462.58	0.41534	1463	0.000283896	0.000288434
											1	1463.79	0.207815	1463.58	0.41563	1464	0.0002839	0.000288434
											1	1464.79	0.20796	1464.58	0.41592	1465	0.000283905	0.000288434
											1	1465.79	0.208105	1465.58	0.41621	1466	0.000283909	0.000288434
											1	1466.79	0.20825	1466.58	0.416501	1467	0.000283913	0.000288434
											1	1467.79	0.208395	1467.58	0.416791	1468	0.000283917	0.000288434
											1	1468.79	0.208541	1468.58	0.417081	1469	0.000283922	0.000288434
											1	1469.79	0.208686	1469.58	0.417371	1470	0.000283926	0.000288434
											1	1470.79	0.208831	1470.58	0.417662	1471	0.00028393	0.000288434
											1	1471.79	0.208976	1471.58	0.417952	1472	0.000283935	0.000288434
											1	1472.79	0.209121	1472.58	0.418242	1473	0.000283939	0.000288434
											1	1473.79	0.209266	1473.58	0.418533	1474	0.000283943	0.000288434
											1	1474.79	0.209411	1474.58	0.418823	1475	0.000283948	0.000288434
											1	1475.79	0.209557	1475.58	0.419113	1476	0.000283952	0.000288434
											1	1476.79	0.209702	1476.58	0.419403	1477	0.000283956	0.000288434
											1	1477.79	0.209847	1477.58	0.419694	1478	0.000283961	0.000288434
											1	1478.79	0.209992	1478.58	0.419984	1479	0.000283965	0.000288434
											1	1479.79	0.210137	1479.58	0.420275	1480	0.000283969	0.000288434
											1	1480.79	0.210282	1480.58	0.420565	1481	0.000283974	0.000288434
											1	1481.79	0.210428	1481.58	0.420855	1482	0.000283978	0.000288434
											1	1482.79	0.210573	1482.58	0.421146	1483	0.000283982	0.000288434
											1	1483.79	0.210718	1483.58	0.421436	1484	0.000283987	0.000288434
											1	1484.79	0.210863	1484.58	0.421726	1485	0.000283991	0.000288434
											1	1485.79	0.211008	1485.58	0.422017	1486	0.000283995	0.000288434
											1	1486.79	0.211154	1486.58	0.422307	1487	0.000284	0.000288434
											1	1487.79	0.211299	1487.58	0.422598	1488	0.000284004	0.000288434
											1	1488.79	0.211444	1488.58	0.422888	1489	0.000284008	0.000288434
											1	1489.79	0.211589	1489.58	0.423179	1490	0.000284012	0.000288434
											1	1490.79	0.211735	1490.58	0.423469	1491	0.000284017	0.000288434
											1	1491.79	0.21188	1491.58	0.423759	1492	0.000284021	0.000288434
											1	1492.79	0.212025	1492.58	0.42405	1493	0.000284025	0.000288434
											1	1493.79	0.21217	1493.58	0.42434	1494	0.00028403	0.000288434
											1	1494.79	0.212315	1494.58	0.424631	1495	0.000284034	0.000288434
											1	1495.79	0.212461	1495.58	0.424921	1496	0.000284038	0.000288434
											1	1496.79	0.212606	1496.57	0.425212	1497	0.000284043	0.000288434
											1	1497.79	0.212751	1497.57	0.425502	1498	0.000284047	0.000288434
											1	1498.79	0.212896	1498.57	0.425793	1499	0.000284051	0.000288434
											1	1499.79	0.213042	1499.57	0.426083	1500	0.000284056	0.000288434
											1	1500.79	0.213187	1500.57	0.426374	1501	0.00028406	0.000288434
											1	1501.79	0.213332	1501.57	0.426665	1502	0.000284064	0.000288434
											1	1502.79	0.213478	1502.57	0.426955	1503	0.000284069	0.000288434
											1	1503.79	0.213623	1503.57	0.427246	1504	0.000284073	0.000288434
											1	1504.79	0.213768	1504.57	0.427536	1505	0.000284077	0.000288434
											1	1505.79	0.213913	1505.57	0.427827	1506	0.000284082	0.000288434
											1	1506.79	0.214059	1506.57	0.428117	1507	0.000284086	0.000288434
											1	1507.79	0.214204	1507.57	0.428408	1508	0.00028409	0.000288434
											1	1508.79	0.214349	1508.57	0.428699	1509	0.000284095	0.000288434
											1	1509.79	0.214495	1509.57	0.428989	1510	0.000284099	0.000288434
											1	1510.79	0.21464	1510.57	0.42928	1511	0.000284103	0.000288434
											1	1511.79	0.214785	1511.57	0.429571	1512	0.000284108	0.000288434
											1	1512.79	0.214931	1512.57	0.429861	1513	0.000284112	0.000288434
											1	1513.78	0.215076	1513.57	0.430152	1514	0.000284116	0.000288434
											1	1514.78	0.215221	1514.57	0.430443	1515	0.00028412	0.000288434
											1	1515.78	0.215367	1515.57	0.430733	1516	0.000284125	0.000288434
											1	1516.78	0.215512	1516.57	0.431024	1517	0.000284129	0.000288434
											1	1517.78	0.215657	1517.57	0.431315	1518	0.000284133	0.000288434
											1	1518.78	0.215803	1518.57	0.431605	1519	0.000284138	0.000288434
											1	1519.78	0.215948	1519.57	0.431896	1520	0.000284142	0.000288434
											1	1520.78	0.216093	1520.57	0.432187	1521	0.000284146	0.000288434
											1	1521.78	0.216239	1521.57	0.432477	1522	0.000284151	0.000288434
											1	1522.78	0.216384	1522.57	0.432768	1523	0.000284155	0.000288434
											1	1523.78	0.216529	1523.57	0.433059	1524	0.000284159	0.000288434
											1	1524.78	0.216675	1524.57	0.43335	1525	0.000284164	0.000288434
											1	1525.78	0.21682	1525.57	0.43364	1526	0.000284168	0.000288434
											1	1526.78	0.216966	1526.57	0.433931	1527	0.000284172	0.000288434
											1	1527.78	0.217111	1527.57	0.434222	1528	0.000284177	0.000288434
											1	1528.78	0.217256	1528.57	0.434513	1529	0.000284181	0.000288434
											1	1529.78	0.217402	1529.57	0.434803	1530	0.000284185	0.000288434
											1	1530.78	0.217547	1530.56	0.435094	1531	0.00028419	0.000288434
											1	1531.78	0.217693	1531.56	0.435385	1532	0.000284194	0.000288434
											1	1532.78	0.217838	1532.56	0.435676	1533	0.000284198	0.000288434
											1	1533.78	0.217983	1533.56	0.435967	1534	0.000284203	0.000288434
											1	1534.78	0.218129	1534.56	0.436258	1535	0.000284207	0.000288434
											1	1535.78	0.218274	1535.56	0.436548	1536	0.000284211	0.000288434
											1	1536.78	0.21842	1536.56	0.436839	1537	0.000284216	0.000288434
											1	1537.78	0.218565	1537.56	0.43713	1538	0.00028422	0.000288434
											1	1538.78	0.218711	1538.56	0.437421	1539	0.000284224	0.000288434
											1	1539.78	0.218856	1539.56	0.437712	1540	0.000284229	0.000288434
											1	1540.78	0.219001	1540.56	0.438003	1541	0.000284233	0.000288434
											1	1541.78	0.219147	1541.56	0.438294	1542	0.000284237	0.000288434
											1	1542.78	0.219292	1542.56	0.438585	1543	0.000284241	0.000288434
											1	1543.78	0.219438	1543.56	0.438876	1544	0.000284246	0.000288434
											1	1544.78	0.219583	1544.56	0.439166	1545	0.00028425	0.000288434
											1	1545.78	0.219729	1545.56	0.439457	1546	0.000284254	0.000288434
											1	1546.78	0.219874	1546.56	0.439748	1547	0.000284259	0.000288434
											1	1547.78	0.22002	1547.56	0.440039	1548	0.000284263	0.000288434
											1	1548.78	0.220165	1548.56	0.44033	1549	0.000284267	0.000288434
											1	1549.78	0.220311	1549.56	0.440621	1550	0.000284272	0.000288434
											1	1550.78	0.220456	1550.56	0.440912	1551	0.000284276	0.000288434
											1	1551.78	0.220602	1551.56	0.441203	1552	0.00028428	0.000288434
											1	1552.78	0.220747	1552.56	0.441494	1553	0.000284285	0.000288434
											1	1553.78	0.220893	1553.56	0.441785	1554	0.000284289	0.000288434
											1	1554.78	0.221038	1554.56	0.442076	1555	0.000284293	0.000288434
											1	1555.78	0.221184	1555.56	0.442367	1556	0.000284298	0.000288434
											1	1556.78	0.221329	1556.56	0.442658	1557	0.000284302	0.000288434
											1	1557.78	0.221475	1557.56	0.442949	1558	0.000284306	0.000288434
											1	1558.78	0.22162	1558.56	0.44324	1559	0.000284311	0.000288434
											1	1559.78	0.221766	1559.56	0.443531	1560	0.000284315	0.000288434
											1	1560.78	0.221911	1560.56	0.443822	1561	0.000284319	0.000288434
											1	1561.78	0.222057	1561.56	0.444114	1562	0.000284324	0.000288434
											1	1562.78	0.222202	1562.56	0.444405	1563	0.000284328	0.000288434
											1	1563.78	0.222348	1563.56	0.444696	1564	0.000284332	0.000288434
											1	1564.78	0.222493	1564.56	0.444987	1565	0.000284337	0.000288434
											1	1565.78	0.222639	1565.55	0.445278	1566	0.000284341	0.000288434
											1	1566.78	0.222785	1566.55	0.445569	1567	0.000284345	0.000288434
											1	1567.78	0.22293	1567.55	0.44586	1568	0.00028435	0.000288434
											1	1568.78	0.223076	1568.55	0.446151	1569	0.000284354	0.000288434
											1	1569.78	0.223221	1569.55	0.446442	1570	0.000284358	0.000288434
											1	1570.78	0.223367	1570.55	0.446734	1571	0.000284363	0.000288434
											1	1571.78	0.223512	1571.55	0.447025	1572	0.000284367	0.000288434
											1	1572.78	0.223658	1572.55	0.447316	1573	0.000284371	0.000288434
											1	1573.78	0.223804	1573.55	0.447607	1574	0.000284376	0.000288434
											1	1574.78	0.223949	1574.55	0.447898	1575	0.00028438	0.000288434
											1	1575.78	0.224095	1575.55	0.448189	1576	0.000284384	0.000288434
											1	1576.78	0.22424	1576.55	0.448481	1577	0.000284389	0.000288434
											1	1577.78	0.224386	1577.55	0.448772	1578	0.000284393	0.000288434
											1	1578.78	0.224532	1578.55	0.449063	1579	0.000284397	0.000288434
											1	1579.78	0.224677	1579.55	0.449354	1580	0.000284401	0.000288434
											1	1580.78	0.224823	1580.55	0.449646	1581	0.000284406	0.000288434
											1	1581.78	0.224968	1581.55	0.449937	1582	0.00028441	0.000288434
											1	1582.77	0.225114	1582.55	0.450228	1583	0.000284414	0.000288434
											1	1583.77	0.22526	1583.55	0.450519	1584	0.000284419	0.000288434
											1	1584.77	0.225405	1584.55	0.450811	1585	0.000284423	0.000288434
											1	1585.77	0.225551	1585.55	0.451102	1586	0.000284427	0.000288434
											1	1586.77	0.225697	1586.55	0.451393	1587	0.000284432	0.000288434
											1	1587.77	0.225842	1587.55	0.451685	1588	0.000284436	0.000288434
											1	1588.77	0.225988	1588.55	0.451976	1589	0.00028444	0.000288434
											1	1589.77	0.226134	1589.55	0.452267	1590	0.000284445	0.000288434
											1	1590.77	0.226279	1590.55	0.452558	1591	0.000284449	0.000288434
											1	1591.77	0.226425	1591.55	0.45285	1592	0.000284453	0.000288434
											1	1592.77	0.226571	1592.55	0.453141	1593	0.000284458	0.000288434
											1	1593.77	0.226716	1593.55	0.453433	1594	0.000284462	0.000288434
											1	1594.77	0.226862	1594.55	0.453724	1595	0.000284466	0.000288434
											1	1595.77	0.227008	1595.55	0.454015	1596	0.000284471	0.000288434
											1	1596.77	0.227153	1596.55	0.454307	1597	0.000284475	0.000288434
											1	1597.77	0.227299	1597.55	0.454598	1598	0.000284479	0.000288434
											1	1598.77	0.227445	1598.55	0.454889	1599	0.000284484	0.000288434
											1	1599.77	0.22759	1599.54	0.455181	1600	0.000284488	0.000288434
											1	1600.77	0.227736	1600.54	0.455472	1601	0.000284492	0.000288434
											1	1601.77	0.227882	1601.54	0.455764	1602	0.000284497	0.000288434
											1	1602.77	0.228028	1602.54	0.456055	1603	0.000284501	0.000288434
											1	1603.77	0.228173	1603.54	0.456347	1604	0.000284505	0.000288434
											1	1604.77	0.228319	1604.54	0.456638	1605	0.00028451	0.000288434
											1	1605.77	0.228465	1605.54	0.456929	1606	0.000284514	0.000288434
											1	1606.77	0.22861	1606.54	0.457221	1607	0.000284518	0.000288434
											1	1607.77	0.228756	1607.54	0.457512	1608	0.000284523	0.000288434
											1	1608.77	0.228902	1608.54	0.457804	1609	0.000284527	0.000288434
											1	1609.77	0.229048	1609.54	0.458095	1610	0.000284531	0.000288434
											1	1610.77	0.229193	1610.54	0.458387	1611	0.000284536	0.000288434
											1	1611.77	0.229339	1611.54	0.458678	1612	0.00028454	0.000288434
											1	1612.77	0.229485	1612.54	0.45897	1613	0.000284544	0.000288434
											1	1613.77	0.229631	1613.54	0.459261	1614	0.000284549	0.000288434
											1	1614.77	0.229776	1614.54	0.459553	1615	0.000284553	0.000288434
											1	1615.77	0.229922	1615.54	0.459845	1616	0.000284557	0.000288434
											1	1616.77	0.230068	1616.54	0.460136	1617	0.000284562	0.000288434
											1	1617.77	0.230214	1617.54	0.460428	1618	0.000284566	0.000288434
											1	1618.77	0.23036	1618.54	0.460719	1619	0.00028457	0.000288434
											1	1619.77	0.230505	1619.54	0.461011	1620	0.000284575	0.000288434
											1	1620.77	0.230651	1620.54	0.461302	1621	0.000284579	0.000288434
											1	1621.77	0.230797	1621.54	0.461594	1622	0.000284583	0.000288434
											1	1622.77	0.230943	1622.54	0.461886	1623	0.000284588	0.000288434
											1	1623.77	0.231089	1623.54	0.462177	1624	0.000284592	0.000288434
											1	1624.77	0.231234	1624.54	0.462469	1625	0.000284596	0.000288434
											1	1625.77	0.23138	1625.54	0.46276	1626	0.000284601	0.000288434
											1	1626.77	0.231526	1626.54	0.463052	1627	0.000284605	0.000288434
											1	1627.77	0.231672	1627.54	0.463344	1628	0.000284609	0.000288434
											1	1628.77	0.231818	1628.54	0.463635	1629	0.000284614	0.000288434
											1	1629.77	0.231964	1629.54	0.463927	1630	0.000284618	0.000288434
											1	1630.77	0.232109	1630.54	0.464219	1631	0.000284622	0.000288434
											1	1631.77	0.232255	1631.54	0.46451	1632	0.000284627	0.000288434
											1	1632.77	0.232401	1632.54	0.464802	1633	0.000284631	0.000288434
											1	1633.77	0.232547	1633.53	0.465094	1634	0.000284635	0.000288434
											1	1634.77	0.232693	1634.53	0.465386	1635	0.00028464	0.000288434
											1	1635.77	0.232839	1635.53	0.465677	1636	0.000284644	0.000288434
											1	1636.77	0.232985	1636.53	0.465969	1637	0.000284648	0.000288434
											1	1637.77	0.23313	1637.53	0.466261	1638	0.000284652	0.000288434
											1	1638.77	0.233276	1638.53	0.466553	1639	0.000284657	0.000288434
											1	1639.77	0.233422	1639.53	0.466844	1640	0.000284661	0.000288434
											1	1640.77	0.233568	1640.53	0.467136	1641	0.000284665	0.000288434
											1	1641.77	0.233714	1641.53	0.467428	1642	0.00028467	0.000288434
											1	1642.77	0.23386	1642.53	0.46772	1643	0.000284674	0.000288434
											1	1643.77	0.234006	1643.53	0.468011	1644	0.000284678	0.000288434
											1	1644.77	0.234152	1644.53	0.468303	1645	0.000284683	0.000288434
											1	1645.77	0.234298	1645.53	0.468595	1646	0.000284687	0.000288434
											1	1646.77	0.234443	1646.53	0.468887	1647	0.000284691	0.000288434
											1	1647.77	0.234589	1647.53	0.469179	1648	0.000284696	0.000288434
											1	1648.77	0.234735	1648.53	0.469471	1649	0.0002847	0.000288434
											1	1649.77	0.234881	1649.53	0.469762	1650	0.000284704	0.000288434
											1	1650.76	0.235027	1650.53	0.470054	1651	0.000284709	0.000288434
											1	1651.76	0.235173	1651.53	0.470346	1652	0.000284713	0.000288434
											1	1652.76	0.235319	1652.53	0.470638	1653	0.000284717	0.000288434
											1	1653.76	0.235465	1653.53	0.47093	1654	0.000284722	0.000288434
											1	1654.76	0.235611	1654.53	0.471222	1655	0.000284726	0.000288434
											1	1655.76	0.235757	1655.53	0.471514	1656	0.00028473	0.000288434
											1	1656.76	0.235903	1656.53	0.471806	1657	0.000284735	0.000288434
											1	1657.76	0.236049	1657.53	0.472097	1658	0.000284739	0.000288434
											1	1658.76	0.236195	1658.53	0.472389	1659	0.000284743	0.000288434
											1	1659.76	0.236341	1659.53	0.472681	1660	0.000284748	0.000288434
											1	1660.76	0.236487	1660.53	0.472973	1661	0.000284752	0.000288434
											1	1661.76	0.236633	1661.53	0.473265	1662	0.000284756	0.000288434
											1	1662.76	0.236779	1662.53	0.473557	1663	0.000284761	0.000288434
											1	1663.76	0.236925	1663.53	0.473849	1664	0.000284765	0.000288434
											1	1664.76	0.237071	1664.53	0.474141	1665	0.000284769	0.000288434
											1	1665.76	0.237217	1665.53	0.474433	1666	0.000284774	0.000288434
											1	1666.76	0.237363	1666.53	0.474725	1667	0.000284778	0.000288434
											1	1667.76	0.237509	1667.52	0.475017	1668	0.000284782	0.000288434
											1	1668.76	0.237655	1668.52	0.475309	1669	0.000284787	0.000288434
											1	1669.76	0.237801	1669.52	0.475601	1670	0.000284791	0.000288434
											1	1670.76	0.237947	1670.52	0.475893	1671	0.000284795	0.000288434
											1	1671.76	0.238093	1671.52	0.476185	1672	0.0002848	0.000288434
											1	1672.76	0.238239	1672.52	0.476477	1673	0.000284804	0.000288434
											1	1673.76	0.238385	1673.52	0.476769	1674	0.000284808	0.000288434
											1	1674.76	0.238531	1674.52	0.477061	1675	0.000284813	0.000288434
											1	1675.76	0.238677	1675.52	0.477353	1676	0.000284817	0.000288434
											1	1676.76	0.238823	1676.52	0.477645	1677	0.000284821	0.000288434
											1	1677.76	0.238969	1677.52	0.477938	1678	0.000284826	0.000288434
											1	1678.76	0.239115	1678.52	0.47823	1679	0.00028483	0.000288434
											1	1679.76	0.239261	1679.52	0.478522	1680	0.000284834	0.000288434
											1	1680.76	0.239407	1680.52	0.478814	1681	0.000284839	0.000288434
											1	1681.76	0.239553	1681.52	0.479106	1682	0.000284843	0.000288434
											1	1682.76	0.239699	1682.52	0.479398	1683	0.000284847	0.000288434
											1	1683.76	0.239845	1683.52	0.47969	1684	0.000284852	0.000288434
											1	1684.76	0.239991	1684.52	0.479982	1685	0.000284856	0.000288434
											1	1685.76	0.240137	1685.52	0.480275	1686	0.00028486	0.000288434
											1	1686.76	0.240283	1686.52	0.480567	1687	0.000284865	0.000288434
											1	1687.76	0.240429	1687.52	0.480859	1688	0.000284869	0.000288434
											1	1688.76	0.240576	1688.52	0.481151	1689	0.000284873	0.000288434
											1	1689.76	0.240722	1689.52	0.481443	1690	0.000284878	0.000288434
											1	1690.76	0.240868	1690.52	0.481736	1691	0.000284882	0.000288434
											1	1691.76	0.241014	1691.52	0.482028	1692	0.000284886	0.000288434
											1	1692.76	0.24116	1692.52	0.48232	1693	0.000284891	0.000288434
											1	1693.76	0.241306	1693.52	0.482612	1694	0.000284895	0.000288434
											1	1694.76	0.241452	1694.52	0.482904	1695	0.000284899	0.000288434
											1	1695.76	0.241598	1695.52	0.483197	1696	0.000284904	0.000288434
											1	1696.76	0.241744	1696.52	0.483489	1697	0.000284908	0.000288434
											1	1697.76	0.241891	1697.52	0.483781	1698	0.000284912	0.000288434
											1	1698.76	0.242037	1698.52	0.484074	1699	0.000284917	0.000288434
											1	1699.76	0.242183	1699.52	0.484366	1700	0.000284921	0.000288434
											1	1700.76	0.242329	1700.52	0.484658	1701	0.000284925	0.000288434
											1	1701.76	0.242475	1701.52	0.48495	1702	0.00028493	0.000288434
											1	1702.76	0.242621	1702.51	0.485243	1703	0.000284934	0.000288434
											1	1703.76	0.242768	1703.51	0.485535	1704	0.000284938	0.000288434
											1	1704.76	0.242914	1704.51	0.485827	1705	0.000284943	0.000288434
											1	1705.76	0.24306	1705.51	0.48612	1706	0.000284947	0.000288434
											1	1706.76	0.243206	1706.51	0.486412	1707	0.000284951	0.000288434
											1	1707.76	0.243352	1707.51	0.486704	1708	0.000284956	0.000288434
											1	1708.76	0.243498	1708.51	0.486997	1709	0.00028496	0.000288434
											1	1709.76	0.243645	1709.51	0.487289	1710	0.000284964	0.000288434
											1	1710.76	0.243791	1710.51	0.487582	1711	0.000284969	0.000288434
											1	1711.76	0.243937	1711.51	0.487874	1712	0.000284973	0.000288434
											1	1712.76	0.244083	1712.51	0.488166	1713	0.000284977	0.000288434
											1	1713.76	0.244229	1713.51	0.488459	1714	0.000284982	0.000288434
											1	1714.76	0.244376	1714.51	0.488751	1715	0.000284986	0.000288434
											1	1715.76	0.244522	1715.51	0.489044	1716	0.00028499	0.000288434
											1	1716.76	0.244668	1716.51	0.489336	1717	0.000284995	0.000288434
											1	1717.76	0.244814	1717.51	0.489628	1718	0.000284999	0.000288434
											1	1718.76	0.24496	1718.51	0.489921	1719	0.000285003	0.000288434
											1	1719.75	0.245107	1719.51	0.490213	1720	0.000285008	0.000288434
											1	1720.75	0.245253	1720.51	0.490506	1721	0.000285012	0.000288434
											1	1721.75	0.245399	1721.51	0.490798	1722	0.000285016	0.000288434
											1	1722.75	0.245545	1722.51	0.491091	1723	0.000285021	0.000288434
											1	1723.75	0.245692	1723.51	0.491383	1724	0.000285025	0.000288434
											1	1724.75	0.245838	1724.51	0.491676	1725	0.000285029	0.000288434
											1	1725.75	0.245984	1725.51	0.491968	1726	0.000285034	0.000288434
											1	1726.75	0.24613	1726.51	0.492261	1727	0.000285038	0.000288434
											1	1727.75	0.246277	1727.51	0.492553	1728	0.000285042	0.000288434
											1	1728.75	0.246423	1728.51	0.492846	1729	0.000285047	0.000288434
											1	1729.75	0.246569	1729.51	0.493138	1730	0.000285051	0.000288434
											1	1730.75	0.246716	1730.51	0.493431	1731	0.000285055	0.000288434
											1	1731.75	0.246862	1731.51	0.493724	1732	0.00028506	0.000288434
											1	1732.75	0.247008	1732.51	0.494016	1733	0.000285064	0.000288434
											1	1733.75	0.247154	1733.51	0.494309	1734	0.000285068	0.000288434
											1	1734.75	0.247301	1734.51	0.494601	1735	0.000285073	0.000288434
[truncated: 3,291 more rows]

## Sheet: Search Summary
	ProteinPilot™ Software Report
[truncated: 41 more rows]

[truncated: 12 more sheets: Advanced Metadata, Speed and Distribution Analysis, Single Results Table, Protein FDR Summary, Distinct Peptide FDR Summary, Spectrum FDR Summary, PDST Controls, Protein Summary, Peptide Summary, Distinct Peptide Summary, Feature Summary, Single Column Summary]
